# Supplementary material for: Mixed-vs-Segregated Stack Polymorphism in the N,N,N′,N′-Tetramethylbenzidine-TCNQF4 Charge Transfer Complex
Source: J Phys Chem C Nanomater Interfaces. 2025 Apr 28;129(18):8654–62. doi: 10.1021/acs.jpcc.5c01376 (PMC12067598; doi:10.1021/acs.jpcc.5c01376)
Supplement: Supplementary file 2 — jp5c01376_si_002.cif [file jp5c01376_si_002.cif]

 
data_cu_NaTMB_TCNQF4_Batch2_200K_0m
 
_audit_creation_method            'SHELXL-2014/7'
_shelx_SHELXL_version_number      '2014/7'
_chemical_name_systematic         ?
_chemical_name_common             ?
_chemical_melting_point           ?
_chemical_formula_moiety          'C12 F4 N4, C16 H20 N2'
_chemical_formula_sum
 'C28 H20 F4 N6' 
_chemical_formula_weight          516.49


loop_
 _atom_type_symbol
 _atom_type_description
 _atom_type_scat_dispersion_real
 _atom_type_scat_dispersion_imag
 _atom_type_scat_source
 'C'  'C'   0.0181   0.0091
 'International Tables Vol C Tables 4.2.6.8 and 6.1.1.4'
 'H'  'H'   0.0000   0.0000
 'International Tables Vol C Tables 4.2.6.8 and 6.1.1.4'
 'N'  'N'   0.0311   0.0180
 'International Tables Vol C Tables 4.2.6.8 and 6.1.1.4'
 'F'  'F'   0.0727   0.0534
 'International Tables Vol C Tables 4.2.6.8 and 6.1.1.4'
 
_space_group_crystal_system       monoclinic
_space_group_IT_number            15
_space_group_name_H-M_alt         'C 2/c'
_space_group_name_Hall            '-C 2yc'
 
_shelx_space_group_comment
;
The symmetry employed for this shelxl refinement is uniquely defined
by the following loop, which should always be used as a source of
symmetry information in preference to the above space-group names.
They are only intended as comments.
;
 
loop_
 _space_group_symop_operation_xyz
 'x, y, z'
 '-x, y, -z+1/2'
 'x+1/2, y+1/2, z'
 '-x+1/2, y+1/2, -z+1/2'
 '-x, -y, -z'
 'x, -y, z-1/2'
 '-x+1/2, -y+1/2, -z'
 'x+1/2, -y+1/2, z-1/2'
 
_cell_length_a                    27.122(3)
_cell_length_b                    6.4911(7)
_cell_length_c                    13.3777(13)
_cell_angle_alpha                 90
_cell_angle_beta                  99.756(7)
_cell_angle_gamma                 90
_cell_volume                      2321.1(4)
_cell_formula_units_Z             4
_cell_measurement_temperature     473(2)
_cell_measurement_reflns_used     1437
_cell_measurement_theta_min       3.04
_cell_measurement_theta_max       47.21
 
_exptl_crystal_description        plate
_exptl_crystal_colour             'dark green'
_exptl_crystal_density_meas       ?
_exptl_crystal_density_method     ?
_exptl_crystal_density_diffrn     1.478          
_exptl_crystal_F_000              1064
_exptl_transmission_factor_min    0.735
_exptl_transmission_factor_max    0.922
_exptl_crystal_size_max           0.162
_exptl_crystal_size_mid           0.098
_exptl_crystal_size_min           0.025
_exptl_absorpt_coefficient_mu     0.958
_shelx_estimated_absorpt_T_min    ?
_shelx_estimated_absorpt_T_max    ?
_exptl_absorpt_correction_type    'multi-scan'
_exptl_absorpt_correction_T_min   ?
_exptl_absorpt_correction_T_max   ?
_exptl_absorpt_process_details    'sadabs Bruker'
_exptl_absorpt_special_details    ?
_diffrn_ambient_temperature       473(2)
_diffrn_radiation_wavelength      1.5418
_diffrn_radiation_type            CuK\a
_diffrn_source                    ?
_diffrn_measurement_device_type   'Bruker Venture'
_diffrn_measurement_method        'phi and chi scans'
_diffrn_detector_area_resol_mean  ?
_diffrn_reflns_number             15881
_diffrn_reflns_av_unetI/netI      0.0706
_diffrn_reflns_av_R_equivalents   0.1397
_diffrn_reflns_limit_h_min        -32
_diffrn_reflns_limit_h_max        32
_diffrn_reflns_limit_k_min        -7
_diffrn_reflns_limit_k_max        7
_diffrn_reflns_limit_l_min        -16
_diffrn_reflns_limit_l_max        16
_diffrn_reflns_theta_min          3.307
_diffrn_reflns_theta_max          70.257
_diffrn_reflns_theta_full         67.680
_diffrn_measured_fraction_theta_max   0.970
_diffrn_measured_fraction_theta_full  0.970
_diffrn_reflns_Laue_measured_fraction_max    0.970
_diffrn_reflns_Laue_measured_fraction_full   0.970
_diffrn_reflns_point_group_measured_fraction_max   0.970
_diffrn_reflns_point_group_measured_fraction_full  0.970
_reflns_number_total              2140
_reflns_number_gt                 1133
_reflns_threshold_expression      'I > 2\s(I)'
_reflns_Friedel_coverage          0.000
_reflns_Friedel_fraction_max      .
_reflns_Friedel_fraction_full     .
 
_reflns_special_details
;
 Reflections were merged by SHELXL according to the crystal
 class for the calculation of statistics and refinement.
 
 _reflns_Friedel_fraction is defined as the number of unique
 Friedel pairs measured divided by the number that would be
 possible theoretically, ignoring centric projections and
 systematic absences.
;
 
_computing_data_collection        ?
_computing_cell_refinement        ?
_computing_data_reduction         ?
_computing_structure_solution     ?
_computing_structure_refinement 'SHELXL-2014/7 (Sheldrick, 2014)'
_computing_molecular_graphics     ?
_computing_publication_material   ?
_refine_special_details           ?
_refine_ls_structure_factor_coef  Fsqd
_refine_ls_matrix_type            full
_refine_ls_weighting_scheme       calc
_refine_ls_weighting_details
'w=1/[\s^2^(Fo^2^)+(0.1370P)^2^+4.6037P] where P=(Fo^2^+2Fc^2^)/3'
_atom_sites_solution_primary      ?
_atom_sites_solution_secondary    ?
_atom_sites_solution_hydrogens    geom
_refine_ls_hydrogen_treatment     constr
_refine_ls_extinction_method      'SHELXL-2014/7 (Sheldrick 2014'
_refine_ls_extinction_coef        0.0021(5)
_refine_ls_extinction_expression
 'Fc^*^=kFc[1+0.001xFc^2^\l^3^/sin(2\q)]^-1/4^'
_refine_ls_number_reflns          2140
_refine_ls_number_parameters      175
_refine_ls_number_restraints      0
_refine_ls_R_factor_all           0.1537
_refine_ls_R_factor_gt            0.0950
_refine_ls_wR_factor_ref          0.2956
_refine_ls_wR_factor_gt           0.2708
_refine_ls_goodness_of_fit_ref    1.094
_refine_ls_restrained_S_all       1.094
_refine_ls_shift/su_max           0.000
_refine_ls_shift/su_mean          0.000
 
loop_
 _atom_site_label
 _atom_site_type_symbol
 _atom_site_fract_x
 _atom_site_fract_y
 _atom_site_fract_z
 _atom_site_U_iso_or_equiv
 _atom_site_adp_type
 _atom_site_occupancy
 _atom_site_site_symmetry_order  
 _atom_site_calc_flag
 _atom_site_refinement_flags_posn
 _atom_site_refinement_flags_adp
 _atom_site_refinement_flags_occupancy
 _atom_site_disorder_assembly
 _atom_site_disorder_group
F001 F 0.45887(11) 0.6882(5) 0.42084(19) 0.0516(9) Uani 1 1 d . . . . .
F002 F 0.55595(11) 0.6870(5) 0.43750(19) 0.0514(9) Uani 1 1 d . . . . .
N003 N 0.68389(15) 0.2067(8) 0.2846(3) 0.0461(11) Uani 1 1 d . . . . .
N004 N 0.65576(17) 0.7193(8) 0.1202(3) 0.0553(13) Uani 1 1 d . . . . .
C005 C 0.52667(17) 0.2042(8) 0.2534(3) 0.0380(11) Uani 1 1 d . . . . .
C006 C 0.55228(18) 0.2084(8) 0.1697(3) 0.0404(11) Uani 1 1 d . . . . .
H006 H 0.5333 0.2086 0.1049 0.048 Uiso 1 1 calc R U . . .
C007 C 0.63414(18) 0.2103(8) 0.2743(3) 0.0404(11) Uani 1 1 d . . . . .
C008 C 0.47902(19) 0.6852(8) 0.3344(3) 0.0416(12) Uani 1 1 d . . . . .
C009 C 0.55899(17) 0.2038(8) 0.3498(3) 0.0407(12) Uani 1 1 d . . . . .
H009 H 0.5445 0.2029 0.4080 0.049 Uiso 1 1 calc R U . . .
C00A C 0.60222(19) 0.2120(8) 0.1777(3) 0.0433(12) Uani 1 1 d . . . . .
H00A H 0.6164 0.2158 0.1191 0.052 Uiso 1 1 calc R U . . .
C00B C 0.60914(19) 0.2048(9) 0.3606(3) 0.0433(12) Uani 1 1 d . . . . .
H00B H 0.6281 0.2018 0.4254 0.052 Uiso 1 1 calc R U . . .
N00C N 0.6692(2) 0.7088(9) 0.4370(4) 0.0677(15) Uani 1 1 d . . . . .
C00D C 0.55467(18) 0.6874(8) 0.2597(3) 0.0397(11) Uani 1 1 d . . . . .
C00E C 0.60722(19) 0.6888(9) 0.2687(3) 0.0429(12) Uani 1 1 d . . . . .
C00F C 0.52847(19) 0.6847(9) 0.3430(3) 0.0425(12) Uani 1 1 d . . . . .
C00G C 0.6324(2) 0.7036(9) 0.1845(4) 0.0503(13) Uani 1 1 d . . . . .
C00H C 0.6402(2) 0.6981(9) 0.3643(4) 0.0511(13) Uani 1 1 d . . . . .
C00I C 0.7093(2) 0.2074(10) 0.1958(4) 0.0555(14) Uani 1 1 d . . . . .
H00C H 0.6979 0.0925 0.1529 0.083 Uiso 1 1 calc R U . . .
H00D H 0.7448 0.1966 0.2180 0.083 Uiso 1 1 calc R U . . .
H00E H 0.7019 0.3333 0.1587 0.083 Uiso 1 1 calc R U . . .
C00J C 0.71572(19) 0.2031(10) 0.3851(4) 0.0542(14) Uani 1 1 d . . . . .
H00F H 0.7073 0.3174 0.4246 0.081 Uiso 1 1 calc R U . . .
H00G H 0.7502 0.2128 0.3775 0.081 Uiso 1 1 calc R U . . .
H00H H 0.7104 0.0766 0.4189 0.081 Uiso 1 1 calc R U . . .
 
loop_
 _atom_site_aniso_label
 _atom_site_aniso_U_11
 _atom_site_aniso_U_22
 _atom_site_aniso_U_33
 _atom_site_aniso_U_23
 _atom_site_aniso_U_13
 _atom_site_aniso_U_12
F001 0.0592(17) 0.063(2) 0.0367(13) 0.0000(13) 0.0191(11) 0.0030(16)
F002 0.0573(16) 0.059(2) 0.0382(14) -0.0038(14) 0.0086(11) -0.0029(16)
N003 0.047(2) 0.046(3) 0.046(2) 0.002(2) 0.0097(16) -0.002(2)
N004 0.058(2) 0.058(3) 0.055(2) -0.002(2) 0.025(2) -0.004(2)
C005 0.048(2) 0.027(3) 0.038(2) -0.002(2) 0.0054(18) 0.006(2)
C006 0.050(3) 0.034(3) 0.037(2) 0.001(2) 0.0065(18) -0.003(2)
C007 0.051(3) 0.033(3) 0.039(2) 0.001(2) 0.0134(19) 0.002(2)
C008 0.059(3) 0.036(3) 0.034(2) -0.001(2) 0.0187(19) -0.001(2)
C009 0.048(3) 0.038(3) 0.036(2) -0.002(2) 0.0060(18) 0.002(2)
C00A 0.057(3) 0.037(3) 0.039(2) -0.002(2) 0.0156(19) -0.003(3)
C00B 0.054(3) 0.035(3) 0.042(2) 0.000(2) 0.0103(19) -0.002(3)
N00C 0.077(3) 0.068(4) 0.055(3) 0.004(3) 0.000(2) -0.007(3)
C00D 0.055(3) 0.027(3) 0.039(2) 0.001(2) 0.015(2) -0.003(2)
C00E 0.053(3) 0.033(3) 0.043(2) 0.000(2) 0.0103(19) 0.000(2)
C00F 0.056(3) 0.041(3) 0.0304(19) -0.002(2) 0.0061(18) 0.001(3)
C00G 0.056(3) 0.038(3) 0.059(3) 0.002(3) 0.015(2) -0.005(3)
C00H 0.060(3) 0.039(3) 0.055(3) -0.001(3) 0.012(2) -0.001(3)
C00I 0.049(3) 0.060(4) 0.059(3) 0.003(3) 0.014(2) 0.001(3)
C00J 0.047(3) 0.061(4) 0.052(3) 0.002(3) 0.001(2) 0.000(3)
 
_geom_special_details
;
 All esds (except the esd in the dihedral angle between two l.s. planes)
 are estimated using the full covariance matrix.  The cell esds are taken
 into account individually in the estimation of esds in distances, angles
 and torsion angles; correlations between esds in cell parameters are only
 used when they are defined by crystal symmetry.  An approximate (isotropic)
 treatment of cell esds is used for estimating esds involving l.s. planes.
;
 
loop_
 _geom_bond_atom_site_label_1
 _geom_bond_atom_site_label_2
 _geom_bond_distance
 _geom_bond_site_symmetry_2
 _geom_bond_publ_flag
F001 C008 1.361(5) . ?
F002 C00F 1.354(5) . ?
N003 C007 1.333(6) . ?
N003 C00J 1.470(6) . ?
N003 C00I 1.471(6) . ?
N004 C00G 1.155(6) . ?
C005 C006 1.414(6) . ?
C005 C009 1.431(6) . ?
C005 C005 1.434(9) 2_655 ?
C006 C00A 1.341(7) . ?
C006 H006 0.9300 . ?
C007 C00A 1.429(7) . ?
C007 C00B 1.434(6) . ?
C008 C00F 1.326(7) . ?
C008 C00D 1.425(7) 2_655 ?
C009 C00B 1.343(7) . ?
C009 H009 0.9300 . ?
C00A H00A 0.9300 . ?
C00B H00B 0.9300 . ?
N00C C00H 1.145(7) . ?
C00D C00E 1.410(7) . ?
C00D C00F 1.420(6) . ?
C00D C008 1.424(7) 2_655 ?
C00E C00G 1.417(7) . ?
C00E C00H 1.431(7) . ?
C00I H00C 0.9600 . ?
C00I H00D 0.9600 . ?
C00I H00E 0.9600 . ?
C00J H00F 0.9600 . ?
C00J H00G 0.9600 . ?
C00J H00H 0.9600 . ?
 
loop_
 _geom_angle_atom_site_label_1
 _geom_angle_atom_site_label_2
 _geom_angle_atom_site_label_3
 _geom_angle
 _geom_angle_site_symmetry_1
 _geom_angle_site_symmetry_3
 _geom_angle_publ_flag
C007 N003 C00J 121.4(4) . . ?
C007 N003 C00I 121.5(4) . . ?
C00J N003 C00I 117.1(4) . . ?
C006 C005 C009 113.9(4) . . ?
C006 C005 C005 125.2(5) . 2_655 ?
C009 C005 C005 120.9(5) . 2_655 ?
C00A C006 C005 124.2(4) . . ?
C00A C006 H006 117.9 . . ?
C005 C006 H006 117.9 . . ?
N003 C007 C00A 122.7(4) . . ?
N003 C007 C00B 121.7(4) . . ?
C00A C007 C00B 115.6(4) . . ?
C00F C008 F001 118.1(4) . . ?
C00F C008 C00D 124.4(4) . 2_655 ?
F001 C008 C00D 117.5(4) . 2_655 ?
C00B C009 C005 123.5(4) . . ?
C00B C009 H009 118.3 . . ?
C005 C009 H009 118.3 . . ?
C006 C00A C007 121.4(4) . . ?
C006 C00A H00A 119.3 . . ?
C007 C00A H00A 119.3 . . ?
C009 C00B C007 121.4(4) . . ?
C009 C00B H00B 119.3 . . ?
C007 C00B H00B 119.3 . . ?
C00E C00D C00F 124.5(4) . . ?
C00E C00D C008 124.3(4) . 2_655 ?
C00F C00D C008 111.2(4) . 2_655 ?
C00D C00E C00G 123.3(4) . . ?
C00D C00E C00H 123.1(4) . . ?
C00G C00E C00H 113.2(5) . . ?
C008 C00F F002 118.0(4) . . ?
C008 C00F C00D 124.4(4) . . ?
F002 C00F C00D 117.6(4) . . ?
N004 C00G C00E 175.5(6) . . ?
N00C C00H C00E 175.2(6) . . ?
N003 C00I H00C 109.5 . . ?
N003 C00I H00D 109.5 . . ?
H00C C00I H00D 109.5 . . ?
N003 C00I H00E 109.5 . . ?
H00C C00I H00E 109.5 . . ?
H00D C00I H00E 109.5 . . ?
N003 C00J H00F 109.5 . . ?
N003 C00J H00G 109.5 . . ?
H00F C00J H00G 109.5 . . ?
N003 C00J H00H 109.5 . . ?
H00F C00J H00H 109.5 . . ?
H00G C00J H00H 109.5 . . ?
 
loop_
 _geom_torsion_atom_site_label_1
 _geom_torsion_atom_site_label_2
 _geom_torsion_atom_site_label_3
 _geom_torsion_atom_site_label_4
 _geom_torsion
 _geom_torsion_site_symmetry_1
 _geom_torsion_site_symmetry_2
 _geom_torsion_site_symmetry_3
 _geom_torsion_site_symmetry_4
 _geom_torsion_publ_flag
C009 C005 C006 C00A -0.1(8) . . . . ?
C005 C005 C006 C00A 178.7(4) 2_655 . . . ?
C00J N003 C007 C00A -179.4(5) . . . . ?
C00I N003 C007 C00A 0.9(8) . . . . ?
C00J N003 C007 C00B -1.8(8) . . . . ?
C00I N003 C007 C00B 178.5(5) . . . . ?
C006 C005 C009 C00B -0.8(8) . . . . ?
C005 C005 C009 C00B -179.7(4) 2_655 . . . ?
C005 C006 C00A C007 0.5(9) . . . . ?
N003 C007 C00A C006 177.6(6) . . . . ?
C00B C007 C00A C006 -0.1(8) . . . . ?
C005 C009 C00B C007 1.2(9) . . . . ?
N003 C007 C00B C009 -178.5(6) . . . . ?
C00A C007 C00B C009 -0.8(8) . . . . ?
C00F C00D C00E C00G -176.2(6) . . . . ?
C008 C00D C00E C00G 4.9(9) 2_655 . . . ?
C00F C00D C00E C00H -3.2(9) . . . . ?
C008 C00D C00E C00H 177.8(6) 2_655 . . . ?
F001 C008 C00F F002 0.1(8) . . . . ?
C00D C008 C00F F002 178.6(5) 2_655 . . . ?
F001 C008 C00F C00D -178.2(5) . . . . ?
C00D C008 C00F C00D 0.3(9) 2_655 . . . ?
C00E C00D C00F C008 179.4(6) . . . . ?
C008 C00D C00F C008 -1.5(7) 2_655 . . . ?
C00E C00D C00F F002 1.1(8) . . . . ?
C008 C00D C00F F002 -179.8(5) 2_655 . . . ?
 
_refine_diff_density_max    0.390
_refine_diff_density_min   -0.322
_refine_diff_density_rms    0.079

_shelx_res_file
;

    cu_NaTMB_TCNQF4_Batch2_200K_0m.res created by SHELXL-2014/7


TITL cu_natmb_tcnqf4_batch2_200k_0m_a.res in C2/c
REM Old TITL cu_NaTMB_TCNQF4_Batch2_200K_0m in C2/c
REM SHELXT solution in C2/c: R1 0.202, Rweak 0.012, Alpha 0.073
REM <I/s> 0.434 for 209 systematic absences, Orientation as input
REM Formula found by SHELXT: C14 N3 F2
CELL 1.5418 27.1219 6.4911 13.3777 90 99.756 90
ZERR 38 0.003 0.0007 0.0013 0 0.007 0
LATT 7
SYMM -X,+Y,0.5-Z
SFAC C H N F
UNIT 112 80 24 16
OMIT 0
L.S. 10
PLAN  5
TEMP 200
CONF
list 4
ACTA
fmap 2 53
MORE -1
BOND $H
WGHT    0.137000    4.603700
EXTI    0.002121
FVAR       0.37663
F001  4    0.458869    0.688164    0.420843    11.00000    0.05916    0.06291 =
         0.03672    0.00005    0.01913    0.00299
F002  4    0.555947    0.687044    0.437499    11.00000    0.05731    0.05893 =
         0.03823   -0.00384    0.00855   -0.00291
N003  3    0.683888    0.206710    0.284585    11.00000    0.04714    0.04594 =
         0.04587    0.00243    0.00967   -0.00163
N004  3    0.655755    0.719259    0.120243    11.00000    0.05839    0.05844 =
         0.05463   -0.00227    0.02524   -0.00415
C005  1    0.526672    0.204177    0.253362    11.00000    0.04844    0.02668 =
         0.03819   -0.00169    0.00535    0.00599
C006  1    0.552279    0.208375    0.169660    11.00000    0.04990    0.03386 =
         0.03719    0.00091    0.00654   -0.00278
AFIX  43
H006  2    0.533253    0.208615    0.104920    11.00000   -1.20000
AFIX   0
C007  1    0.634141    0.210316    0.274342    11.00000    0.05143    0.03301 =
         0.03882    0.00112    0.01338    0.00167

C008  1    0.479020    0.685152    0.334360    11.00000    0.05866    0.03586 =
         0.03417   -0.00140    0.01866   -0.00147
C009  1    0.558992    0.203845    0.349762    11.00000    0.04817    0.03751 =
         0.03591   -0.00163    0.00599    0.00184
AFIX  43
H009  2    0.544507    0.202919    0.407991    11.00000   -1.20000
AFIX   0
C00A  1    0.602220    0.212030    0.177653    11.00000    0.05685    0.03685 =
         0.03878   -0.00242    0.01565   -0.00309
AFIX  43
H00A  2    0.616391    0.215760    0.119056    11.00000   -1.20000
AFIX   0
C00B  1    0.609137    0.204801    0.360577    11.00000    0.05364    0.03516 =
         0.04195   -0.00046    0.01032   -0.00161
AFIX  43
H00B  2    0.628060    0.201822    0.425398    11.00000   -1.20000
AFIX   0

N00C  3    0.669205    0.708841    0.437008    11.00000    0.07662    0.06778 =
         0.05494    0.00358    0.00036   -0.00727
C00D  1    0.554671    0.687390    0.259709    11.00000    0.05523    0.02695 =
         0.03918    0.00096    0.01467   -0.00273
C00E  1    0.607223    0.688802    0.268728    11.00000    0.05298    0.03332 =
         0.04329    0.00021    0.01032    0.00031
C00F  1    0.528470    0.684703    0.343032    11.00000    0.05558    0.04101 =
         0.03041   -0.00188    0.00606    0.00117
C00G  1    0.632447    0.703626    0.184495    11.00000    0.05563    0.03783 =
         0.05940    0.00157    0.01515   -0.00491
C00H  1    0.640185    0.698062    0.364267    11.00000    0.06049    0.03873 =
         0.05468   -0.00149    0.01158   -0.00073
C00I  1    0.709337    0.207353    0.195836    11.00000    0.04947    0.05955 =
         0.05910    0.00253    0.01414    0.00083
AFIX 137
H00C  2    0.697918    0.092537    0.152856    11.00000   -1.50000
H00D  2    0.744808    0.196629    0.217992    11.00000   -1.50000
H00E  2    0.701893    0.333313    0.158739    11.00000   -1.50000
AFIX   0
C00J  1    0.715718    0.203076    0.385113    11.00000    0.04678    0.06087 =
         0.05220    0.00160    0.00069   -0.00016
AFIX 137
H00F  2    0.707328    0.317395    0.424560    11.00000   -1.50000
H00G  2    0.750203    0.212850    0.377481    11.00000   -1.50000
H00H  2    0.710409    0.076609    0.418949    11.00000   -1.50000
AFIX   0
HKLF 4

REM  cu_natmb_tcnqf4_batch2_200k_0m_a.res in C2/c
REM R1 =  0.0950 for    1133 Fo > 4sig(Fo)  and  0.1537 for all    2140 data
REM    175 parameters refined using      0 restraints

END

WGHT      0.1373      4.5871

REM Highest difference peak  0.390,  deepest hole -0.322,  1-sigma level  0.079
Q1    1   0.8020  0.2140  0.2709  11.00000  0.05    0.39
Q2    1   0.5331  0.2043  0.2809  11.00000  0.05    0.32
Q3    1   0.7498  0.2060  0.3181  11.00000  0.05    0.30
Q4    1   0.7584  0.2328  0.3335  11.00000  0.05    0.29
Q5    1   0.5327  0.1478  0.2202  11.00000  0.05    0.27
;
_shelx_res_checksum   59037

_shelx_hkl_file
;
   2   0   0 3548.24  235.48
   2   0   0 3435.96  234.08
  -2   0   0 3556.14  235.48
  -2   0   0 3286.77  234.08
   4   0   0  425.56   35.80
   4   0   0  416.16   29.50
  -4   0   0  414.36   35.40
  -4   0   0  420.46   29.30
   6   0   0  348.67   35.90
   6   0   0  303.47   24.00
  -6   0   0  312.77   23.50
  -6   0   0  316.67   34.30
   8   0   0  834.82   64.89
  -8   0   0  767.12   54.89
   8   0   0  785.42   55.39
  -8   0   0  819.72   64.39
  10   0   0 2118.29  145.99
 -10   0   0 2124.79  145.59
 -10   0   0 2151.08  155.78
  10   0   0 2153.68  155.78
 -12   0   0 4441.96  295.47
 -12   0   0 4464.35  318.97
  12   0   0 4233.88  295.97
  12   0   0 4261.37  308.77
  14   0   0  415.56   59.89
  14   0   0  506.85   39.60
 -14   0   0  446.56   65.99
  16   0   0  -32.90   29.50
 -16   0   0   17.50   13.30
 -16   0   0   21.60    7.10
  16   0   0   12.20   26.30
  16   0   0   17.20    7.60
 -16   0   0   33.00    8.90
  16   0   0   33.60   11.40
 -18   0   0  256.97   25.90
 -18   0   0  200.98   19.40
  18   0   0  233.08   28.20
  18   0   0  249.38   21.20
  18   0   0  212.18   19.30
 -18   0   0  251.47   19.90
 -18   0   0  234.28   18.30
  18   0   0  225.58   21.80
  20   0   0  130.49   22.00
  20   0   0   91.49   11.20
 -20   0   0  156.08   20.80
  20   0   0  111.99   14.80
 -20   0   0  125.39   12.00
  20   0   0   99.49   14.80
 -20   0   0   89.59   12.10
 -20   0   0  136.09   14.10
 -22   0   0    4.40   10.30
 -22   0   0    6.10    7.10
  22   0   0    2.70   10.70
  22   0   0    7.00    6.10
 -22   0   0    2.00    8.40
  22   0   0   12.70   11.50
 -24   0   0   72.69   12.00
 -24   0   0   62.69   11.30
  24   0   0   63.49   13.30
  24   0   0   79.89   13.10
 -24   0   0   73.09    8.80
  26   0   0  219.88   20.70
  26   0   0  232.98   21.90
 -26   0   0  247.78   17.40
 -26   0   0  223.78   19.80
 -26   0   0  204.08   20.30
 -28   0   0   -0.90    9.60
  28   0   0    0.00    9.30
 -28   0   0    1.10    7.20
  28   0   0    8.10    7.40
  30   0   0    9.90    6.80
  30   0   0   -1.50    5.00
 -30   0   0   -4.10    5.20
 -30   0   0    8.20    4.90
  32   0   0   -3.60    5.60
 -32   0   0   -2.80    3.30
 -32   0   0    0.70    3.00
   1   1   0  364.56   27.00
  -1   1   0  405.96   27.30
   3  -1   0  215.68   24.80
   3  -1   0  212.38   16.00
  -3  -1   0  207.48   23.70
   3   1   0  228.08   16.90
  -3   1   0  217.38   24.60
   3   1   0  228.18   23.30
   5  -1   0    5.10   13.00
  -5  -1   0   11.60   12.30
   5  -1   0   -1.20    6.80
   5   1   0    8.60   12.90
  -7  -1   0  112.69   18.90
   7  -1   0  126.69   20.30
   7  -1   0  119.99   14.00
  -7  -1   0  129.39   12.70
   7   1   0  119.99   20.20
  -7   1   0  142.09   21.10
  -7   1   0  151.08   12.50
   9  -1   0  298.47   26.00
  -9  -1   0  318.27   25.20
  -9  -1   0  330.87   39.70
   9  -1   0  338.57   41.10
   9   1   0  323.67   25.40
   9   1   0  307.77   37.70
  -9   1   0  361.66   25.20
  -9   1   0  366.86   43.20
 -11  -1   0   78.39   29.90
  11  -1   0  111.19   16.60
  11  -1   0  101.99   30.10
 -11  -1   0  105.99   14.70
 -11   1   0   99.19   30.80
  11   1   0  107.39   28.00
  11   1   0  107.99   15.00
 -11   1   0  160.58   23.10
  13  -1   0   -1.00   26.80
  13  -1   0   -9.90   14.20
 -13  -1   0   -8.00   10.80
  13   1   0  -13.10   13.50
  13   1   0   45.30   25.30
 -13   1   0  -17.40   12.90
 -13   1   0  -39.20   29.10
 -15  -1   0   15.50   10.60
  15  -1   0   13.60   14.20
  15  -1   0   -0.80   30.00
 -15   1   0   20.80   13.10
  15   1   0   33.50   15.60
  15   1   0   23.20   13.60
 -15   1   0   -2.20   29.60
 -17  -1   0  -10.40   11.00
  17  -1   0   11.70   11.00
  17  -1   0   10.30   14.50
 -17  -1   0    7.20    8.70
  17  -1   0    1.80    8.40
 -17  -1   0   -8.40    6.80
  17  -1   0  -16.80    9.00
 -17   1   0   10.80    7.40
 -17   1   0  -28.60   26.50
 -17   1   0   -1.20    5.40
  17   1   0    4.70    9.30
 -17   1   0   -2.70    8.20
  17   1   0    0.80   16.10
 -19  -1   0   20.80    8.70
  19  -1   0   -2.30    9.90
  19  -1   0  -10.60    8.50
 -19  -1   0   -9.60    6.90
  19  -1   0  -19.70   17.30
  19  -1   0   -1.80   11.30
 -19  -1   0    8.70   10.10
 -19   1   0   14.20    7.70
  19   1   0   -4.00   10.30
  19   1   0   12.30   10.30
 -19   1   0   -3.30    5.20
 -19   1   0   -0.50    8.20
 -19   1   0   -0.20   27.90
 -21  -1   0   14.30   10.30
 -21  -1   0   -2.70    7.50
  21  -1   0  -11.90   11.80
 -21  -1   0   -8.50    8.70
  21  -1   0   -8.20    9.70
  21  -1   0    1.50    8.60
 -21  -1   0   18.60   17.00
  21  -1   0  -21.00   22.10
 -21   1   0   12.30    7.10
 -21   1   0    1.50    8.10
 -21   1   0   12.30   10.30
  21   1   0    7.70   10.70
  21   1   0    9.50   11.60
 -23  -1   0   -0.30    8.80
  23  -1   0    6.90   12.20
 -23  -1   0   31.30   20.80
 -23  -1   0    7.70   10.20
  23  -1   0    2.40    8.10
 -23  -1   0  -10.10    7.40
  23  -1   0    7.30   11.20
  23  -1   0   -8.00   24.80
 -23   1   0   -1.20    7.50
  23   1   0    7.50   10.10
 -23   1   0    9.90    8.60
  23   1   0   -7.80   10.80
 -25  -1   0    8.10   10.00
  25  -1   0    6.20   11.30
 -25  -1   0    8.20    8.30
  25  -1   0    2.40    6.70
  25  -1   0    5.00    8.90
 -25  -1   0   -2.50    6.80
 -25   1   0   -3.60    8.30
  25   1   0    6.10    8.60
  25   1   0  -14.60   13.00
 -25   1   0    9.00    7.00
 -27  -1   0    4.30    5.60
  27  -1   0    4.60    9.30
  27  -1   0    3.50    9.90
  27  -1   0    4.80    3.90
 -27  -1   0    0.20    8.60
 -27  -1   0    6.50    6.70
 -27   1   0    2.90    6.90
 -27   1   0    1.50    7.30
  27   1   0    2.60    9.90
  27   1   0    6.20    6.10
  29  -1   0    4.70    6.70
  29  -1   0   -9.30    7.10
 -29  -1   0    6.00    5.60
 -29  -1   0    0.50    6.60
 -29  -1   0    3.80    3.80
  29   1   0   -0.10    7.10
 -29   1   0   -4.50    5.00
 -29   1   0    5.20    5.30
 -31  -1   0   -0.60    4.40
 -31  -1   0   -9.60    3.80
  31  -1   0    4.90    5.00
  31  -1   0    2.90    6.10
  31   1   0    3.20    5.90
 -31   1   0   -1.10    4.10
  -2   2   0 1092.59   73.49
   2   2   0 1039.80   73.29
   4  -2   0  356.06   34.50
  -4   2   0  386.66   27.80
  -4   2   0  388.86   33.70
   4   2   0  373.86   27.80
   6  -2   0  146.99   16.30
  -6  -2   0  149.79   21.20
  -6  -2   0  160.18   14.50
   6  -2   0  175.18   24.20
   6   2   0  173.58   21.30
  -6   2   0  157.08   22.50
   6   2   0  175.28   16.30
   8  -2   0  176.88   30.10
  -8  -2   0  150.58   26.30
   8  -2   0  177.38   21.50
  -8  -2   0  192.58   25.50
  -8   2   0  142.29   32.60
   8   2   0  195.18   19.10
 -10  -2   0  719.03   73.89
  10  -2   0  789.02   57.69
 -10  -2   0  746.63   56.09
  10  -2   0  871.11   77.69
  10   2   0  814.52   57.19
  10   2   0  836.02   73.09
 -10   2   0  803.12   78.49
 -12  -2   0 1438.56  100.29
  12  -2   0 1585.84  122.49
  12  -2   0 1413.86  101.39
  12   2   0 1440.36  101.39
  14  -2   0  201.78   24.60
 -14  -2   0  176.78   19.70
 -14   2   0  233.28   17.00
 -14   2   0  260.37   41.90
  14   2   0  196.18   24.00
  14   2   0  153.88   26.80
  16  -2   0   13.40   11.30
  16  -2   0   -4.30   14.40
 -16  -2   0   -0.30    7.10
 -16  -2   0    6.80   10.80
  16  -2   0   -2.70    8.10
 -16  -2   0    8.60    9.00
  16   2   0   26.10    9.40
 -16   2   0   22.40   25.30
  16   2   0    6.80   12.80
 -16   2   0    4.40    5.80
  16   2   0    7.30   17.10
 -16   2   0   11.10    7.10
  18  -2   0  109.89   18.70
 -18  -2   0  101.79   12.60
 -18  -2   0   92.99   10.70
  18  -2   0  112.89   15.10
 -18  -2   0   98.99   15.00
  18  -2   0  102.59   19.00
  18  -2   0  110.89   13.20
 -18   2   0  107.49   11.60
  18   2   0  106.59   13.70
 -18   2   0   54.39   20.00
 -18   2   0   83.19   30.40
  18   2   0   98.59   21.30
 -20  -2   0   29.50   11.30
  20  -2   0   30.50   11.20
 -20  -2   0   50.99    8.80
  20  -2   0   53.09   13.50
  20  -2   0   47.20   11.00
 -20  -2   0   60.99   15.50
  20   2   0   47.30   11.00
  20   2   0   22.70   30.00
  20   2   0   27.50   20.80
 -20   2   0   24.20   19.50
 -20   2   0    6.30   29.80
  20   2   0   45.30   11.30
 -20   2   0   58.19   11.70
 -22  -2   0   -1.70   10.40
  22  -2   0    7.30    9.60
  22  -2   0   19.90   12.90
  22  -2   0    0.50    9.90
  22  -2   0    3.20   27.10
 -22  -2   0    4.00    8.10
  22   2   0  -97.29   62.79
 -22   2   0   -1.30    7.70
  22   2   0  -30.80   10.90
 -22   2   0  -42.60   29.50
 -22   2   0    1.70    7.90
  24  -2   0   21.50    9.10
  24  -2   0  124.09   30.60
 -24  -2   0   25.80    8.30
 -24  -2   0   71.29   22.50
  24  -2   0   13.60    9.40
 -24  -2   0   43.00   10.90
  24  -2   0   57.99   12.90
 -24   2   0   38.70    7.80
  24   2   0   47.90   11.00
 -24   2   0   28.80    8.80
  26  -2   0  109.59   11.70
 -26  -2   0  103.69   12.50
  26  -2   0   92.59   13.30
  26  -2   0  135.79   14.30
 -26  -2   0  112.49   11.20
  26   2   0  101.39   13.20
 -26   2   0   83.59   10.90
  28  -2   0    5.30    7.30
 -28  -2   0    0.70    5.20
  28  -2   0    2.90    4.30
  28  -2   0   -5.90    7.90
 -28  -2   0    6.10    6.70
  28   2   0    1.90    7.80
 -28   2   0    3.30    4.50
  30  -2   0   20.00    6.20
 -30  -2   0    3.80    3.70
 -30  -2   0   -0.10    4.80
  30  -2   0   -1.70    6.10
  30   2   0    2.20    7.00
 -30   2   0    1.30    4.20
  30   2   0    2.50   11.60
   1   3   0  679.83   49.30
  -3   3   0  271.47   23.10
   3   3   0  239.98   23.70
   5   3   0   -8.60   12.10
   7  -3   0  179.38   22.40
   7   3   0  206.28   21.40
  -9  -3   0  675.63   48.20
   9  -3   0  648.34   49.99
  -9   3   0  593.84   85.49
   9   3   0  704.23   49.70
 -11  -3   0  307.27   25.60
  11  -3   0  268.97   28.50
 -11   3   0  299.37   31.50
 -11   3   0  337.77   37.80
  11   3   0  304.97   27.80
 -11   3   0  321.77   23.00
 -11   3   0  291.97   28.80
  13  -3   0  -11.10   14.60
  13  -3   0  -20.00   10.00
  13  -3   0  -11.30    6.40
 -13  -3   0    3.10   11.20
  13   3   0   -4.60   13.60
 -13   3   0   20.60    6.80
 -13   3   0  -10.90   11.90
  13   3   0   12.70   12.70
  13   3   0   12.40    8.40
 -13   3   0   17.60   20.70
  15  -3   0   38.00   16.90
 -15  -3   0   47.50    8.00
 -15  -3   0   58.29   12.70
  15  -3   0   46.30   12.50
 -15  -3   0   29.20   10.10
  15  -3   0   35.70    8.90
 -15   3   0   42.30   15.40
  15   3   0   36.50   17.70
  15   3   0   51.79   10.30
 -15   3   0   24.10    7.70
  15   3   0   24.20   12.90
 -15   3   0   40.60   24.40
 -17  -3   0    5.30    8.10
 -17  -3   0   -0.40    9.80
 -17  -3   0   -0.30   12.70
  17  -3   0   -9.20   18.20
  17  -3   0    8.70   17.50
  17  -3   0   -9.30    9.10
  17   3   0   -8.60   23.50
 -17   3   0  -19.90   17.60
  17   3   0   15.70   16.90
  17   3   0   12.30    9.50
 -17   3   0    3.90    7.60
 -19  -3   0    0.80   10.10
 -19  -3   0   13.20    8.20
  19  -3   0    1.30   19.30
 -19  -3   0    1.90   14.50
  19  -3   0  -25.90   12.20
  19  -3   0   -0.80   10.70
 -19   3   0   25.50   28.90
 -19   3   0   -2.00   19.10
  19   3   0   26.20   34.30
  19   3   0    5.60   18.90
 -19   3   0    5.20    7.60
  19   3   0   12.60   10.00
 -21  -3   0   17.80   10.40
  21  -3   0   12.10   10.90
  21  -3   0   11.60   11.90
 -21  -3   0    8.90    8.20
 -21  -3   0    0.00   16.10
  21  -3   0    5.90   22.40
  21   3   0    7.00   10.40
 -21   3   0  -22.90   28.10
  21   3   0   -2.20   19.50
 -21   3   0   -4.70   19.10
 -21   3   0    9.20    7.70
  23  -3   0   -4.70    9.10
 -23  -3   0   55.69   38.50
 -23  -3   0    3.90    7.60
  23  -3   0   -6.10   10.40
 -23  -3   0   17.20   10.20
 -23   3   0  -36.40   26.40
  23   3   0    1.60    9.40
 -23   3   0   -2.70    7.30
 -23   3   0   -7.70   15.80
 -25  -3   0   -0.50    6.90
  25  -3   0   18.40   10.00
  25  -3   0   13.70    8.00
 -25  -3   0    0.20    8.40
  25   3   0   -0.60    7.80
 -25   3   0   -3.50    5.60
 -27  -3   0    6.90    7.10
  27  -3   0    7.50    8.40
 -27  -3   0    0.40    5.70
  27   3   0  -35.10   17.00
  27   3   0    5.50    6.90
 -27   3   0    4.60    4.90
   0   4   0 1275.47   94.19
   0   4   0 1379.16   92.89
   0   4   0 1159.48   90.29
   0   4   0 1365.56   92.79
   2   4   0    1.60   13.50
  -2   4   0   -6.20   10.40
  -2   4   0    0.50   11.40
   2   4   0    5.40   16.70
  -2   4   0    6.40   10.60
  -2   4   0   -3.50   13.50
   2   4   0    4.70   10.30
   2   4   0  -10.60   10.70
   4   4   0  151.28   24.50
   4   4   0  117.09   24.70
   4   4   0  144.49   19.90
  -4   4   0  147.39   20.00
  -4   4   0  142.49   19.70
  -4   4   0  143.29   25.20
   6   4   0   20.00   15.40
  -6   4   0   20.60   11.40
  -6   4   0   31.30   15.80
   6   4   0   40.60   15.60
  -6   4   0   23.80   14.50
   6   4   0    9.30    8.90
   6   4   0   39.70   13.40
   8  -4   0  -37.20   13.20
   8   4   0  -10.50    8.60
   8   4   0   14.80   14.00
  -8   4   0   -2.30   11.10
  -8   4   0   -0.80   11.20
   8   4   0   -5.50   15.60
  -8   4   0   -4.60   15.90
   8   4   0    8.10   13.90
  12  -4   0    5.20   17.50
  12  -4   0   34.00    8.10
 -12  -4   0   23.90   12.70
  12   4   0   11.60   13.40
 -12   4   0   27.80   22.20
 -12   4   0   29.50    7.00
  12   4   0  104.69   32.30
 -12   4   0   41.00   17.30
 -12   4   0   48.90   14.80
  14  -4   0  -34.20   17.60
 -14  -4   0    6.70   12.90
 -14  -4   0  -11.50    7.40
  14  -4   0   11.50   12.30
 -14   4   0   10.10   14.20
 -14   4   0   -6.10    6.80
 -14   4   0   55.19   25.60
  14   4   0   11.10   16.40
  16  -4   0   -7.30   19.70
  16  -4   0   12.20   12.70
  16  -4   0   14.80    9.50
 -16  -4   0   56.09   10.90
 -16   4   0   37.60   28.00
  16   4   0   13.40   16.90
 -18  -4   0   15.30    8.10
  18  -4   0  -15.30   20.10
 -18  -4   0    2.90    9.90
  18  -4   0   -4.00   10.20
  18  -4   0    3.40   11.50
 -18  -4   0   -5.10   14.60
 -18   4   0    5.90    7.50
  18   4   0   -3.60    8.20
  18   4   0   33.60   21.80
 -18   4   0   27.80   17.70
  20  -4   0  -26.30   22.20
  20  -4   0    2.60   10.00
 -20  -4   0   28.70   16.10
 -20  -4   0   -2.20    9.20
  20  -4   0   -0.70   10.90
 -20  -4   0    3.20    7.90
 -20   4   0   15.20   16.80
  20   4   0   -2.60   21.00
 -20   4   0    2.50    7.00
  20   4   0    4.10    7.80
 -20   4   0   -6.90   28.60
  22  -4   0    1.00    8.80
  22  -4   0   -4.50    9.70
 -22  -4   0    4.90    8.40
 -22  -4   0    1.20    7.20
 -22   4   0  -19.50   23.30
  22   4   0  -45.10   18.70
 -22   4   0    1.30   15.30
  22   4   0   27.00   22.60
 -22   4   0   -5.70    5.70
  24  -4   0   12.30   10.80
 -24  -4   0    0.50    6.50
 -24  -4   0   -5.60    7.50
  24  -4   0   -5.20    6.90
 -24   4   0  -23.20   20.00
  24   4   0    4.20    4.00
 -24   4   0    1.00    4.60
 -24   4   0    9.80   11.40
  24   4   0  -31.50   15.10
 -28  -4   0   -2.60    3.90
  28  -4   0   -1.00    3.30
 -28  -4   0   -1.20    3.70
  28  -4   0   -2.60    4.90
 -28   4   0   14.50    8.50
  28   4   0    5.50   12.70
  -1   5   0   77.79   17.70
   1   5   0   49.50   20.40
  -1   5   0   51.89   19.60
  -1   5   0   86.99   21.40
   1   5   0   51.79   15.90
  -1   5   0   74.59   19.00
   1   5   0   82.29   18.90
   1   5   0   86.89   19.30
   3   5   0   20.00   12.00
   3   5   0   29.00   15.60
  -3   5   0   30.30   16.40
  -3   5   0   57.59   17.90
   3   5   0   22.50   17.50
   3   5   0   48.50   19.70
  -3   5   0   53.79   17.20
  -3   5   0   43.40   14.70
   3   5   0   40.30   16.80
   5   5   0    3.40   20.30
  -5   5   0  -30.10   24.50
  -5   5   0  -11.30   12.90
   5   5   0  -16.00   16.10
   5   5   0   -4.20   12.10
   5   5   0   -8.30   20.50
  -5   5   0    2.20   15.70
   5   5   0  -10.90   18.00
  -5   5   0    7.00   10.70
   7   5   0  160.68   24.10
  -7   5   0  175.78   29.70
   7   5   0  109.89   18.70
  -7   5   0  137.09   24.30
  -7   5   0  184.88   23.90
   7   5   0  148.59   20.80
  -7   5   0  160.08   23.80
   9  -5   0  166.88   22.60
   9   5   0  166.98   22.80
   9   5   0  133.69   27.50
  -9   5   0  203.38   25.70
  -9   5   0  177.88   33.70
   9   5   0  184.58   30.20
  -9   5   0  190.38   24.80
   9   5   0  165.58   25.80
  13  -5   0   23.40    9.10
  13  -5   0   -8.40   18.60
 -13  -5   0   32.00   12.60
 -13   5   0  -27.20   22.80
  13   5   0   14.20   17.10
  13   5   0   -5.60   18.30
 -13   5   0   42.40   22.60
  13   5   0  -20.50   21.90
 -13   5   0   15.40   14.40
 -15  -5   0   29.30   13.90
  15  -5   0   24.70    9.70
  15  -5   0  -16.00   19.10
 -15  -5   0    9.50    8.30
  15  -5   0  -15.80   10.90
 -15   5   0   11.60   13.90
  15   5   0    2.40   24.10
 -15   5   0  -17.80   22.80
  15   5   0  -25.80   17.70
  15   5   0    7.40   18.60
 -15   5   0   48.30   27.50
  17  -5   0  -28.80   19.30
  17  -5   0   -7.80    9.80
  17  -5   0    5.00   10.00
 -17  -5   0   23.90    8.10
 -17  -5   0   45.10   14.70
  17   5   0   17.10   21.40
 -17   5   0   21.00   14.10
  17   5   0  -19.80   23.40
  19  -5   0  -20.50   10.50
 -19  -5   0    3.70    6.80
  19  -5   0    7.10    9.10
 -19  -5   0   19.80    7.30
 -19   5   0   18.10   14.10
  19   5   0   18.10   20.40
  19   5   0  -20.10   21.00
  19   5   0  -29.60   16.60
 -19   5   0   34.00   28.40
 -21  -5   0   23.50    7.00
  21  -5   0   14.10    8.30
  21  -5   0    4.70   12.20
 -21  -5   0    7.90    6.20
 -21   5   0    3.50   18.90
 -21   5   0    7.90   12.40
  21   5   0   -4.40   16.00
  21   5   0    1.70   18.80
 -21   5   0   -7.20   15.00
  25  -5   0    2.70    4.80
 -25  -5   0    5.70    5.00
  25  -5   0    8.20    4.50
  25   5   0   18.40   12.20
   0   6   0  267.97   31.10
   0   6   0  231.98   32.70
   0   6   0  290.47   37.90
   0   6   0  272.57   30.40
   2   6   0   80.59   17.40
  -2   6   0  107.79   19.80
  -2   6   0  158.68   21.30
   2   6   0  121.89   20.70
  -2   6   0  163.78   28.10
   2   6   0  124.09   22.30
  -2   6   0  139.09   26.10
   2   6   0   99.89   23.40
   4   6   0   17.70   15.90
  -4   6   0   20.80   15.40
   4   6   0   14.20   23.10
  -4   6   0   30.80   17.00
  -4   6   0   -6.60   26.30
  -4   6   0   24.50   24.60
   4   6   0  -29.50   23.30
  -6   6   0   14.20   13.90
   6   6   0    2.10   11.30
   6   6   0    6.20   16.30
  -6   6   0   -2.00   13.20
   6   6   0  -32.70   15.80
   6   6   0  -10.30   19.70
  -6   6   0   19.20   21.10
  -6   6   0  -41.40   19.90
  -8   6   0   13.80   14.10
   8   6   0   -4.50   20.80
  -8   6   0   26.80   15.90
   8   6   0  -15.30   17.60
  -8   6   0   -0.70   20.20
  -8   6   0   21.10   21.10
   8   6   0   -4.90   14.80
   8   6   0    4.00    6.70
  10   6   0   -2.30   18.00
  10   6   0    1.60   19.90
  10   6   0   22.00   16.70
 -10   6   0    1.10   19.70
 -10   6   0   18.30   13.60
 -10   6   0   23.00   22.50
  12  -6   0   41.40    9.90
 -12   6   0   58.69   15.30
  12   6   0   15.60   20.60
 -12   6   0   68.99   25.30
  12   6   0   28.30   18.80
 -12   6   0   81.79   20.40
  12   6   0   40.70   17.50
  14  -6   0   12.10    9.20
 -14   6   0   -2.20   19.40
 -14   6   0   13.80   13.00
  14   6   0  -25.20   18.40
  14   6   0   10.30   15.70
  14   6   0   -6.70   20.60
 -14   6   0   51.99   21.50
  16  -6   0    8.60    8.40
 -16  -6   0   12.70    5.90
  16   6   0  -23.90   18.60
 -16   6   0   16.40   12.60
  16   6   0  -14.80   14.70
 -16   6   0   56.49   24.70
 -16   6   0   -9.20   14.30
  18  -6   0    3.10    6.90
  18   6   0   -7.50   13.90
 -18   6   0    4.60   19.30
 -18   6   0    7.90   10.80
  20  -6   0   -4.20    6.90
 -20  -6   0    8.50    4.40
  20   6   0  -10.30   11.30
 -20   6   0    2.10    9.50
 -20   6   0   -8.00   13.80
  -1   7   0   28.00   20.60
  -1   7   0   23.70   13.10
   1   7   0   25.20   13.00
   1   7   0   28.60   20.30
   1   7   0    7.80   14.10
  -1   7   0   29.00   13.60
   3   7   0   -6.10   21.60
   3   7   0   -1.90   13.50
  -3   7   0   20.40   19.00
   3   7   0   -2.20   10.70
  -3   7   0    6.30   15.60
  -3   7   0    1.50   11.70
  -5   7   0    7.00   12.00
   5   7   0   -5.90   22.10
   5   7   0    3.50   11.00
  -5   7   0   17.20   14.90
   5   7   0   -1.50   11.80
  -5   7   0    1.00   18.60
   7   7   0   23.00   12.50
  -7   7   0   48.40   13.40
  -7   7   0   65.79   23.50
   7   7   0   31.40   21.20
   7   7   0   74.59   13.10
  -9   7   0   24.50   17.90
   9   7   0  -15.30   19.40
   9   7   0   10.80   12.80
  -9   7   0    9.80   11.60
  11   7   0   -1.60    9.20
 -11   7   0   23.40   20.50
 -11   7   0    6.90   10.40
 -13   7   0   46.60   14.90
  13   7   0   12.70   11.20
 -13   7   0   32.50   10.70
 -15   7   0   -1.20   14.50
 -15   7   0    8.20   11.10
  15   7   0    3.20   10.20
 -32   0   1    2.20    4.20
  32   0  -1    4.90    6.10
 -32   0   1   -2.80    3.50
 -30   0   1    3.40    4.90
 -30   0   1    2.10    5.70
  30   0  -1    7.10    6.90
  30   0  -1    0.50    4.90
  28   0  -1    2.10    9.30
 -28   0   1   -7.60    6.70
  28   0  -1    5.20    7.60
 -28   0   1   -3.90    7.90
  26   0  -1   -2.40    9.80
 -26   0   1    1.10    9.20
 -26   0   1   16.10    8.30
  26   0  -1   -2.70   10.50
 -26   0   1  -12.20    5.50
 -24   0   1   -7.10    6.50
 -24   0   1   -6.30    8.20
 -24   0   1   13.60   10.20
  24   0  -1    1.10   11.00
  24   0  -1    5.30   10.60
  22   0  -1    4.10    6.50
  22   0  -1   -0.80   11.40
 -22   0   1   -0.40    7.00
 -22   0   1   -0.60    8.00
  22   0  -1   -8.20   10.60
 -22   0   1   -3.10   10.20
 -22   0   1    3.50   19.80
 -20   0   1   -8.30    6.70
  20   0  -1   -0.10   11.30
 -20   0   1    6.20    8.00
 -20   0   1   -8.30   16.80
 -20   0   1   11.40    9.40
  20   0  -1    0.60    7.20
  20   0  -1   -4.50   10.00
  20   0  -1   11.30   18.00
 -18   0   1   -4.00   13.90
  18   0  -1   -3.30   10.70
  18   0  -1    4.10    7.20
 -18   0   1    2.20    6.60
  18   0  -1    9.60    9.10
 -18   0   1   11.80    9.60
 -18   0   1    5.40    8.40
  18   0  -1   -0.20   15.90
 -16   0   1   17.30    7.20
  16   0  -1    1.40   35.80
  16   0  -1  -15.20   15.10
  16   0  -1   -6.00   10.80
 -16   0   1    0.10    8.40
 -16   0   1  -16.50   13.30
 -16   0   1  -58.39   43.30
  14   0  -1   -7.90   14.50
 -14   0   1  -14.30   28.70
  14   0  -1   28.70   26.50
  12   0  -1    2.80   23.30
 -12   0   1   20.80   45.80
 -12   0   1  -17.10   12.20
  12   0  -1  -17.10   13.40
  10   0  -1    2.10   16.80
 -10   0   1   -8.70   19.30
 -10   0   1   -8.60    8.20
  10   0  -1    0.30    9.20
  -8   0   1   -3.80    6.40
   8   0  -1    0.50   14.00
  -8   0   1    0.60   14.10
   8   0  -1   -6.40    7.30
  -6   0   1   12.50   14.90
  -6   0   1   -4.00    6.20
   6   0  -1    1.80   14.10
   6   0  -1   -9.00    7.00
   4   0  -1    1.90    5.10
  -4   0   1    5.70    4.60
  -4   0   1    9.20   10.60
  -2   0   1    2.00    2.10
   2   0  -1    0.20    2.10
  -2   0   1    0.30    4.70
   2   0  -1    0.00    4.80
   0   0  -1    0.40    1.20
   0   0  -1   -0.40    1.40
   0   0   1    0.90    3.30
   0   0  -1   -2.00    3.30
   0   0   1    0.30    1.30
  -2   0  -1   -0.60    5.40
   2   0   1   -0.70    2.70
   2   0   1    0.60    5.70
  -4   0  -1    7.90    6.60
   4   0   1   -4.10    6.20
  -4   0  -1    0.10   10.70
   6   0   1   10.90   14.20
  -6   0  -1    3.10   12.10
   6   0   1   -1.80    7.50
  -6   0  -1   -5.90    7.30
   8   0   1   -7.40    8.10
  -8   0  -1   -8.60   14.00
  -8   0  -1    1.90    7.00
   8   0   1   -7.30   14.10
 -10   0  -1  -10.20    8.80
  10   0   1   -8.10   10.20
  10   0   1   17.10   19.60
 -10   0  -1   15.00   19.20
  12   0   1   17.90   26.70
  12   0   1  -14.80   14.00
 -12   0  -1   -9.60   12.00
 -14   0  -1   25.20   28.30
  14   0   1    3.70   14.90
 -14   0  -1   -8.30   13.50
  14   0   1   25.80   27.30
 -16   0  -1    2.80   11.00
  16   0   1   -5.90    7.10
 -16   0  -1    9.40    8.90
  16   0   1   -3.10   14.50
 -16   0  -1   -3.70   12.80
 -16   0  -1  -73.49   46.70
 -16   0  -1    0.30    6.60
  16   0   1    9.10   10.20
  16   0   1    6.20    9.70
 -18   0  -1   12.70    7.70
  18   0   1   23.10   10.90
  18   0   1   15.00   10.30
 -18   0  -1   13.00   14.80
  18   0   1   18.30   16.40
 -18   0  -1   -3.30    9.00
 -18   0  -1    2.20    6.70
  18   0   1   -5.10    6.90
 -20   0  -1   12.50   11.30
  20   0   1    2.40   10.20
  20   0   1    7.60   13.60
  20   0   1   -2.40    7.00
  20   0   1   10.20   19.90
 -20   0  -1    5.10    8.20
 -20   0  -1   -7.90    6.80
 -20   0  -1    1.10   18.00
  22   0   1    4.30   11.20
  22   0   1   10.20    6.30
 -22   0  -1   -4.30    9.30
 -22   0  -1   -6.20    7.00
 -22   0  -1    5.00   10.10
  22   0   1    4.40   11.30
 -24   0  -1   24.30    9.20
 -24   0  -1   -4.00    6.20
 -24   0  -1   -0.80    9.60
  24   0   1    8.00   10.40
  24   0   1   -7.70   14.20
 -26   0  -1    0.00    7.80
 -26   0  -1    2.60    7.40
 -26   0  -1   10.00    5.50
  26   0   1   14.60    9.10
  26   0   1   -2.60   11.00
  28   0   1    4.80    8.00
 -28   0  -1   -3.70    6.50
 -28   0  -1    6.10    7.50
  28   0   1   -0.30    6.80
  30   0   1   -2.80    7.00
 -30   0  -1    8.10    4.90
  30   0   1    5.70    4.60
 -30   0  -1    5.00    4.90
  32   0   1    4.30    5.10
 -32   0  -1    6.30    4.00
  31  -1  -1    7.40    5.50
  31  -1  -1    4.40    6.30
 -31  -1   1    3.60    4.30
 -31  -1   1    5.10    4.80
 -31   1   1    5.70    3.90
  31   1  -1    3.00    7.80
 -29  -1   1   25.10    4.90
  29  -1  -1   24.30    8.10
  29  -1  -1   26.80    9.50
 -29  -1   1   21.40    7.50
 -29  -1   1    9.30    5.60
 -29   1   1   20.20    6.00
  29   1  -1   19.80    7.60
 -29   1   1   23.30    6.10
 -27  -1   1   25.50    6.30
 -27  -1   1   21.70    9.10
  27  -1  -1   23.70    4.40
 -27  -1   1   18.60    7.40
  27  -1  -1   49.60   10.90
  27  -1  -1   15.50    8.30
  27   1  -1    8.40    6.80
 -27   1   1   21.90    6.40
  27   1  -1   31.00   11.80
 -27   1   1   16.00    8.00
 -25  -1   1   54.49   12.00
  25  -1  -1   88.49   15.70
 -25  -1   1   80.29   14.30
  25  -1  -1   70.99   18.10
 -25  -1   1   87.99   11.50
  25   1  -1   60.89   13.80
  25   1  -1   69.09   14.70
  23  -1  -1   24.60   12.30
  23  -1  -1    4.80    8.40
 -23  -1   1   35.00   11.50
 -23  -1   1    2.80   20.20
 -23  -1   1   12.50    8.00
  23  -1  -1   43.10   25.70
 -23  -1   1   11.50    9.40
  23  -1  -1   26.80   11.20
 -23   1   1   23.00    8.70
  23   1  -1   17.60   10.40
  23   1  -1   61.89   11.90
 -23   1   1   18.30   11.10
  21  -1  -1   29.50    9.60
 -21  -1   1   24.90    9.50
  21  -1  -1    9.50   13.70
 -21  -1   1   32.40    8.30
  21  -1  -1   41.60   12.80
 -21  -1   1   24.00   10.80
  21  -1  -1   34.70   22.40
 -21  -1   1   32.00   16.80
  21   1  -1   36.90   11.80
 -21   1   1   34.00    5.80
  21   1  -1   36.30   11.30
 -21   1   1   28.10    8.80
 -21   1   1   21.10    8.90
  19  -1  -1   25.60   18.00
  19  -1  -1    9.70   10.40
 -19  -1   1   14.50    7.70
 -19  -1   1   25.30    8.90
  19  -1  -1   12.60    8.80
 -19  -1   1    7.20    9.50
  19  -1  -1   18.00   12.10
  19   1  -1    2.70   17.40
 -19   1   1   18.50    8.30
  19   1  -1   -3.40   10.20
 -19   1   1    4.70   27.00
 -19   1   1    9.20    5.40
 -19   1   1   16.00    8.70
  19   1  -1   21.30   10.90
  17  -1  -1    3.80   11.10
 -17  -1   1    0.40   11.60
  17  -1  -1   -8.50    8.10
  17  -1  -1    4.60   14.60
  17  -1  -1    5.70    8.50
 -17  -1   1   11.80    7.30
 -17  -1   1    2.70    9.10
  17   1  -1    7.60   15.70
 -17   1   1   -0.30   12.60
 -17   1   1   11.10    8.30
 -17   1   1    1.80    7.70
  17   1  -1   28.60    9.50
 -17   1   1   13.50   24.30
  17   1  -1   -5.20    9.70
  15  -1  -1  170.28   46.40
  15  -1  -1  174.08   23.80
 -15  -1   1  152.68   19.60
  15   1  -1  181.98   21.50
 -15   1   1  124.29   38.00
 -15   1   1  219.68   21.30
 -13  -1   1  126.99   18.20
  13  -1  -1  166.78   18.90
  13  -1  -1  200.58   35.10
  13   1  -1  128.89   34.00
  13   1  -1  160.48   20.80
 -13   1   1  126.69   36.50
 -13   1   1  158.08   20.40
 -11  -1   1  777.52   60.49
  11  -1  -1  851.61   75.89
  11  -1  -1  783.82   58.49
 -11  -1   1  822.22   76.79
  11   1  -1  797.22   73.19
  11   1  -1  768.52   57.29
 -11   1   1  821.82   78.29
 -11   1   1  865.71   57.29
  -9  -1   1 1493.05  104.99
   9  -1  -1 1536.35  105.59
  -9  -1   1 1489.35  114.59
  -9   1   1 1547.75  115.59
  -9   1   1 1633.04  105.09
   9   1  -1 1546.35  105.09
   9   1  -1 1491.15  113.49
  -7  -1   1 1884.51  133.59
  -7  -1   1 1931.71  139.89
   7  -1  -1 2001.70  140.79
   7  -1  -1 1894.31  133.99
  -7   1   1 1984.10  140.89
  -7   1   1 1998.20  133.59
   7   1  -1 2078.69  140.09
  -5  -1   1  181.48   15.50
  -5  -1   1  218.98   26.50
   5  -1  -1  221.78   28.60
   5  -1  -1  173.68   16.30
   5   1  -1  194.88   26.10
  -5   1   1  205.48   15.10
  -3  -1   1  875.51   61.29
   3  -1  -1  883.11   63.19
   3  -1  -1  784.92   57.99
  -3   1   1  809.02   62.79
   3   1  -1  922.71   61.49
   3   1  -1  821.22   58.39
   1  -1  -1    0.30    9.50
  -1   1   1   -2.50    8.40
   1   1  -1    5.00    5.70
  -1   1   1   15.30    4.70
   1  -1   1  140.89   16.40
  -1  -1  -1  137.79   17.50
  -1  -1  -1  136.29   19.30
  -3  -1  -1  209.98   15.70
  -3  -1  -1  239.38   25.20
   3  -1   1  232.48   24.90
   3  -1   1  199.08   15.90
  -3   1  -1  199.88   24.40
  -3   1  -1  223.58   17.50
   3   1   1  240.98   25.80
  -5  -1  -1  113.49   17.80
   5  -1   1  153.38   20.20
  -5  -1  -1  149.19   12.40
   5  -1   1  154.48   13.50
   5   1   1  144.79   20.10
   7  -1   1 1158.48   84.59
  -7  -1  -1 1073.59   75.49
  -7  -1  -1  991.30   82.79
   7  -1   1 1140.79   75.79
  -7   1  -1 1132.69   83.89
   7   1   1 1091.79   75.69
  -7   1  -1 1140.79   75.39
   7   1   1 1045.80   86.19
   9  -1   1  171.28   27.80
  -9  -1  -1  162.88   26.40
   9  -1   1  159.18   17.90
  -9  -1  -1  169.38   17.00
   9   1   1  177.48   17.90
  -9   1  -1  179.78   16.80
  -9   1  -1  173.98   26.10
   9   1   1  163.38   27.20
  11  -1   1   12.10   25.00
 -11  -1  -1   -7.40   11.70
 -11  -1  -1   16.80   26.10
  11  -1   1  -20.60   13.30
  11   1   1  -11.60   13.10
  11   1   1    1.00   23.50
 -11   1  -1   28.60   27.30
 -13  -1  -1   99.19   33.60
  13  -1   1  122.89   16.60
  13  -1   1  109.59   35.00
 -13  -1  -1   99.19   14.40
 -13   1  -1  140.89   16.00
  13   1   1  124.49   29.60
 -13   1  -1  107.49   34.40
  13   1   1  135.99   26.60
  15  -1   1    0.30   13.40
  15  -1   1   11.20   10.70
 -15  -1  -1    2.50    6.60
  15  -1   1    2.10    8.10
 -15  -1  -1    7.30    9.20
 -15  -1  -1    3.70   10.50
 -15   1  -1  -22.00   28.10
 -15   1  -1   33.10   13.10
 -15   1  -1   -3.30   13.50
  15   1   1   -2.10   16.60
  15   1   1    6.10    9.20
 -15   1  -1  -28.50   35.20
  15   1   1   -1.20   16.20
 -15   1  -1    4.80    7.50
 -17  -1  -1   10.90   11.60
 -17  -1  -1   33.00    9.70
  17  -1   1   25.50   11.20
 -17  -1  -1   27.90    7.60
  17  -1   1   27.80   11.30
  17  -1   1   27.00   15.70
 -17  -1  -1   19.90    8.60
  17  -1   1   27.10    8.50
 -17   1  -1   62.99   14.70
  17   1   1   37.10    9.90
  17   1   1   28.30   10.20
 -17   1  -1   22.20    8.70
 -17   1  -1   31.50    6.10
 -17   1  -1   21.20    8.00
 -17   1  -1    8.40   25.20
  19  -1   1   28.80   11.90
  19  -1   1   36.90    9.10
 -19  -1  -1   24.60    7.50
 -19  -1  -1   43.90   11.20
 -19  -1  -1   11.40   15.10
 -19  -1  -1   24.40    9.50
  19  -1   1   37.60   22.30
  19  -1   1   24.80   12.20
 -19   1  -1   30.90    9.00
 -19   1  -1   30.00    8.90
 -19   1  -1   61.79   22.60
 -19   1  -1   40.80    6.00
  19   1   1   13.70   10.50
  19   1   1   27.50   10.80
 -21  -1  -1   20.40   11.00
 -21  -1  -1   18.40   18.20
 -21  -1  -1    9.80    9.10
 -21  -1  -1    7.80    7.80
  21  -1   1    3.80   22.50
  21  -1   1    6.00   10.50
  21  -1   1    7.50    8.60
  21  -1   1   11.30   11.70
 -21   1  -1   14.90    8.20
  21   1   1    1.10   10.40
 -21   1  -1   10.60   11.30
  21   1   1   13.30   11.60
  23  -1   1   32.60   15.00
 -23  -1  -1   33.90    8.20
  23  -1   1   32.20    8.70
  23  -1   1   51.19   12.90
 -23  -1  -1   44.30   11.00
 -23  -1  -1   36.60    9.80
 -23   1  -1   34.10    8.30
 -23   1  -1   37.10    9.40
  23   1   1   48.50   11.00
  23   1   1   44.60   11.60
 -25  -1  -1    7.60    8.80
  25  -1   1    5.10   10.60
  25  -1   1    9.30    9.30
 -25  -1  -1    5.70    6.60
 -25  -1  -1    4.60    7.50
  25  -1   1    3.70    6.20
  25   1   1    1.70    8.10
 -25   1  -1    3.60    8.10
 -25   1  -1    5.20    8.30
  25   1   1    6.40   10.70
  27  -1   1    8.60    9.10
 -27  -1  -1    1.80    8.10
 -27  -1  -1    9.30    5.40
  27  -1   1    4.60    9.10
 -27  -1  -1    3.50    7.50
  27   1   1    6.90    9.60
  27   1   1   14.70    6.20
 -27   1  -1    1.10    6.70
 -27   1  -1    8.40    7.20
 -29  -1  -1    6.90    7.10
  29  -1   1    2.60    8.20
  29  -1   1    0.70    7.80
 -29  -1  -1    8.60    5.30
  29   1   1   -1.80    7.90
 -29   1  -1    5.60    5.30
 -29   1  -1    6.00    4.70
  30  -2  -1    7.20    6.40
 -30  -2   1    0.20    5.40
 -30  -2   1    2.40    4.20
  30  -2  -1   25.40    6.80
 -30   2   1    2.20    3.90
  30   2  -1   -2.40    6.40
 -28  -2   1    2.00    5.40
  28  -2  -1    3.30    8.50
  28  -2  -1    0.50    5.50
 -28  -2   1    5.10    7.00
  28  -2  -1   -7.80    6.90
 -28   2   1    4.30    4.90
  28   2  -1    9.80    7.50
  26  -2  -1   95.89   10.30
 -26  -2   1   87.49   12.40
  26  -2  -1   78.09   13.70
  26  -2  -1  109.79   14.10
 -26  -2   1   95.39   10.40
  26   2  -1   93.99   13.20
 -26   2   1  125.29   11.10
 -26   2   1   73.49   10.70
  24  -2  -1   -7.50   27.90
 -24  -2   1    0.40   13.60
 -24  -2   1   24.60   21.30
  24  -2  -1   -2.50    8.90
  24   2  -1  -20.90   46.60
  22  -2  -1    5.40   11.00
 -22  -2   1    5.20    8.00
  22  -2  -1   10.90   12.60
  22  -2  -1   -8.40   24.20
 -22  -2   1    4.70   20.40
  22  -2  -1   -4.60   10.10
 -22  -2   1   11.10   10.80
  22   2  -1  -13.80   20.50
  22   2  -1    9.70   11.10
 -22   2   1  -18.70   29.60
 -22   2   1    2.70    4.00
 -22   2   1    1.30    8.00
  22   2  -1  -28.80   40.00
 -20  -2   1   69.29   12.30
  20  -2  -1   77.39   12.30
  20  -2  -1   94.89   14.70
  20  -2  -1   74.99   21.60
 -20  -2   1   58.49   16.00
  20  -2  -1   61.89   12.30
 -20  -2   1   60.49    9.80
  20   2  -1   73.99   13.00
 -20   2   1   74.99   10.30
  20   2  -1   68.99   26.70
 -20   2   1   25.30   29.30
  20   2  -1   62.49   20.70
  18  -2  -1   93.29   13.70
  18  -2  -1   68.79   17.90
  18  -2  -1   67.59   11.20
 -18  -2   1   61.19   13.90
  18  -2  -1   30.90   13.90
 -18  -2   1   74.39    9.60
 -18  -2   1   70.49   11.00
  18   2  -1   73.09   18.60
  18   2  -1   44.80   20.90
 -18   2   1   65.59    9.70
 -18   2   1   78.69   28.70
 -18   2   1   43.90    7.20
  18   2  -1   83.29   12.10
  16  -2  -1   -1.00   14.40
  16  -2  -1   11.00   11.00
 -16  -2   1    6.10   11.70
 -16  -2   1    3.10   10.70
 -16  -2   1    6.60   10.50
  16  -2  -1   -2.80    7.70
  16   2  -1   16.40   12.70
 -16   2   1   -4.80    6.10
  16   2  -1   -1.50    9.10
 -16   2   1    7.70   27.80
  16   2  -1   -6.00   15.70
 -16   2   1   11.20    7.40
  14  -2  -1  179.58   24.20
 -14  -2   1  188.58   20.30
 -14   2   1  254.37   40.30
 -14   2   1  243.78   17.80
  14   2  -1  208.78   24.70
  14   2  -1  196.28   27.20
 -12  -2   1  893.31   64.49
  12  -2  -1 1048.40   89.29
  12  -2  -1  944.31   66.49
 -12   2   1  944.41  100.79
  12   2  -1  870.41   66.09
  10  -2  -1  447.26   52.19
  10  -2  -1  296.47   29.60
 -10  -2   1  323.57   26.90
 -10  -2   1  294.37   39.80
  10   2  -1  373.06   46.00
  10   2  -1  353.26   29.20
 -10   2   1  295.57   41.90
  -8  -2   1   60.09   21.60
   8  -2  -1   57.89   23.40
   8  -2  -1   84.99   14.30
  -8   2   1   60.19   24.00
   8   2  -1   90.39   13.30
   6  -2  -1   20.40    8.90
  -6  -2   1   24.00   13.50
   6   2  -1   30.10   12.40
   6   2  -1   36.90    9.50
  -6   2   1   21.80   16.40
   4  -2  -1   38.60   13.30
   4  -2  -1   52.89    7.50
   4  -2  -1   48.10    6.10
  -4   2   1   46.80   13.50
   4   2  -1   51.59    9.00
  -2   2   1 1438.96   98.49
   2   2  -1 1441.66   98.79
   0   2   1 9444.36  658.83
   0   2  -1 9999.00  659.13
   2   2   1  156.08   13.60
  -2   2  -1  171.58   15.10
   4  -2   1    7.00   11.30
  -4  -2  -1   10.20   11.10
  -4   2  -1   11.30   12.00
  -4   2  -1   12.70    7.30
   4   2   1    3.90    6.10
  -6  -2  -1   14.20    6.40
   6  -2   1   -2.30    8.00
  -6  -2  -1   -0.10   14.10
   6  -2   1    6.90   16.50
   6   2   1   12.50   14.30
   6   2   1    0.90    8.00
  -6   2  -1    3.50   17.30
   8  -2   1   -7.70   22.70
  -8  -2  -1  -22.60   19.60
   8  -2   1   -5.60   11.70
   8   2   1   -5.70   21.90
   8   2   1    4.00   10.70
 -10  -2  -1  -10.30   22.70
 -10  -2  -1   21.40   12.10
  10  -2   1   -5.80   13.70
  10  -2   1   33.40   30.20
 -10   2  -1    6.00   28.80
  10   2   1    8.60   11.30
  10   2   1    4.30   24.90
  12  -2   1  212.08   41.20
 -12  -2  -1  218.78   22.20
  12  -2   1  232.78   25.20
  12   2   1  240.28   23.40
  14  -2   1    7.50   13.40
 -14  -2  -1    8.30   11.10
  14  -2   1   17.50    7.70
  14  -2   1    8.60   10.70
 -14   2  -1   45.60   35.90
  14   2   1   -0.70   11.10
 -14   2  -1   17.90    9.50
  14   2   1   38.20    9.70
  14   2   1   17.10   13.50
 -16  -2  -1   18.20    9.20
  16  -2   1  -18.90   11.00
  16  -2   1  -10.40   14.50
 -16  -2  -1    1.60    6.60
  16  -2   1    3.30    8.80
  16   2   1   -0.10    8.90
 -16   2  -1  -22.80   15.70
  16   2   1    3.30   12.20
  16   2   1  -23.60   15.90
 -16   2  -1   -1.20    5.40
  16   2   1   -5.00   14.40
 -16   2  -1   14.10   23.80
 -16   2  -1    6.20    7.00
 -18  -2  -1    6.50    7.50
  18  -2   1    8.60   17.10
 -18  -2  -1    5.60   12.70
  18  -2   1   -0.20   11.80
 -18  -2  -1   -7.10   10.00
  18  -2   1   -5.10    9.70
 -18   2  -1  -25.50   18.00
  18   2   1   -3.20   35.90
  18   2   1    8.80   10.70
 -18   2  -1   23.20    9.50
  18   2   1   -0.10   16.80
 -18   2  -1  -10.00   33.20
 -18   2  -1    0.10    4.20
  18   2   1    8.80    7.90
  20  -2   1   35.10   20.70
  20  -2   1   -1.30   19.30
  20  -2   1   15.50    9.90
  20  -2   1    1.10   12.50
 -20  -2  -1   13.70    8.30
 -20  -2  -1    6.60   15.10
 -20  -2  -1   26.50   10.60
  20   2   1    3.60    9.60
 -20   2  -1   -0.30   19.80
  20   2   1  -32.50   32.10
 -20   2  -1    7.20    8.20
 -20   2  -1   23.60    8.50
 -20   2  -1  -11.20   30.90
  20   2   1   14.20   11.30
 -22  -2  -1    1.10    8.00
  22  -2   1    9.10    9.80
  22  -2   1   12.40    9.70
  22  -2   1  -22.80   27.00
 -22  -2  -1   30.60   10.40
  22  -2   1   28.50   12.40
 -22  -2  -1   11.60   19.00
 -22   2  -1   20.20    9.60
  22   2   1   -2.00   10.50
 -22   2  -1  -12.20   18.50
 -22   2  -1   15.60    7.60
  24  -2   1   75.69   14.00
 -24  -2  -1   59.89    9.20
 -24  -2  -1   71.59   12.00
  24  -2   1   64.79   10.00
  24  -2   1   68.79   13.10
 -24   2  -1   96.19    9.00
  24   2   1   55.99   12.60
 -24   2  -1   54.19    9.80
  26  -2   1   14.00    9.80
 -26  -2  -1    8.10    6.30
 -26  -2  -1    0.50    7.80
  26  -2   1   12.40    9.60
  26  -2   1   17.30    6.00
  26   2   1   11.00    9.50
 -26   2  -1    9.10    6.40
 -28  -2  -1   15.30    6.30
 -28  -2  -1    6.90    6.60
  28  -2   1   18.80    8.30
  28  -2   1   10.00    6.50
  28  -2   1    9.90    3.90
 -28   2  -1    7.10    4.70
  28   2   1   17.30    7.90
 -30  -2  -1   -7.30    4.10
  30  -2   1   -5.40    5.20
  30  -2   1    2.20    6.20
 -30   2  -1    0.70    3.60
  30   2   1   31.70   13.80
  30   2   1    7.60    6.10
  29  -3  -1    6.30    5.90
  29  -3  -1   -1.00    3.10
 -29  -3   1    4.80    4.60
 -29  -3   1    4.10    5.30
 -29   3   1    7.10    4.00
  29   3  -1  -20.80   14.40
  29   3  -1   11.60    5.40
 -27  -3   1   -6.40    5.70
  27  -3  -1    0.60    8.20
  27  -3  -1    3.20    5.90
 -27  -3   1    2.10    8.90
 -27   3   1    5.40    5.30
  27   3  -1   -1.40    7.50
 -25  -3   1   46.90    9.90
 -25  -3   1   28.40    7.60
  25  -3  -1   60.29   11.80
  25  -3  -1   31.80    8.80
  25   3  -1   31.10    8.90
 -25   3   1   32.60    6.90
  23  -3  -1   -4.30   11.30
  23  -3  -1  -29.50   28.70
 -23  -3   1    3.30    9.80
  23  -3  -1   -3.90    9.40
 -23  -3   1    4.70    7.80
 -23  -3   1  -17.20   18.50
 -23   3   1   10.10    7.70
  23   3  -1   -0.90    9.20
 -23   3   1  -14.60   27.20
 -21  -3   1   -0.60   15.40
  21  -3  -1   24.80   12.00
  21  -3  -1   -9.10   23.50
 -21  -3   1   -6.70    7.90
  21  -3  -1   -6.50   10.80
 -21  -3   1  -13.10   10.60
 -21   3   1  -13.60   31.30
  21   3  -1   -3.60    9.60
 -21   3   1  -38.90   18.50
  21   3  -1   -4.80   21.40
 -21   3   1    8.20    8.30
  19  -3  -1  -19.90   19.20
  19  -3  -1   -3.50   12.20
 -19  -3   1   -6.30    8.20
 -19  -3   1   -0.80    9.90
  19  -3  -1   -1.70   10.00
 -19  -3   1   -8.20   14.50
  19   3  -1   10.80   30.90
 -19   3   1   -8.10    7.40
  19   3  -1   20.00   20.70
  19   3  -1   12.60   10.00
 -19   3   1  -18.70   18.20
 -19   3   1   60.39   30.10
  17  -3  -1   -3.40   17.20
  17  -3  -1   18.50   13.10
  17  -3  -1    2.70   12.30
 -17  -3   1   -4.90   12.70
 -17  -3   1   -2.20    9.70
 -17  -3   1   15.40    8.30
  17   3  -1   10.70   21.60
 -17   3   1   23.70    7.80
  17   3  -1   18.10    9.40
 -17   3   1   -5.10   15.20
  17   3  -1   13.70   16.30
 -15  -3   1    1.50    7.30
  15  -3  -1   28.10   11.10
 -15  -3   1    6.90   11.50
  15  -3  -1    6.00   16.00
 -15  -3   1   21.60    9.70
  15  -3  -1   14.30    7.70
  15   3  -1   29.60    9.20
 -15   3   1    3.60   13.70
 -15   3   1   35.50   24.00
  15   3  -1   -0.50   16.50
 -15   3   1   21.70    7.20
  15   3  -1   32.00   13.20
  13  -3  -1  111.29   12.20
  13  -3  -1  116.09   18.10
 -13  -3   1  120.49   16.70
 -13   3   1  129.99   24.60
 -13   3   1  154.78   13.00
  13   3  -1  118.69   18.00
  13   3  -1  134.69   13.50
 -13   3   1  124.39   17.50
 -11  -3   1   51.19   10.80
  11  -3  -1   45.20   14.40
  11   3  -1   36.80   12.30
 -11   3   1   62.39   13.70
  11   3  -1   49.80   14.20
 -11   3   1   76.99   26.50
 -11   3   1   55.19   12.60
  -9  -3   1  137.39   17.40
   9  -3  -1  187.98   18.60
   9  -3  -1  186.08   36.30
  -9   3   1  102.19   26.80
   9   3  -1  167.28   20.30
   7  -3  -1  241.08   24.10
   7   3  -1  240.88   24.00
  -7   3   1  225.88   38.00
   5   3  -1  -13.30   11.50
   3   3  -1   -2.90   12.10
  -3   3   1   55.89   12.30
  -1   3   1   91.59   12.50
   1   3  -1   69.49   13.40
   1   3   1   -6.30   10.00
  -1   3  -1    4.10   11.70
   3   3   1   -9.50    9.90
  -3   3  -1   -3.00   11.00
  -5   3  -1   56.59   12.40
   5   3   1    4.90   10.30
   7  -3   1  135.59   20.00
   7   3   1  174.98   18.50
   9  -3   1   -0.60   13.30
  -9  -3  -1   53.69   11.90
   9   3   1   23.80   12.00
  -9   3  -1    4.90   20.30
  -9   3  -1   -9.00   24.00
  -9   3  -1   18.80   19.60
 -11  -3  -1   -0.90   11.00
  11  -3   1  -12.30   13.20
  11   3   1    0.50   11.50
 -11   3  -1  -10.50   18.70
  11   3   1   -3.20    7.90
 -11   3  -1   -0.30   13.90
 -11   3  -1    5.90    6.00
 -13  -3  -1   36.60    8.00
 -13  -3  -1   30.30   10.50
  13  -3   1   50.29    8.70
  13  -3   1   45.50   12.20
 -13   3  -1   75.79   23.00
  13   3   1   24.60   13.00
 -13   3  -1   53.09   14.50
  13   3   1   61.69   14.50
 -13   3  -1   59.69    8.20
 -15  -3  -1  -10.40    6.90
 -15  -3  -1    4.10   10.00
  15  -3   1   -8.20   16.20
 -15  -3  -1  -14.30   12.30
  15  -3   1    4.20    8.50
  15  -3   1  -11.80   11.60
  15   3   1    0.40   17.80
 -15   3  -1   11.90    7.40
  15   3   1   14.90    9.50
 -15   3  -1   10.00   14.90
  15   3   1  -10.80   14.40
 -15   3  -1   55.89   25.70
  17  -3   1   -2.70    9.70
 -17  -3  -1    6.40   13.00
  17  -3   1   -1.90   11.80
  17  -3   1  -19.20   17.40
 -17  -3  -1   11.60   10.30
 -17  -3  -1    4.50    7.70
  17   3   1   -1.00    9.80
 -17   3  -1   -4.40    7.80
  17   3   1   11.70   19.20
  17   3   1    8.70   25.90
 -17   3  -1   -5.00   17.90
  19  -3   1    8.50   19.30
 -19  -3  -1   -5.20    8.10
 -19  -3  -1    4.40   14.30
  19  -3   1    5.00   10.30
 -19  -3  -1   -9.90   10.00
  19  -3   1   16.20   12.20
 -19   3  -1    4.70   19.30
  19   3   1    3.20   10.40
  19   3   1  -13.90   19.20
 -19   3  -1  -11.30   30.80
 -19   3  -1    0.40    8.70
 -21  -3  -1    4.30   10.10
 -21  -3  -1   12.00   16.40
 -21  -3  -1   -5.40    7.80
  21  -3   1  -11.80    9.60
  21  -3   1   11.40   11.40
  21  -3   1   -5.20   22.60
  21   3   1   -1.20   10.20
 -21   3  -1  -27.50   29.10
 -21   3  -1   -2.50    7.50
 -21   3  -1   -1.00   18.70
  23  -3   1   -2.30    8.50
 -23  -3  -1   10.80    7.50
 -23  -3  -1   10.80    9.50
 -23  -3  -1   22.30   22.40
  23  -3   1    3.80   30.30
  23  -3   1    0.30   10.40
 -23   3  -1   -2.90    6.90
  23   3   1    4.50    9.00
 -23   3  -1   -0.50   15.50
 -23   3  -1  -49.70   26.40
  25  -3   1   11.50    9.90
  25  -3   1    0.80    7.20
 -25  -3  -1   -3.10    6.40
 -25  -3  -1    5.60    8.20
 -25   3  -1   11.90    5.50
  25   3   1    3.80    7.90
  27  -3   1    2.60    4.80
  27  -3   1    6.90    7.90
 -27  -3  -1   -4.30    5.30
 -27  -3  -1   -3.00    6.10
  27   3   1   -1.60   16.40
 -27   3  -1    0.70    4.20
  27   3   1   -3.10    6.40
  28  -4  -1    6.20    4.00
 -28  -4   1    4.80    4.20
 -28  -4   1    3.90    4.30
  28  -4  -1    4.90    5.90
  28   4  -1  -19.70   11.60
 -26  -4   1  142.09   11.90
 -26  -4   1  133.79   12.50
  26  -4  -1  147.39   13.40
  26  -4  -1  139.49   12.50
  26   4  -1  129.09   20.70
  22  -4  -1   21.60   10.60
 -22  -4   1    1.40    7.10
  22  -4  -1   22.50    9.60
 -22  -4   1   -6.20    8.40
  22   4  -1   -2.20   19.60
 -22   4   1  -10.90   15.10
 -22   4   1   -1.00    5.90
 -22   4   1  -20.10   28.80
  22   4  -1   11.40    7.10
  20  -4  -1   32.00   11.20
  20  -4  -1    8.00   23.10
  20  -4  -1   59.99   13.10
 -20  -4   1   39.10    9.10
 -20  -4   1   81.59   11.30
 -20  -4   1   68.09   16.80
  20   4  -1   31.00    8.70
 -20   4   1   55.99    8.70
 -20   4   1   74.89   29.60
  20   4  -1   67.89   22.00
 -20   4   1   60.09   18.30
 -18  -4   1   69.49   11.80
 -18  -4   1   35.40    9.80
  18  -4  -1   62.99   11.70
  18  -4  -1   45.50   21.70
  18  -4  -1   57.09   13.60
 -18  -4   1   64.69   16.70
  18   4  -1   36.80    9.20
  18   4  -1  105.19   24.20
 -18   4   1   63.79    9.40
  18   4  -1   85.49   21.30
 -18   4   1   72.49   19.30
  16  -4  -1  -20.40   19.80
 -16  -4   1   34.80   10.70
 -16  -4   1   -6.40   13.70
  16  -4  -1    6.10    8.50
 -16  -4   1   -0.20    8.60
  16  -4  -1   17.20   12.50
 -16   4   1   10.40    7.30
  16   4  -1   48.70   21.60
  16   4  -1   19.10   15.60
 -16   4   1    6.30   15.40
 -16   4   1   40.00   26.70
  16   4  -1   12.50    7.30
  14  -4  -1  159.08   20.00
  14  -4  -1  201.18   18.10
 -14  -4   1  149.09   20.20
  14  -4  -1  142.89   22.70
 -14   4   1  158.38   14.10
 -14   4   1  134.69   26.80
 -14   4   1  154.18   20.00
  14   4  -1  110.89   26.30
  14   4  -1  133.69   13.10
  12  -4  -1  785.22   57.59
  12  -4  -1  768.72   55.89
 -12  -4   1  754.22   54.29
  12  -4  -1  683.73   53.29
 -12   4   1  790.82   58.39
  12   4  -1  727.63   60.59
  12   4  -1  701.23   65.19
 -12   4   1  832.12   52.79
 -12   4   1  799.32   57.89
  12   4  -1  745.23   59.99
 -12   4   1  659.03   74.69
 -10  -4   1  240.78   22.80
  10  -4  -1  254.37   27.10
  10   4  -1  240.88   29.40
  10   4  -1  304.37   29.10
 -10   4   1  264.37   27.80
 -10   4   1  271.37   33.80
 -10   4   1  291.87   27.40
 -10   4   1  258.47   19.60
  10   4  -1  213.18   32.60
   8  -4  -1   25.90   13.10
   8   4  -1   65.39   18.40
  -8   4   1   28.60   12.20
  -8   4   1   28.30   15.50
  -8   4   1   29.90    6.00
   8   4  -1   19.50   10.50
   8   4  -1   29.70   14.50
  -8   4   1   46.20   12.40
  -6   4   1   32.90   12.30
   6   4  -1   25.30   13.50
   6   4  -1   11.00   12.80
   6   4  -1   -4.00   14.10
  -6   4   1   13.60   11.10
  -6   4   1   16.70   12.90
   4   4  -1   95.49   16.40
  -4   4   1   71.69   13.90
  -4   4   1   59.69   13.90
   4   4  -1   60.39   11.70
   4   4  -1   71.39   14.40
   2   4  -1  851.31   65.99
   2   4  -1  971.40   68.79
  -2   4   1  961.30   69.19
   2   4  -1  873.41   69.99
   2   4  -1 1002.60   67.59
  -2   4   1  934.21   67.29
   2   4  -1  849.91   67.69
   0   4  -1 6494.65  430.36
   0   4  -1 5695.73  427.66
   0   4   1 6631.44  430.86
   0   4  -1 5727.63  429.96
   0   4  -1 6730.53  429.66
   0   4  -1 6658.43  429.46
   0   4   1 6449.05  429.36
   0   4   1 5909.61  427.26
  -2   4  -1  168.78   20.30
  -2   4  -1  145.69   19.90
   2   4   1  146.89   23.90
  -2   4  -1  155.18   25.30
   2   4   1  146.09   19.10
  -2   4  -1  147.69   19.30
  -2   4  -1  172.58   26.10
   2   4   1  173.68   31.20
   2   4   1  185.98   22.80
   4   4   1   36.70   11.70
   4   4   1   21.50   15.10
  -4   4  -1   38.40   11.20
  -4   4  -1   23.80   12.10
   4   4   1   40.00   16.40
  -4   4  -1   25.60   16.40
  -4   4  -1   28.80   10.40
   4   4   1   50.49   11.50
  -6   4  -1   -2.20   15.60
   6   4   1   18.60   12.10
  -6   4  -1    1.70   10.90
   6   4   1    9.10   14.30
   6   4   1   25.20   12.00
   6   4   1    2.80   15.20
  -8   4  -1  -10.00   11.10
   8   4   1    4.10   15.20
  -8   4  -1    0.20   15.20
  -8   4  -1  -12.90    8.90
   8   4   1    0.40   12.40
   8   4   1  -19.10    9.90
   8   4   1  -18.10   16.30
 -10  -4  -1   31.20   12.50
  10  -4   1    3.80   16.10
 -10   4  -1   21.30   16.90
  10   4   1    4.70    5.00
 -10   4  -1   14.60    5.50
 -10   4  -1   21.80   12.20
 -10   4  -1   18.70   13.10
  10   4   1   -2.90   11.30
  10   4   1  -10.20   17.30
 -12  -4  -1  297.67   26.90
  12  -4   1  284.67   32.10
  12  -4   1  219.78   22.70
 -12   4  -1  278.07   29.40
 -12   4  -1  316.27   21.70
 -12   4  -1  320.87   41.10
  12   4   1  257.97   31.90
 -14  -4  -1  -15.50   12.20
 -14  -4  -1   30.70   14.10
  14  -4   1  -20.40   17.50
  14  -4   1    7.40   18.90
 -14  -4  -1   25.50   12.10
  14  -4   1   11.30    9.20
 -14   4  -1   34.80   15.00
  14   4   1    1.70   16.10
 -14   4  -1   52.19   25.00
 -16  -4  -1   18.90    8.30
  16  -4   1    5.50   10.10
  16  -4   1    9.80   11.90
 -16  -4  -1    7.70   10.90
 -16   4  -1   -8.10   16.10
 -16   4  -1   -5.30    7.60
  16   4   1    2.40   18.70
  18  -4   1    7.40   10.70
  18  -4   1    0.20   11.40
 -18  -4  -1   18.00   14.30
  18  -4   1  -10.40   20.40
 -18  -4  -1    5.40    9.90
 -18  -4  -1   12.10    8.10
 -18   4  -1   29.80   17.70
 -18   4  -1   -1.30    7.50
 -18   4  -1   69.79   31.70
  18   4   1    8.30   20.20
 -20  -4  -1   13.10    9.60
  20  -4   1    1.50   38.20
  20  -4   1   16.10   11.20
 -20  -4  -1   21.20    8.00
  20  -4   1   18.30    9.80
 -20   4  -1    9.40   16.10
 -20   4  -1   10.60    7.20
 -20   4  -1   -0.70   28.70
  22  -4   1   -3.10   10.00
 -22  -4  -1   -4.40    6.90
 -22  -4  -1    4.00    8.20
  22  -4   1   -5.40    8.20
 -22   4  -1  -27.60   28.40
  22   4   1  -23.00   18.40
 -22   4  -1    6.20    5.40
  22   4   1    8.50    5.70
 -22   4  -1   -4.40   14.50
 -24  -4  -1   70.19    9.40
  24  -4   1   78.89    9.00
 -24  -4  -1   73.49    8.50
  24  -4   1  100.19   11.00
 -24   4  -1   60.69   13.10
  24   4   1   78.59   20.00
  24   4   1   58.69   19.50
  24   4   1   57.89    6.90
  26  -4   1   21.30    5.50
 -26  -4  -1   28.40    5.50
 -26  -4  -1   13.10    5.60
 -26   4  -1   -9.70   12.10
  26   4   1   17.40   14.10
 -26   4  -1   11.70    3.20
 -25  -5   1    5.50    5.20
  25  -5  -1   16.60    5.60
  25  -5  -1   14.40    5.10
  25   5  -1   -0.60   12.00
  23  -5  -1   -0.10    6.20
  23  -5  -1   17.70    6.90
 -23  -5   1   -2.10    5.90
 -23  -5   1   -4.40    5.30
 -23   5   1  -15.30   20.50
  23   5  -1  -20.60   15.20
 -23   5   1  -11.00    8.10
  19  -5  -1    0.60    9.20
  19  -5  -1   12.90   10.40
 -19  -5   1    5.70    7.20
 -19   5   1    2.60   17.80
 -19   5   1    5.80   14.00
  19   5  -1   39.50   21.70
  19   5  -1  -16.60   17.00
  19   5  -1    3.80   20.80
 -19   5   1   62.09   29.20
  17  -5  -1   36.40   11.10
 -17  -5   1    5.70   14.80
  17  -5  -1   -9.70   21.60
  17  -5  -1   12.00    9.50
 -17  -5   1    4.30    7.70
  17   5  -1  -18.60   17.90
 -17   5   1   13.60   14.60
 -17   5   1   23.20   20.80
  17   5  -1   -8.10   23.60
  17   5  -1   18.20   19.30
  15  -5  -1   -5.10   10.70
  15  -5  -1  -14.70   18.50
 -15  -5   1    5.30    8.00
 -15  -5   1   18.10   14.00
  15  -5  -1   14.40    9.20
 -15   5   1   50.69   25.90
  15   5  -1  -16.70   24.00
  15   5  -1   22.30   18.50
 -15   5   1   14.30   22.10
  15   5  -1  -16.40   18.80
 -15   5   1    7.70   13.60
  13  -5  -1   54.09    9.80
 -13  -5   1   52.39   14.40
  13  -5  -1   42.30   18.50
 -13   5   1   78.19   25.80
  13   5  -1   76.89   19.30
  13   5  -1   37.30   25.60
 -13   5   1   89.09   23.60
 -13   5   1   46.90   16.20
 -11   5   1   23.10   14.30
  11   5  -1   39.60   17.40
 -11   5   1   59.39   21.80
 -11   5   1   43.00   14.70
  11   5  -1   -3.60   18.80
 -11   5   1   37.90   21.90
   9  -5  -1   -8.60   13.30
   9   5  -1  -17.90   18.90
   9   5  -1   -2.20   22.60
  -9   5   1   22.40   20.10
  -9   5   1   -5.90   12.80
  -9   5   1    4.90   10.60
  -9   5   1    5.60   18.60
   9   5  -1    9.30   16.00
  -7   5   1   32.20   33.10
   7   5  -1  -18.40   21.20
  -7   5   1   20.50   14.50
   7   5  -1    1.60   18.50
  -7   5   1   21.10   12.50
   7   5  -1   39.70   22.60
  -7   5   1    6.80   17.50
   7   5  -1   -7.60   22.00
   7   5  -1    7.10   13.30
   5   5  -1   14.00   18.50
  -5   5   1    0.30    6.70
  -5   5   1    0.20   12.90
   5   5  -1  -19.70   14.50
   5   5  -1   -5.00   16.70
   5   5  -1   -1.80   14.30
  -5   5   1   -1.30   15.90
  -5   5   1   30.90   16.60
   5   5  -1  -17.30   19.80
  -3   5   1   -2.60   15.60
  -3   5   1   13.10    8.20
   3   5  -1   -1.70   23.00
   3   5  -1   26.00   14.10
   3   5  -1   26.50   15.40
  -3   5   1   20.50   13.50
  -3   5   1   56.99   16.40
   3   5  -1   32.60   18.30
   3   5  -1   26.40   14.30
  -1   5   1  181.98   26.00
   1   5  -1  165.98   21.60
   1   5  -1  142.69   26.30
   1   5  -1  169.68   22.70
   1   5  -1  157.48   24.80
  -1   5   1  126.19   19.50
  -1   5   1  138.29   21.90
   1   5   1  101.59   17.60
  -1   5  -1  120.09   18.90
  -1   5  -1   83.29   17.50
   1   5   1   61.49   14.60
  -1   5  -1  104.79   34.20
  -1   5  -1   85.19   15.00
  -1   5  -1  110.29   19.10
   1   5   1   75.89   19.30
   1   5   1   72.39   18.10
   3   5   1  -11.20   14.40
   3   5   1    9.10    5.30
  -3   5  -1   -3.70   19.50
  -3   5  -1   19.50   13.60
   3   5   1   -7.20   16.50
  -3   5  -1    8.80   17.20
   3   5   1  -15.80   11.70
  -3   5  -1   20.00   20.20
  -5   5  -1    6.00   18.30
   5   5   1    7.60   14.80
  -5   5  -1    4.40   13.40
  -5   5  -1   -3.00   11.90
   5   5   1  -19.40   16.50
  -5   5  -1   -9.00   19.40
   5   5   1  -27.20   19.20
   7   5   1  -39.30   23.90
  -7   5  -1   13.20   14.30
  -7   5  -1   -2.00   19.20
   7   5   1  -38.10   29.10
   7   5   1  -14.20   14.90
  -7   5  -1  -14.30   19.60
   7   5   1  -10.90   18.30
   9  -5   1   -9.60   15.20
  -9   5  -1  -33.60   19.80
   9   5   1    9.10   15.30
  -9   5  -1   -9.80   15.50
  -9   5  -1   28.70   21.50
   9   5   1  -12.20   18.50
  -9   5  -1    5.40   14.30
 -11  -5  -1    6.70   15.00
  11  -5   1  -11.40   20.50
 -11   5  -1  -35.90   21.70
 -11   5  -1   19.60   22.50
  11   5   1  -10.70   19.10
 -11   5  -1    7.80   14.20
  11   5   1  -16.10   14.70
 -13  -5  -1   14.00   12.40
  13  -5   1   12.50    9.50
  13  -5   1  -16.80   18.10
  13   5   1  -31.70   19.20
  13   5   1  -12.00   19.90
 -13   5  -1  -30.40   20.20
 -13   5  -1   20.80   14.60
  13   5   1  -10.80   16.80
  15  -5   1  -15.50   18.80
 -15  -5  -1    6.20    8.20
 -15  -5  -1   15.90   13.50
  15  -5   1   12.60   10.10
 -15   5  -1   24.70   15.30
 -15   5  -1   51.09   26.40
  15   5   1  -14.20   19.40
  15   5   1  -27.70   19.00
 -17  -5  -1    1.30    7.30
  17  -5   1    2.70    9.40
  17  -5   1  -17.30    9.30
  17  -5   1   -2.60   22.30
  17   5   1  -21.60   18.10
  17   5   1   35.60   19.10
 -17   5  -1   31.10   14.30
 -19  -5  -1   10.70    6.80
  19  -5   1   -4.00    8.60
 -19  -5  -1    6.10    7.40
  19  -5   1    6.00    8.70
 -19   5  -1   -3.80   24.70
  19   5   1  -27.20   19.50
 -19   5  -1   15.30   14.50
  19   5   1  -30.00   16.50
 -21  -5  -1   -7.30    5.90
  21  -5   1   -3.20    7.60
 -21  -5  -1    1.20    6.20
  21  -5   1   10.40    7.60
  21   5   1  -18.40   18.30
 -21   5  -1  -29.70   13.60
 -21   5  -1  -16.40   25.20
 -21   5  -1   13.80   12.00
  21   5   1  -18.30   17.60
  23  -5   1   -1.40    5.90
 -23  -5  -1    3.40    5.30
 -23  -5  -1    1.10    5.10
  23  -5   1   17.50    5.90
 -23   5  -1   -1.30    8.90
  23   5   1   -3.90   13.70
 -23   5  -1    1.50   11.10
 -20  -6   1    9.70    4.60
  20  -6  -1    6.80    6.10
 -20   6   1    1.80    9.50
 -20   6   1  -10.40   15.20
  20   6  -1   -1.80   12.30
 -18  -6   1    4.20    5.40
  18  -6  -1   16.70    7.50
  18   6  -1   -0.80   13.60
 -18   6   1   24.00   11.40
 -18   6   1   47.70   22.30
 -16   6   1   79.59   25.60
  16   6  -1  105.39   19.00
  14  -6  -1   24.50    9.20
 -14   6   1   44.90   26.20
 -14   6   1   28.30   13.30
  14   6  -1  -11.40   23.20
  14   6  -1   20.20   15.60
  14   6  -1   31.90   24.50
  12   6  -1  204.58   30.10
  12   6  -1  145.79   28.70
 -12   6   1  197.78   23.60
  12   6  -1  150.28   22.90
  10   6  -1   51.59   20.20
  10   6  -1   12.30   17.30
 -10   6   1   21.60   20.30
 -10   6   1   55.09   15.50
   8   6  -1    0.20    9.00
   8   6  -1    3.20   17.90
  -8   6   1    3.80   13.40
   8   6  -1   14.20   14.20
  -8   6   1    2.00   14.20
   8   6  -1  -33.60   22.30
  -8   6   1    6.40   19.70
   6   6  -1   -5.90   22.50
  -6   6   1    8.30   19.70
   6   6  -1  -20.30   16.10
  -6   6   1   19.00   15.00
   6   6  -1    4.30   17.60
   6   6  -1    4.30    9.90
  -6   6   1   11.60   11.00
   4   6  -1   15.20   26.90
  -4   6   1   65.89   24.50
  -4   6   1   47.10   17.40
  -4   6   1   36.30   16.30
   4   6  -1   31.70   20.20
   4   6  -1   47.60   29.90
   4   6  -1   31.70   18.70
  -2   6   1  106.19   17.70
   2   6  -1  138.19   27.80
  -2   6   1  123.29   24.80
   2   6  -1  118.29   21.20
  -2   6   1  124.59   18.90
   2   6  -1   91.49   16.70
   0   6  -1 1691.73  108.99
   0   6  -1 1599.34  107.79
   0   6  -1 1462.95  111.69
   0   6   1 1480.25  107.79
   0   6  -1 1442.36  108.19
   0   6   1 1325.87  107.99
   0   6   1 1441.16  111.19
   2   6   1   18.00   13.00
   2   6   1   28.00   15.70
  -2   6  -1   33.80   22.30
  -2   6  -1   29.00   16.20
   2   6   1    8.50   16.10
  -2   6  -1   34.50   16.10
  -2   6  -1   16.30   22.90
   4   6   1    7.50   20.80
  -4   6  -1    5.60   20.80
  -4   6  -1   43.00   19.30
  -4   6  -1   18.70   27.50
  -4   6  -1   20.90   16.30
   4   6   1   15.90   18.90
   6   6   1   -2.30   15.40
  -6   6  -1   -2.30   20.30
   6   6   1    3.40   15.60
  -6   6  -1   14.40   14.30
   6   6   1  -11.60   16.70
  -6   6  -1   24.70   23.10
  -6   6  -1   13.00   15.80
   8   6   1  -13.00   17.70
  -8   6  -1  -12.20   20.20
   8   6   1   -1.30   14.70
   8   6   1   -0.40    6.60
  -8   6  -1   17.50   22.70
  -8   6  -1   10.40   13.80
  -8   6  -1   14.70   17.20
  10   6   1   22.70   11.90
  10   6   1   -4.10   18.60
 -10   6  -1    9.60   13.70
 -10   6  -1  -31.70   18.10
  10   6   1   -1.50   13.30
 -10   6  -1   36.50   24.30
  12  -6   1   98.19   11.70
  12   6   1   64.19   18.80
 -12   6  -1  138.99   21.70
 -12   6  -1  101.19   17.30
  12   6   1   48.10   21.30
 -12   6  -1   88.09   24.10
  14  -6   1   13.50    8.80
 -14  -6  -1   12.50    6.70
 -14   6  -1   60.79   24.00
 -14   6  -1   -3.70   20.40
  14   6   1  -17.70   17.90
  14   6   1   -3.50   15.00
 -14   6  -1   11.90   12.60
  16  -6   1  -16.90    7.50
 -16  -6  -1   -3.20    6.00
 -16   6  -1   45.30   23.80
  16   6   1   -4.30   14.40
 -16   6  -1   13.10   17.40
 -16   6  -1   -0.50   14.60
  16   6   1  -22.00   17.30
 -18  -6  -1   -8.30    5.20
  18  -6   1    8.20    6.60
 -18   6  -1  -12.60   12.80
  18   6   1   -5.10   15.40
  18   6   1   -5.90   12.00
 -18   6  -1    7.40   15.60
 -18   6  -1    5.60   10.60
 -15   7   1   11.40   12.10
  15   7  -1    3.40   11.00
 -15   7   1   19.50   16.80
 -13   7   1   54.39   20.10
 -13   7   1   23.20   10.30
  13   7  -1   -3.60   11.80
 -11   7   1   44.90   15.80
  11   7  -1   14.90   12.80
  -9   7   1    1.90   11.20
  -9   7   1   37.50   20.50
   9   7  -1    0.40   12.90
  -7   7   1   20.40   14.30
  -7   7   1   33.50   19.70
   7   7  -1  -18.60   20.90
   7   7  -1    0.20   13.10
  -7   7   1    0.70   11.70
  -5   7   1   22.50   16.50
  -5   7   1   10.70   19.50
   5   7  -1  -10.50   22.00
   5   7  -1   -8.90   11.40
   5   7  -1    5.80   14.00
  -5   7   1   18.20   12.50
  -3   7   1   19.80   12.10
   3   7  -1    2.80   14.50
   3   7  -1    7.40   13.00
   3   7  -1    0.90   25.70
  -3   7   1   27.70   13.50
  -3   7   1   27.70   18.40
  -1   7   1   39.60   20.70
  -1   7   1   27.60   12.50
   1   7  -1   50.39   26.00
  -1   7   1   47.80   14.00
   1   7  -1   40.00   17.40
   1   7  -1   47.00   16.70
   1   7  -1   21.80   17.60
   1   7   1   35.10   13.10
  -1   7  -1   44.40   14.70
  -1   7  -1   56.29   17.50
  -1   7  -1   40.80   24.30
   1   7   1   17.40   12.90
  -1   7  -1   10.50   16.60
   1   7   1   27.00   18.60
   3   7   1  -11.40   13.80
   3   7   1    3.10   19.60
  -3   7  -1   19.40   22.70
  -3   7  -1    6.70   14.50
   3   7   1    5.30   12.70
  -3   7  -1    7.10   12.20
   5   7   1    2.60   22.50
  -5   7  -1    7.90   15.00
  -5   7  -1    0.90   11.80
   5   7   1    5.20   11.70
  -5   7  -1   13.40   23.20
   5   7   1   -9.80   11.70
  -7   7  -1   -1.30   15.40
   7   7   1   -1.40   14.20
  -7   7  -1   16.00   13.60
   7   7   1   -8.10   18.70
  -7   7  -1   13.20   20.80
   7   7   1   -9.80   10.70
   9   7   1    4.80    9.40
   9   7   1  -18.00   17.60
  -9   7  -1   17.00   18.90
  -9   7  -1   15.90   11.90
  11   7   1   -6.60   16.30
  11   7   1    1.90    9.80
  13   7   1   -0.30   11.60
  13   7   1  -24.60   14.70
 -13   7  -1   20.30   10.60
 -13   7  -1   13.90   15.70
  32   0  -2    6.60    5.20
 -32   0   2    4.80    3.90
 -32   0   2   11.30    4.10
  30   0  -2    5.50    5.30
 -30   0   2    1.20    6.20
  30   0  -2   -2.70    8.40
 -30   0   2    3.80    5.10
 -28   0   2   11.00    7.90
  28   0  -2   11.50    7.70
 -28   0   2   -5.00    6.50
  28   0  -2    5.90    9.90
 -26   0   2  281.47   20.50
 -26   0   2  288.47   22.90
  26   0  -2  249.68   23.30
 -26   0   2  259.37   22.80
  26   0  -2  284.47   25.00
 -24   0   2   20.00    7.20
 -24   0   2    8.10    9.00
  24   0  -2   26.90   12.00
 -24   0   2   21.30   10.40
  24   0  -2   24.90   12.00
 -22   0   2   -1.80   10.40
 -22   0   2   12.80    8.60
  22   0  -2  -12.90   11.40
 -22   0   2   -8.90   20.00
  22   0  -2    3.50   11.10
 -22   0   2   -0.30    7.10
  22   0  -2    1.50    6.30
 -20   0   2   10.50    8.70
 -20   0   2   25.70   10.40
 -20   0   2   27.70   16.60
  20   0  -2   30.10   17.40
  20   0  -2   25.60    7.50
  20   0  -2   11.20   11.80
 -20   0   2   24.20    7.40
  20   0  -2   35.00   10.00
  18   0  -2   30.40   11.80
 -18   0   2   10.90    9.20
 -18   0   2   14.80   14.10
  18   0  -2    1.60    7.30
  18   0  -2   33.20    9.60
 -18   0   2   31.20    7.50
  18   0  -2   -5.40   15.30
  16   0  -2  -13.50   10.80
 -16   0   2   59.99   57.19
 -16   0   2   10.40    7.50
 -16   0   2  -20.10   12.90
  16   0  -2   -3.40   17.50
  16   0  -2  -21.30   13.90
 -16   0   2    8.80    8.50
 -14   0   2  277.97   45.70
  14   0  -2  406.36   52.49
 -14   0   2  349.57   30.00
  14   0  -2  347.77   31.60
  12   0  -2  814.02   59.49
  12   0  -2  817.32   78.49
 -12   0   2  830.52   58.79
  10   0  -2  110.09   23.30
 -10   0   2  114.99   12.30
 -10   0   2   91.89   24.70
  10   0  -2  106.89   15.10
   8   0  -2   71.49    9.00
  -8   0   2   37.60   17.20
   8   0  -2   60.59   16.60
  -8   0   2   67.59    8.70
  -6   0   2    7.50   14.60
   6   0  -2   13.90    6.60
  -6   0   2    6.30    6.30
   6   0  -2   14.60   13.90
  -4   0   2  462.05   42.80
   4   0  -2  561.34   43.80
   4   0  -2  462.85   34.10
  -2   0   2  833.72   60.49
  -2   0   2  888.11   65.19
   2   0  -2  861.21   60.49
   2   0  -2  992.90   65.69
   0   0  -2 5940.61  405.26
   0   0  -2 6067.89  405.26
   0   0   2 5936.31  405.26
  -2   0  -2   62.49    7.60
  -2   0  -2   77.79    8.30
   2   0   2   61.89   13.80
   2   0   2   69.79    7.80
  -2   0  -2   55.99   12.30
  -4   0  -2   69.29   18.90
   4   0   2  105.89   17.50
   4   0   2  113.69   11.50
   6   0   2   23.40   14.10
  -6   0  -2   -3.80   11.90
   6   0   2   12.10    7.00
  -6   0  -2   13.90    7.70
  -8   0  -2 1179.88   81.09
  -8   0  -2 1135.39   89.89
   8   0   2 1180.18   91.69
   8   0   2 1196.38   81.29
 -10   0  -2  777.62   77.69
  10   0   2  879.01   62.09
  10   0   2  866.11   79.49
 -10   0  -2  897.81   61.69
 -12   0  -2   54.89   31.20
 -12   0  -2   57.69   13.40
  12   0   2   75.49   15.40
  12   0   2   56.79   29.30
 -14   0  -2   21.80   12.50
 -14   0  -2   11.40   28.30
  14   0   2   20.80   15.80
  16   0   2   79.59    9.50
  16   0   2   62.99   16.30
 -16   0  -2   61.29   14.20
  16   0   2   65.99   12.20
 -16   0  -2   76.09   10.90
 -16   0  -2   63.39   10.60
  16   0   2  111.99   13.40
 -16   0  -2  -49.50   76.19
 -16   0  -2   68.39    8.90
 -18   0  -2  536.45   40.90
 -18   0  -2  544.65   39.60
  18   0   2  535.85   41.50
  18   0   2  555.54   46.70
  18   0   2  544.65   39.80
 -18   0  -2  623.24   44.70
  18   0   2  573.24   41.90
 -18   0  -2  566.54   40.80
  20   0   2   90.19   14.10
  20   0   2  102.19   11.80
 -20   0  -2   91.99   12.50
  20   0   2   97.89   14.80
  20   0   2  138.19   26.80
 -20   0  -2   82.79   10.30
 -20   0  -2   93.99   12.80
 -22   0  -2    6.30    7.10
  22   0   2   20.70   14.10
  22   0   2   10.50   11.40
 -22   0  -2    0.30    9.20
 -22   0  -2   13.40    9.00
  22   0   2    2.10    6.20
 -24   0  -2  234.18   19.40
  24   0   2  203.58   23.50
  24   0   2  164.78   19.50
  26   0   2   -0.90    7.80
 -26   0  -2  -12.70    7.00
 -26   0  -2    5.10    7.70
  26   0   2   16.00   10.80
  28   0   2   15.00    7.60
  28   0   2   19.50    6.80
 -28   0  -2   13.10    6.10
 -28   0  -2   16.00    6.20
 -30   0  -2    2.90    4.10
  30   0   2   -1.90    7.60
 -30   0  -2    1.50    4.10
  30   0   2   -1.60    3.80
  31  -1  -2   -0.50    5.50
  31  -1  -2   -3.60    5.50
 -31  -1   2   -0.80    4.20
 -31  -1   2    3.20    5.60
 -31   1   2    1.00    4.60
  31   1  -2   -6.20    5.80
 -31   1   2   -5.30    3.70
 -29  -1   2   -7.90    5.30
  29  -1  -2   10.20    8.00
 -29  -1   2   -1.40    5.90
 -29  -1   2    9.80    6.90
  29  -1  -2   -2.20    7.20
 -29   1   2    0.60    6.00
  29   1  -2   -2.20    8.50
 -29   1   2    4.00    6.70
  27  -1  -2   12.60    9.80
  27  -1  -2   -2.30    3.60
 -27  -1   2    9.90    9.10
 -27  -1   2    3.70    7.30
 -27  -1   2    7.60    6.00
  27  -1  -2    3.30    8.60
  27   1  -2    8.10    9.70
  27   1  -2    9.20    6.60
 -27   1   2   -2.30    6.30
 -27   1   2    3.70    7.20
  25  -1  -2   -2.80   12.00
 -25  -1   2   -1.10    9.30
  25  -1  -2  -11.50   11.50
 -25  -1   2   -0.90    7.00
 -25  -1   2   -1.40   10.40
  25  -1  -2    2.80   11.80
 -25   1   2    6.50   11.50
 -25   1   2    2.80    9.10
  25   1  -2   -3.70   11.10
  25   1  -2    5.30   14.10
  23  -1  -2   55.59   25.10
 -23  -1   2    2.40   10.90
  23  -1  -2    3.10    8.50
  23  -1  -2    9.00   11.90
 -23  -1   2    6.70    7.70
 -23  -1   2   -9.60    8.80
 -23  -1   2    7.90   19.30
  23  -1  -2   22.40   12.80
  23   1  -2    7.10   10.50
  23   1  -2    0.70   11.70
 -23   1   2    6.30    8.60
 -23   1   2   -1.00    8.70
 -21  -1   2    2.30    8.20
  21  -1  -2    0.30    8.90
 -21  -1   2  -13.00   16.60
  21  -1  -2   14.10   12.60
 -21  -1   2   -2.20   10.60
 -21  -1   2   -2.20    7.60
  21  -1  -2   11.90   13.10
  21  -1  -2  -15.50   21.40
 -21   1   2    5.60    8.30
  21   1  -2  -27.10   18.30
 -21   1   2   -3.40    8.30
 -21   1   2   10.70    5.50
  21   1  -2   13.40   10.80
  21   1  -2    5.20   14.70
 -19  -1   2   -9.70    9.00
  19  -1  -2   -7.60    8.70
 -19  -1   2   -1.50    7.70
  19  -1  -2    6.50   11.40
  19  -1  -2  -16.60   17.80
  19  -1  -2   -8.40    8.50
 -19  -1   2   11.00    9.90
  19   1  -2   17.40   10.30
 -19   1   2   -4.10    5.50
 -19   1   2   16.10   25.80
 -19   1   2    6.50    8.90
 -19   1   2    6.50    8.50
  19   1  -2    9.40   18.30
  19   1  -2   -1.60   10.10
 -17  -1   2  -12.30   11.80
  17  -1  -2    0.30    9.00
  17  -1  -2  -17.80   14.70
  17  -1  -2  -12.50    7.60
 -17  -1   2    1.40    7.30
  17  -1  -2   17.00   11.10
 -17  -1   2   16.20    9.40
 -17   1   2   11.80   12.40
  17   1  -2    4.20    9.90
  17   1  -2   -3.30   15.90
 -17   1   2   14.20    6.00
 -17   1   2   -2.70   11.00
 -17   1   2    4.40   27.30
 -17   1   2   -6.00    8.50
  17   1  -2   -2.80    8.10
  15  -1  -2    8.30   31.10
  15  -1  -2  -11.30   13.80
 -15  -1   2  -23.90   11.10
  15   1  -2  -14.60   12.20
 -15   1   2  -10.30   12.30
 -15   1   2  -46.50   38.60
 -13  -1   2  -15.00   11.40
  13  -1  -2   44.70   26.80
  13  -1  -2  -19.70   13.60
 -13  -1   2  -22.50   31.30
 -13   1   2  -12.20   12.30
  13   1  -2   -5.80   11.80
  13   1  -2   22.30   22.00
 -13   1   2  -58.69   29.60
 -11  -1   2  -18.00   22.60
  11  -1  -2    6.60   25.40
  11  -1  -2  -16.50   12.70
 -11  -1   2  -23.60   10.50
  11   1  -2    2.70   10.50
 -11   1   2   -4.90   10.60
  11   1  -2   14.60   23.30
 -11   1   2   17.10   29.60
  -9  -1   2   19.60    8.20
   9  -1  -2   27.00    9.60
   9  -1  -2   35.90   17.80
  -9  -1   2    1.90   17.70
  -9   1   2   37.00    9.30
  -9   1   2    6.00   38.00
   9   1  -2   34.00   17.10
   9   1  -2   32.10    8.70
  -7  -1   2   19.60   13.50
  -7  -1   2   18.40    6.30
   7  -1  -2   25.80    7.70
   7  -1  -2   55.79   16.20
  -7   1   2   19.10   14.80
  -7   1   2   32.30    6.50
   7   1  -2   25.80   14.60
  -5  -1   2   73.19   15.30
   5  -1  -2   88.19    8.90
  -5  -1   2   81.79    7.90
   5  -1  -2   75.09   17.20
   5   1  -2   93.29   11.50
   5   1  -2   61.89   15.00
  -5   1   2   57.39   17.20
  -5   1   2   69.29    9.30
  -3  -1   2   33.50    5.30
   3  -1  -2   26.30    6.10
   3  -1  -2   22.60   13.30
  -3  -1   2   33.60   11.70
  -3  -1   2   24.30    4.80
   3   1  -2   33.40   12.00
  -3   1   2   27.60    5.30
   3   1  -2   27.60    7.30
  -1  -1   2  134.99   15.50
   1  -1  -2  131.89   17.80
   1  -1  -2  121.79   10.90
   1   1  -2  119.79   15.10
   1   1  -2  107.49   11.80
   1  -1   2   25.30    4.50
  -1  -1  -2   15.20   12.70
  -1  -1  -2   27.70    5.30
  -1  -1  -2   19.80   11.80
   1  -1   2   30.80    5.10
  -1   1  -2   21.60    6.90
  -1   1  -2   17.30    9.90
  -1   1  -2   28.20   11.80
  -3  -1  -2   -1.90   10.70
  -3  -1  -2    4.90    4.60
   3  -1   2    1.20   11.50
   3  -1   2    4.40    4.60
  -3   1  -2   -6.20    6.60
  -3   1  -2    4.00   10.70
   3   1   2   -5.00    6.10
   5  -1   2   66.29   15.90
  -5  -1  -2   29.30   12.90
  -5  -1  -2   56.59    7.20
   5  -1   2   57.99    7.50
  -5   1  -2   62.19    8.10
   5   1   2   64.19    8.50
   5   1   2   50.69   15.30
  -5   1  -2   71.39    9.40
   7  -1   2   40.50    8.50
   7  -1   2   20.80   17.60
  -7  -1  -2   41.90   31.00
  -7   1  -2   31.90    7.30
   7   1   2   39.80    8.90
   7   1   2   22.40   17.00
  -7   1  -2   39.90   16.90
   9  -1   2  145.59   18.40
  -9  -1  -2   94.49   25.00
   9  -1   2  156.48   51.89
  -9  -1  -2  170.08   18.00
  -9   1  -2  147.99   17.10
  -9   1  -2  119.79   27.50
   9   1   2  156.78   18.90
   9   1   2  135.59   29.90
  11  -1   2  -22.90   26.70
  11  -1   2   23.80   13.70
 -11  -1  -2   40.10   12.60
 -11  -1  -2   20.50   28.10
  11   1   2    4.90   26.10
 -11   1  -2    2.80   25.90
  13  -1   2    2.60   31.40
 -13  -1  -2    6.30   11.80
 -13  -1  -2  -12.90   26.30
  13  -1   2   12.80   13.30
  13   1   2    7.40   13.70
 -13   1  -2   34.30   29.10
  13   1   2   -6.20   26.60
 -13   1  -2   19.80   12.60
  15  -1   2    4.40   11.80
 -15  -1  -2   -2.70    7.50
 -15  -1  -2    8.50   10.90
  15  -1   2   -2.10   10.70
  15  -1   2    0.40   12.90
 -15  -1  -2  -13.00    9.60
 -15   1  -2   -0.60    8.00
  15   1   2   -3.20    9.40
  15   1   2   16.20   13.30
 -15   1  -2    6.20    8.10
  15   1   2  -11.50   10.80
 -15   1  -2  -19.20   27.30
  17  -1   2    0.00    8.00
 -17  -1  -2   10.60    9.70
  17  -1   2   -0.60   15.80
 -17  -1  -2    7.10   12.70
 -17  -1  -2    1.60   10.20
  17  -1   2   20.90   10.90
 -17  -1  -2    0.90    6.80
  17  -1   2   -8.60    9.80
 -17   1  -2    4.10    8.50
 -17   1  -2   11.90    5.20
 -17   1  -2    1.50    8.10
 -17   1  -2  -10.00   19.20
  17   1   2   31.90   13.20
 -17   1  -2  -34.00   24.30
  17   1   2  -27.40    9.60
  19  -1   2    7.30   11.70
 -19  -1  -2    2.40    9.30
  19  -1   2    9.20   19.50
 -19  -1  -2   -7.60   10.60
  19  -1   2  -11.60    8.70
 -19  -1  -2    6.90   15.50
 -19  -1  -2   -6.60    7.30
  19  -1   2   -4.40    9.90
  19   1   2   -7.00   10.20
 -19   1  -2   11.70   18.70
 -19   1  -2   -4.70   10.00
  19   1   2    1.70   14.40
 -19   1  -2   10.10    8.00
 -21  -1  -2   -6.40    8.90
  21  -1   2   -3.20    8.20
  21  -1   2   26.10   23.60
  21  -1   2    0.70   11.50
  21  -1   2  -13.60   10.10
 -21  -1  -2   44.80   19.10
 -21  -1  -2   14.00    9.70
 -21  -1  -2    7.10    7.70
  21   1   2    9.00   11.00
 -21   1  -2   -0.50    7.60
  21   1   2    3.60   10.10
 -21   1  -2   10.90    8.90
 -23  -1  -2    0.10    9.70
  23  -1   2    2.20    7.20
  23  -1   2   26.40   12.20
 -23  -1  -2    1.60    8.40
 -23  -1  -2   81.09   22.40
  23  -1   2   11.40   10.90
 -23  -1  -2    1.80    7.30
  23   1   2   13.00   12.20
  23   1   2   22.50    9.70
 -23   1  -2   15.50    9.20
 -23   1  -2   -0.80    9.30
  25  -1   2   17.30   11.40
 -25  -1  -2    3.40    9.30
 -25  -1  -2   -2.70    6.90
  25  -1   2  -10.20    9.90
  25  -1   2   -3.60    5.80
 -25  -1  -2    4.50    6.30
 -25   1  -2   -4.90    7.50
  25   1   2   -6.20   10.90
 -25   1  -2   -5.20    7.60
  27  -1   2   -8.70    9.60
 -27  -1  -2   -6.70    6.80
 -27  -1  -2    2.30    6.00
 -27  -1  -2    7.40    4.80
  27  -1   2    3.60    8.30
 -27   1  -2    8.70    8.60
 -27   1  -2   -1.10    5.70
  27   1   2    4.30    5.60
  27   1   2   -0.10    7.90
 -29  -1  -2    2.90    5.40
  29  -1   2    1.10    6.30
 -29  -1  -2    2.70    5.10
  29  -1   2   -6.20    7.30
  29   1   2   -0.20    7.10
 -29   1  -2   -0.10    5.70
  31  -1   2    4.20    4.00
 -31  -1  -2   -1.90    3.60
 -31  -1  -2    1.70    3.00
  31  -1   2   11.50    6.30
  31   1   2   -0.20    4.60
 -31   1  -2   -0.30    3.30
  30  -2  -2   12.00    6.80
 -30  -2   2    6.00    4.30
  30  -2  -2   -8.60    6.10
 -30  -2   2    3.60    5.60
  30   2  -2   -5.90    6.40
 -30   2   2   -0.90    4.20
 -28  -2   2    0.50    5.50
 -28  -2   2    1.90    7.50
  28  -2  -2    9.60    9.10
  28  -2  -2   19.90    7.70
  28   2  -2   -1.80    8.30
 -28   2   2   -5.80    6.00
  26  -2  -2  150.08   14.10
  26  -2  -2  148.89   16.20
  26  -2  -2  143.99   16.10
 -26  -2   2  130.89   14.90
 -26  -2   2  158.48   13.90
 -26   2   2  136.09   14.10
  26   2  -2  120.69   15.00
 -26   2   2  143.99   12.70
 -24  -2   2    1.10    9.40
 -24  -2   2   27.50   20.20
  24  -2  -2   34.80   10.80
 -24  -2   2   22.20   14.60
  24  -2  -2   20.40   28.30
  24  -2  -2    8.70   16.60
  24  -2  -2    1.10    9.70
  24   2  -2   12.00   11.60
 -24   2   2    4.20    3.80
  24   2  -2   -9.10   44.90
 -24   2   2    3.00    9.30
  22  -2  -2    8.10   13.40
  22  -2  -2   -4.50   10.20
  22  -2  -2    3.00   10.80
 -22  -2   2    3.60   10.60
 -22  -2   2   -1.80    8.50
  22  -2  -2  -18.90   24.00
 -22  -2   2    0.60   16.90
 -22   2   2   17.60    8.60
 -22   2   2  -39.20   31.60
 -22   2   2    1.80    4.20
  22   2  -2   -5.20    9.80
  22   2  -2   -2.70   32.80
  22   2  -2    0.10   20.20
  20  -2  -2   10.60   12.70
  20  -2  -2   -8.20   20.50
  20  -2  -2   -8.40    9.90
  20  -2  -2    1.40   12.00
 -20  -2   2    9.20   10.50
 -20  -2   2   -0.60    8.40
 -20  -2   2   -4.70   14.80
  20   2  -2    4.80   10.30
 -20   2   2   -5.80   29.00
  20   2  -2   17.40   18.70
  20   2  -2   10.20   23.10
 -20   2   2    9.70    8.80
  18  -2  -2  -12.90   10.70
  18  -2  -2   -9.60   16.80
 -18  -2   2   15.40    8.00
  18  -2  -2  -14.80   11.00
 -18  -2   2   14.10    9.40
  18  -2  -2    5.80    9.50
 -18  -2   2    3.50   13.00
  18   2  -2    9.60    9.80
 -18   2   2   11.70    8.10
  18   2  -2   10.90   14.00
 -18   2   2   14.30    5.50
  18   2  -2   -2.40   18.00
 -18   2   2    8.60   28.10
  16  -2  -2    0.40   10.30
 -16  -2   2   -0.70   13.60
  16  -2  -2  -18.30   14.50
 -16  -2   2    7.90   13.00
  16  -2  -2    2.80    7.40
 -16  -2   2  -10.50   10.90
 -16   2   2    5.30    6.30
  16   2  -2    6.90   15.90
  16   2  -2   -7.60    8.70
 -16   2   2    5.60    7.20
  16   2  -2    1.30   15.40
 -16   2   2   -3.50   24.20
 -14  -2   2  122.49   18.20
  14  -2  -2  143.59   18.40
  14   2  -2  145.99   24.30
  14   2  -2  147.49   22.40
 -14   2   2  135.59   27.20
 -14   2   2  170.28   14.60
  14   2  -2  196.48   15.20
  12  -2  -2  296.27   29.10
 -12  -2   2  301.57   25.90
  12  -2  -2  408.26   58.09
  12   2  -2  309.57   29.00
 -12   2   2  448.16   60.09
  10  -2  -2   44.30   25.70
  10  -2  -2   20.80   13.50
 -10  -2   2    8.10   10.40
 -10  -2   2   42.40   23.90
  10   2  -2   -9.70   20.60
  10   2  -2   38.00   13.90
   8  -2  -2    3.90   11.60
  -8  -2   2   -7.10    9.10
   8  -2  -2   33.30   20.90
  -8  -2   2    5.30   18.80
  -8   2   2    3.70   23.60
  -6  -2   2    8.00   13.40
   6  -2  -2    0.70   18.20
   6  -2  -2   -3.30    8.60
  -6   2   2   13.60   17.10
   6   2  -2    1.50   11.90
   6   2  -2   11.70    9.90
   4  -2  -2  201.58   16.80
  -4   2   2  215.68   28.20
   4   2  -2  192.08   18.00
   2  -2  -2  233.68   27.90
   2  -2  -2  225.98   17.30
   2   2  -2  217.68   18.80
  -2   2   2  246.78   27.50
   0  -2  -2 2327.27  161.58
   0  -2  -2 2347.67  161.08
   0  -2  -2 2281.67  157.18
   0   2  -2 2381.76  158.08
   0   2   2 2241.18  157.38
  -2  -2  -2    9.50   10.30
  -2  -2  -2   24.60    5.10
  -2  -2  -2    9.90   12.20
  -2  -2  -2    2.50    5.40
  -2   2  -2   18.80    8.10
   4  -2   2   30.60    7.10
  -4  -2  -2   21.10   13.30
   4  -2   2   37.60   15.30
  -4  -2  -2   46.30   19.70
  -4  -2  -2   43.80    6.20
   4  -2   2   43.50    6.60
  -4   2  -2   35.30    9.30
  -4   2  -2   34.00   14.90
  -6  -2  -2    2.30   17.50
   6  -2   2    3.20   20.10
  -6   2  -2   -2.40   18.70
  -8  -2  -2  404.26   51.69
   8  -2   2  411.46   57.49
   8  -2   2  394.16   32.20
   8   2   2  399.16   53.49
  10  -2   2  292.27   43.20
 -10  -2  -2  338.87   27.10
  10  -2   2  307.07   28.80
 -10   2  -2  249.38   40.50
  10   2   2  312.17   25.60
 -12  -2  -2   95.19   13.90
  12  -2   2   86.29   15.60
  12   2   2   77.29   12.90
 -12   2  -2  115.69   11.40
 -12   2  -2  104.29   25.70
  14  -2   2    6.60   10.60
 -14  -2  -2   -0.20    9.60
 -14  -2  -2   17.30   11.70
 -14  -2  -2   10.20    6.70
  14  -2   2    3.70    8.60
  14  -2   2    6.30   13.70
 -14   2  -2    7.10    7.00
  14   2   2    9.70    9.30
  14   2   2  -12.60   12.00
 -14   2  -2   26.30   24.80
 -14   2  -2   13.70   15.70
  16  -2   2   41.40   15.90
  16  -2   2   19.80   11.10
 -16  -2  -2   28.80   12.60
  16  -2   2   24.70    9.20
 -16  -2  -2   25.30    7.40
 -16  -2  -2   34.90   10.20
 -16   2  -2   20.50   10.50
  16   2   2   24.90   10.40
  16   2   2   36.60   10.70
 -16   2  -2   22.40    7.80
 -16   2  -2   20.50   17.20
 -16   2  -2   27.40   25.50
  16   2   2   35.80   14.90
  16   2   2    2.70   16.40
  18  -2   2  329.87   23.60
  18  -2   2  290.07   32.60
 -18  -2  -2  261.57   27.10
 -18  -2  -2  261.77   21.60
  18  -2   2  288.97   24.50
 -18  -2  -2  267.27   23.00
 -18   2  -2  302.77   22.70
 -18   2  -2  246.88   31.70
  18   2   2  255.87   37.10
  18   2   2  279.07   24.10
  18   2   2  210.18   21.50
 -18   2  -2  250.87   21.40
  20  -2   2   20.80   10.70
 -20  -2  -2   34.00    8.60
  20  -2   2   90.19   22.90
 -20  -2  -2   42.20   16.60
 -20  -2  -2   38.40   11.60
  20  -2   2   26.30   13.20
  20  -2   2   32.40   10.00
 -20   2  -2   30.60    8.80
  20   2   2   20.90   12.30
 -20   2  -2   12.50    7.90
 -20   2  -2   38.50   20.90
  20   2   2   17.50    8.00
  22  -2   2   12.30   26.00
 -22  -2  -2   -1.10   10.20
  22  -2   2   14.50   10.40
 -22  -2  -2   -4.20    7.40
 -22  -2  -2   52.19   20.10
  22  -2   2    4.80   11.00
  22  -2   2    1.40    9.10
 -22   2  -2   22.50    7.20
  22   2   2   -9.20   10.90
 -22   2  -2    2.90    9.10
 -22   2  -2  -12.30   18.60
  24  -2   2   56.49   11.60
  24  -2   2  100.19   13.20
  24  -2   2   97.19   10.70
 -24  -2  -2  100.09   12.60
 -24  -2  -2   96.99    9.90
  24   2   2   78.39   13.00
 -24   2  -2   67.79   11.40
  26  -2   2    3.70    7.30
  26  -2   2    7.60    9.30
 -26  -2  -2   -1.30    5.70
  26  -2   2    7.80    5.60
 -26  -2  -2    8.70    8.30
 -26   2  -2    3.00    6.40
  26   2   2    0.30    8.70
 -28  -2  -2   13.90    4.70
  28  -2   2    9.60    3.30
  28  -2   2    6.30    7.20
  28  -2   2   24.00    7.70
 -28  -2  -2   10.40    6.30
 -28   2  -2    7.70    4.20
  28   2   2    4.50    6.70
 -29  -3   2   -0.50    5.20
 -29  -3   2    3.80    4.70
  29  -3  -2    3.90    3.20
  29  -3  -2    5.50    6.50
  29   3  -2  -23.30   13.80
  29   3  -2    0.10    5.10
 -29   3   2    6.40    4.00
  27  -3  -2    3.00    5.90
  27  -3  -2    7.70    8.20
 -27  -3   2    7.60    8.50
 -27  -3   2    0.80    6.00
 -27   3   2    0.30    4.30
  27   3  -2    3.50    7.60
  25  -3  -2   20.80   10.90
 -25  -3   2   22.70    9.20
  25  -3  -2   -7.90    8.10
 -25  -3   2   -4.90    7.30
 -25   3   2   -2.60    6.20
  25   3  -2   -2.20    8.10
  23  -3  -2   25.90   29.80
  21  -3  -2   -3.20   10.90
 -21  -3   2   -2.20   14.90
  21  -3  -2  -13.50   22.50
 -21  -3   2   10.00   10.40
 -21  -3   2   11.70    8.70
  21  -3  -2   -6.00   11.90
 -21   3   2    2.90   19.20
  21   3  -2   18.60   19.60
  21   3  -2   23.30   10.20
  21   3  -2   76.99   41.50
 -21   3   2   -4.20    8.00
 -21   3   2  -10.50   31.40
  19  -3  -2    1.70   10.60
  19  -3  -2   -2.20   12.60
 -19  -3   2   19.10   10.40
  19  -3  -2  -17.50   19.70
 -19  -3   2   18.90    9.10
 -19  -3   2  -10.80   14.70
 -19   3   2  -32.80   17.20
  19   3  -2   -6.60    9.60
  19   3  -2   20.30   17.90
 -19   3   2   58.89   30.10
  19   3  -2    5.80   28.00
 -19   3   2   14.00    7.80
  17  -3  -2  -16.60   18.00
 -17  -3   2    0.10   14.20
  17  -3  -2   -1.10    9.40
 -17  -3   2   12.70    9.80
 -17  -3   2    5.20    7.70
  17  -3  -2    1.10   14.80
 -17   3   2   13.00    7.70
  17   3  -2   19.70    9.60
 -17   3   2   42.30   27.00
  17   3  -2   13.70   20.80
  17   3  -2   25.80   17.60
 -17   3   2  -14.30   14.80
  15  -3  -2    4.80   10.10
 -15  -3   2   30.20    9.60
 -15  -3   2  -22.10   11.90
  15  -3  -2   -7.90    7.20
  15  -3  -2  -18.70   15.70
 -15   3   2   13.10   12.70
  15   3  -2   10.60   11.60
  15   3  -2   -3.20   16.20
 -15   3   2  -11.90    7.20
 -15   3   2   26.60   24.40
 -13  -3   2   16.70   10.50
  13  -3  -2   16.20   14.60
  13  -3  -2   30.00    9.50
 -13   3   2   39.00    7.70
 -13   3   2    3.20   12.80
 -13   3   2   21.00   19.10
  13   3  -2   17.60   12.00
  13   3  -2   16.40   14.50
  13   3  -2   29.30    8.50
  11  -3  -2   -7.50   12.70
 -11  -3   2    3.60    9.50
 -11   3   2   23.30    6.90
  11   3  -2    7.90   10.90
 -11   3   2    8.20   18.80
  11   3  -2   23.60   13.40
 -11   3   2   14.20   11.50
 -11   3   2   15.60   10.70
  -9  -3   2   47.20   10.00
   9  -3  -2   18.30   24.80
   9  -3  -2   67.89   13.70
  -9   3   2   15.70   25.90
   9   3  -2   69.49   14.00
   7  -3  -2   25.80   24.60
   7  -3  -2   50.69   11.90
   7   3  -2   41.60   13.80
  -7   3   2   63.39   24.00
   5  -3  -2  152.98   17.40
  -5   3   2  125.79   38.50
   5   3  -2  147.49   18.10
   3   3  -2   26.10   12.40
   1   3  -2  264.97   25.00
  -1   3  -2  100.79   15.40
   1   3   2  120.79   15.00
  -3  -3  -2   15.40    7.40
  -3  -3  -2  -13.90   10.90
  -3   3  -2   -3.80   11.70
  -5  -3  -2  196.78   17.70
  -5   3  -2  182.48   20.80
  -7  -3  -2  101.69   13.90
   7  -3   2   85.49   13.50
  -9  -3  -2  404.96   31.90
   9  -3   2  369.56   33.30
   9   3   2  446.46   39.30
  -9   3  -2  384.36   34.80
  -9   3  -2  414.86   43.30
 -11  -3  -2  108.69   14.30
  11  -3   2  119.09   16.30
 -11   3  -2   75.09   15.70
 -11   3  -2  100.39   11.30
  11   3   2  134.39   16.00
 -11   3  -2   80.89   22.90
  13  -3   2   38.40   15.70
  13  -3   2   41.40    8.70
 -13  -3  -2   28.10   11.00
 -13  -3  -2   13.50    7.30
 -13  -3  -2   37.00   13.30
  13  -3   2   12.90   11.60
 -13   3  -2   37.00    8.10
 -13   3  -2   29.60   15.40
 -13   3  -2   50.29   31.40
  13   3   2   21.30    9.90
  15  -3   2    6.00   16.30
 -15  -3  -2   12.20   13.60
 -15  -3  -2   -7.00   10.30
  15  -3   2    6.30    8.90
  15  -3   2   14.00   11.80
 -15  -3  -2  -10.70    7.40
  15   3   2   -4.60   14.70
  15   3   2   13.40    9.80
 -15   3  -2    1.00   15.50
 -15   3  -2   69.69   35.60
 -15   3  -2    2.80    7.60
  17  -3   2   35.90   12.40
 -17  -3  -2    8.00   10.60
 -17  -3  -2   -4.20   13.70
  17  -3   2    0.40   18.60
  17  -3   2   -2.20    9.70
 -17  -3  -2   -7.30    7.70
 -17   3  -2   16.40   28.40
  17   3   2  -12.50    9.90
  17   3   2   19.10   16.60
 -17   3  -2   -0.10    8.20
 -17   3  -2   29.70   19.70
 -19  -3  -2    2.40    7.70
 -19  -3  -2  -13.40   25.90
 -19  -3  -2   20.90   10.60
  19  -3   2   -2.70   11.60
  19  -3   2    3.60    9.90
  19   3   2   13.60   10.40
 -19   3  -2   18.60   19.20
 -19   3  -2    2.90    8.80
 -19   3  -2  -23.40   26.50
  21  -3   2   30.90   11.60
  21  -3   2    9.50   24.10
 -21  -3  -2    6.60    7.90
  21  -3   2    8.30   10.00
 -21  -3  -2   19.80   10.30
 -21   3  -2    2.60   18.30
  21   3   2   25.10   10.10
 -21   3  -2  -27.30   30.00
 -21   3  -2    6.70    8.50
  23  -3   2   40.20   10.90
 -23  -3  -2   26.10    9.80
  23  -3   2   28.80    8.70
 -23  -3  -2   29.20    7.70
  23   3   2  -14.60   19.80
 -23   3  -2   21.30   16.50
 -23   3  -2   23.00    7.30
  23   3   2   17.30    9.30
  25  -3   2    2.90    8.70
 -25  -3  -2    2.70    7.70
  25  -3   2    6.70    6.40
 -25  -3  -2   -1.70    6.20
 -25   3  -2   -0.60    4.70
  25   3   2   10.70    7.90
  25   3   2  -36.90   17.30
  27  -3   2   18.60    6.80
  27  -3   2    1.70    4.40
 -27  -3  -2   -0.10    5.00
 -27  -3  -2   10.40    5.50
 -27   3  -2    5.80    4.20
  27   3   2    6.00   14.50
  26  -4  -2    8.90    7.60
 -26  -4   2   -0.60    6.50
  26  -4  -2   15.70    6.50
 -26  -4   2   13.00    5.70
  26   4  -2  -14.90   15.50
 -26   4   2    7.10    4.00
  24  -4  -2    4.90    9.00
 -24  -4   2    6.70    6.60
 -24  -4   2   -4.10    7.80
  24  -4  -2   -0.50    7.80
 -24   4   2  -32.70   21.70
 -24   4   2   -1.00    5.00
 -18   4   2   84.09   31.20
  18   4  -2  161.18   41.70
  16  -4  -2    4.70   12.00
  16   4  -2   36.60   30.00
  16   4  -2   15.20   15.00
 -16   4   2   52.49   27.90
 -16   4   2   20.20   15.50
  14  -4  -2  -16.80   18.00
  14  -4  -2   14.40   10.30
 -14  -4   2  -11.40   13.40
  14  -4  -2   14.90   11.30
  14   4  -2   25.90   21.20
 -14   4   2   11.90    7.20
  14   4  -2   23.00   16.10
 -14   4   2   17.50   21.70
 -14   4   2   -1.40   13.40
  14   4  -2    5.10    5.80
  12  -4  -2   58.89   11.10
  12  -4  -2   15.50   16.80
 -12   4   2   44.80   16.20
 -12   4   2    9.10   25.40
 -12   4   2   25.40    7.20
  12   4  -2   22.90   17.00
  12   4  -2   19.70   13.30
  -2   4   2   10.90   12.30
   2   4  -2    1.10   11.80
  -2   4   2  -16.60   11.90
   2   4  -2   -2.70    9.90
   2   4  -2    4.20   13.10
   2   4  -2   -9.30    9.50
  -2   4   2   -3.60   12.30
   0   4  -2  195.98   22.30
   0   4  -2  203.88   21.60
   0   4   2  139.59   25.90
   0   4   2  188.68   24.50
   0   4   2  157.18   20.80
   0   4  -2  166.98   20.30
   0   4  -2  157.58   25.90
   2   4   2   11.90   13.30
  -2   4  -2   -7.50   11.20
   2   4   2  -10.90   14.90
  -2   4  -2    8.30   12.60
  -2   4  -2  -17.00   15.80
   2   4   2    8.60   14.30
  -2   4  -2   20.00   26.80
  -4   4  -2    4.50   11.40
  -4   4  -2   27.30   16.10
   4   4   2   -7.40   13.70
   4   4   2  -14.90   18.50
   4   4   2  -16.60   10.00
  -4   4  -2    4.00   11.50
  -4   4  -2  -17.80   10.10
   4   4   2   22.10   12.40
  -4   4  -2   -3.30   16.90
  -6  -4  -2   -0.40    8.30
  -6   4  -2    5.50   11.10
  -6   4  -2  -16.30    9.30
   6   4   2   -8.70   14.30
   6   4   2   -8.20   15.00
  -6   4  -2   -4.40   18.00
  -6   4  -2  -13.50   17.70
   8  -4   2    2.00   14.70
   8   4   2   -8.00   15.80
  -8   4  -2   -9.20   11.20
   8   4   2   16.20    4.80
  -8   4  -2   12.90   19.20
  -8   4  -2   23.30    6.30
  -8   4  -2    7.20   12.00
  -8   4  -2   -4.70   15.20
   8   4   2  -19.20   16.20
  10  -4   2  -10.20   16.60
 -10  -4  -2   28.80   13.80
 -10   4  -2    5.50   13.10
 -10   4  -2    2.70   20.10
  12  -4   2   21.90    9.40
 -12  -4  -2   40.30   12.30
 -12  -4  -2   47.20   14.60
  12  -4   2   44.10   19.10
 -12  -4  -2   41.10    8.90
  12  -4   2   46.70   19.20
 -12   4  -2   54.29   15.70
 -12   4  -2   64.99   24.70
  12   4   2    8.60   20.40
 -12   4  -2   51.59    8.00
  12   4   2   36.20    7.20
 -14  -4  -2   -8.60   14.50
 -14  -4  -2  -12.80   10.60
 -14  -4  -2   -1.90    8.20
  14  -4   2  -24.50   18.90
  14  -4   2    7.30    9.60
  14  -4   2   -4.10   11.70
  14   4   2  -19.50   15.30
 -14   4  -2   -7.50    7.30
 -14   4  -2   13.10   16.60
  16  -4   2   -9.80   10.90
  16  -4   2   -1.30   10.00
 -16  -4  -2    2.30    7.90
  16  -4   2  -16.80   19.40
 -16  -4  -2   12.40   14.30
 -16  -4  -2   -5.70   10.50
 -16   4  -2    4.00   17.10
  16   4   2   13.30   17.10
 -16   4  -2    8.80    7.70
 -18  -4  -2   31.80    8.60
 -18  -4  -2   29.80   10.30
  18  -4   2   42.40   20.90
  18  -4   2   30.70   10.90
 -18  -4  -2   45.00   15.20
  18  -4   2   45.40   11.70
 -18   4  -2   16.80   28.10
  18   4   2   29.70    7.70
  18   4   2   -1.00   25.90
 -18   4  -2   38.80   19.00
 -18   4  -2   26.30    7.90
  20  -4   2   -2.00    8.90
 -20  -4  -2   -8.30    9.10
 -20  -4  -2    7.70    7.50
  20  -4   2    2.40   22.90
  20  -4   2    8.80   10.20
 -20   4  -2   -3.80    6.00
 -20   4  -2   13.80   15.80
 -20   4  -2  -34.10   26.60
  20   4   2  -28.10   18.70
  20   4   2   -4.70    6.20
  22  -4   2    9.00    8.10
 -22  -4  -2    9.00    8.30
 -22  -4  -2   -4.50    6.70
  22  -4   2    2.50    9.20
  22   4   2    5.80    5.30
 -22   4  -2    4.00    4.70
 -22   4  -2  -21.00   25.30
  22   4   2  -14.70   17.60
 -22   4  -2    0.30   13.90
 -24  -4  -2   -1.50    6.00
  24  -4   2   11.20    7.90
 -24  -4  -2    8.50    6.70
  24  -4   2    0.10    6.50
 -24   4  -2    4.70    3.60
 -24   4  -2   22.50   10.90
  24   4   2  -16.80   16.40
  24   4   2    2.70    3.90
  24   4   2   -4.40   16.10
  26  -4   2   -4.30    4.30
 -26  -4  -2    0.10    4.60
 -26  -4  -2    8.10    4.70
  26  -4   2    4.90    5.90
  26   4   2  -13.90   13.10
  26   4   2   14.10   11.80
 -25  -5   2    3.30    6.10
  25  -5  -2    3.00    5.40
  25  -5  -2    3.50    5.10
  25   5  -2   -9.10   11.90
 -21   5   2    3.30   23.90
  21   5  -2    6.00   22.10
 -19   5   2   87.09   29.10
 -19   5   2   86.69   19.30
 -17   5   2   57.19   25.90
 -17   5   2   66.89   18.70
  11   5  -2   19.40   17.40
  11   5  -2  111.89   30.90
   9  -5  -2   11.10   13.00
   9   5  -2   54.39   23.30
  -9   5   2   27.00   26.30
   9   5  -2  -11.90   25.10
   9   5  -2    2.10   20.30
  -9   5   2   26.50   15.30
  -9   5   2   14.30    9.30
   9   5  -2   17.70   14.30
   7  -5  -2   31.00   11.90
   7   5  -2   -1.70   19.30
   7   5  -2  -24.20   22.70
  -7   5   2   21.40   10.00
  -7   5   2   18.00   13.10
   7   5  -2   16.70   13.10
   7   5  -2   45.40   20.90
  -7   5   2   19.50   16.90
  -5   5   2   40.50   14.40
   5   5  -2   68.89   19.70
   5   5  -2   38.70   13.50
  -5   5   2   44.90   19.00
   5   5  -2   38.50   17.10
   5   5  -2   23.80   19.00
  -5   5   2   20.30    8.90
   5   5  -2   29.00   23.20
   3   5  -2   17.90   14.30
   3   5  -2   11.50   11.60
   3   5  -2   38.90   18.40
   3   5  -2  -28.90   25.80
  -3   5   2   17.30   15.50
   3   5  -2   17.80   19.90
  -3   5   2    4.90   13.80
  -3   5   2   18.70   11.10
   1   5  -2  165.38   27.00
   1   5  -2  188.78   23.50
   1   5  -2  177.78   27.10
   1   5  -2  142.19   28.50
  -1   5   2  143.79   26.70
   1   5  -2  179.48   25.80
  -1   5   2  152.58   23.80
  -1   5   2  141.49   22.20
  -1   5  -2   37.80   15.80
   1   5   2   23.80   15.20
  -1   5  -2   47.80   14.90
  -1   5  -2   21.10   16.70
  -1   5  -2   51.59   22.00
   1   5   2   34.20   13.50
   1   5   2   27.20   17.60
  -1   5  -2   52.79   16.20
   3   5   2  -18.70   17.30
  -3   5  -2   11.10   14.20
   3   5   2  -12.90   13.50
   3   5   2    3.70   10.00
  -3   5  -2   -9.50   19.40
  -3   5  -2    9.30   21.30
  -3   5  -2   19.10   15.70
  -3   5  -2  -16.30   17.10
  -5   5  -2   64.09   16.00
   5   5   2   54.99   17.50
  -5   5  -2  101.19   20.80
  -5   5  -2   76.89   16.50
  -5   5  -2   86.49   24.50
   5   5   2   77.19   20.10
   5   5   2   32.80   19.90
  -7   5  -2   26.00   14.90
  -7   5  -2   19.20   22.00
  -7   5  -2    2.40   18.40
   7   5   2   15.30   17.90
   7   5   2   23.10   17.10
  -7   5  -2   12.20   15.90
   7   5   2  -17.90   18.50
  -9  -5  -2  113.39   17.40
   9  -5   2   67.29   18.30
  -9   5  -2   83.99   25.90
  -9   5  -2   65.69   20.60
  -9   5  -2   89.59   18.20
   9   5   2   77.49   19.70
   9   5   2  100.09   23.00
  -9   5  -2   97.59   20.80
  11  -5   2    2.90   17.60
 -11  -5  -2   37.30   14.30
  11   5   2   29.00   16.10
 -11   5  -2   46.40   26.90
  11   5   2   12.40   19.60
 -11   5  -2   32.60   15.80
 -13  -5  -2   32.40   13.80
  13  -5   2   37.80   19.10
  13  -5   2    4.70   10.30
 -13  -5  -2   19.50    8.30
  13   5   2  -17.00   25.60
 -13   5  -2   54.29   32.60
 -13   5  -2   20.60   16.90
 -15  -5  -2    9.20    7.80
  15  -5   2    1.80    9.10
  15   5   2  -27.40   18.40
 -15   5  -2   12.30   15.70
 -17  -5  -2    9.90   10.80
  17  -5   2   13.10   10.00
  17  -5   2   -4.10    8.80
 -17  -5  -2   -0.20    7.00
 -17   5  -2   25.70   16.00
 -17   5  -2    0.00   25.70
  17   5   2  -23.90   17.80
 -19  -5  -2   15.00    6.90
  19  -5   2    8.00    8.00
  19  -5   2   -0.90    8.20
 -19  -5  -2    6.00    7.30
  19   5   2  -30.90   19.30
 -19   5  -2    3.80   20.10
 -19   5  -2   20.30   13.50
 -19   5  -2  -21.90   15.40
  19   5   2   -9.60   17.00
 -21  -5  -2   -5.90    5.80
  21  -5   2    7.70    6.80
  21  -5   2    3.40    6.60
 -21  -5  -2   10.60    8.10
 -21   5  -2   -0.90   11.20
  21   5   2  -20.60   15.10
 -21   5  -2  -17.90   20.50
  23  -5   2    6.70    5.50
  23  -5   2    6.60    5.50
 -23  -5  -2    0.20    4.90
 -23  -5  -2   12.90    5.10
  23   5   2   -6.70   13.70
 -23   5  -2    7.40   11.20
 -23   5  -2   13.80    8.50
  23   5   2    1.00   12.60
  20  -6  -2    1.80    6.10
 -20  -6   2    2.20    4.50
 -20   6   2  -14.30   13.40
  20   6  -2    4.00   12.70
 -20   6   2   -0.60    8.60
 -18  -6   2    8.10    5.10
  18  -6  -2  -17.70    7.20
 -18   6   2    3.70   10.40
  18   6  -2   -8.40   13.40
  18   6  -2   -5.10   17.70
  16  -6  -2    0.40    7.90
 -16   6   2   14.40   12.90
  16   6  -2    1.20   18.00
  16   6  -2  -12.60   15.40
  12  -6  -2    7.30    9.00
 -12   6   2   23.40   23.80
  12   6  -2   37.60   19.00
  12   6  -2  -16.90   22.00
  12   6  -2   -6.50   16.00
 -12   6   2   17.60   13.50
  10   6  -2  -11.60   16.70
 -10   6   2    8.30   13.90
 -10   6   2   12.80   13.80
 -10   6   2   16.10   20.90
  10   6  -2   16.60   18.60
  10   6  -2  -22.30   24.20
   8   6  -2   25.00   18.30
  -8   6   2    7.20   14.10
  -8   6   2    8.90   20.30
  -8   6   2   -3.10   13.20
   8   6  -2   -0.40   10.50
   6   6  -2   15.20   16.50
   6   6  -2    3.20   16.00
  -6   6   2    3.10   11.70
  -6   6   2   -0.70   13.10
   6   6  -2  -25.40   15.70
   6   6  -2  -28.90   25.30
  -6   6   2    6.40   18.90
  -4   6   2    3.40   15.50
   4   6  -2   -0.50   13.70
  -4   6   2    7.10   14.10
   4   6  -2   -1.50   16.90
  -4   6   2   -2.20   20.90
   4   6  -2   -0.40   16.00
   4   6  -2  -10.20   25.50
   2   6  -2   10.10   19.50
  -2   6   2   30.40   20.70
  -2   6   2   13.40    7.50
  -2   6   2    7.40   17.00
   2   6  -2   13.50   21.90
   0   6   2   18.10    9.80
   0   6  -2   21.90   32.00
   0   6   2    9.10   17.30
   0   6   2    8.40   16.50
   0   6  -2   22.40   20.60
  -2   6  -2    4.10   18.00
   2   6   2   -4.20   19.30
  -2   6  -2   30.60   17.60
   2   6   2    5.50   16.60
  -2   6  -2   12.30   20.10
  -2   6  -2    5.90   28.40
  -4   6  -2   -5.50   17.80
   4   6   2    2.30   14.90
  -4   6  -2    0.50   24.70
  -4   6  -2   -9.60   16.30
   4   6   2    1.90    8.50
   4   6   2   -9.80   15.00
  -4   6  -2   -8.80   14.50
   6   6   2   -3.90   16.20
   6   6   2  -23.30   14.50
  -6   6  -2    7.40   14.50
  -6   6  -2   20.60   25.00
   6   6   2   -3.50   10.00
  -6   6  -2  -14.10   19.10
  -6   6  -2    5.40   17.00
  -8   6  -2   12.90   14.30
  -8   6  -2  -12.70   18.60
  -8   6  -2   42.40   27.00
   8   6   2   -5.90   17.20
   8   6   2   -3.40   15.00
   8   6   2    1.20    6.00
 -10   6  -2    3.20   17.50
  10   6   2    2.10   12.20
 -10   6  -2   30.30   23.80
  10   6   2   -1.90   13.10
  10   6   2   -4.20   16.40
 -10   6  -2    6.70   14.40
  12  -6   2    1.70    7.60
  12   6   2  -16.30   16.30
 -12   6  -2  -13.50   16.00
  12   6   2  -10.90    8.40
 -12   6  -2   22.60   13.20
 -12   6  -2   51.39   27.70
 -14  -6  -2   12.40    6.80
  14  -6   2    1.50    8.00
 -14   6  -2   20.00   12.30
  14   6   2    2.60   12.40
  14   6   2  -17.00   17.40
 -14   6  -2   56.09   26.90
 -14   6  -2  -17.30   18.30
 -16  -6  -2   -9.30    5.60
  16  -6   2   -5.60    7.30
  16   6   2  -17.80   17.00
 -16   6  -2  -23.00   13.20
  16   6   2   -1.00    6.40
 -16   6  -2    2.30   18.70
 -16   6  -2   10.70   12.60
 -18  -6  -2   -3.30    4.70
  18  -6   2   13.10    6.10
 -18   6  -2    2.00   10.30
  18   6   2  -27.40   14.30
  18   6   2   -2.70    9.30
 -18   6  -2    4.00   11.50
 -18   6  -2  -21.00   18.10
  20  -6   2    7.90    4.50
 -20  -6  -2   -2.60    4.00
  20   6   2    2.10   11.30
 -20   6  -2    5.30    8.60
 -20   6  -2  -13.40    8.90
 -15   7   2   -1.00    8.00
  15   7  -2   -9.50   10.80
 -15   7   2   30.60   15.20
 -13   7   2   18.60   10.20
  13   7  -2    3.90   12.50
 -11   7   2   13.80   10.20
  11   7  -2    5.00   12.90
 -11   7   2   38.60   21.70
  -9   7   2    3.50   10.40
  -9   7   2   20.00   19.50
   9   7  -2    3.10   13.30
  -7   7   2   44.00   22.30
   7   7  -2   39.70   19.20
  -7   7   2   14.50   13.30
   7   7  -2  -13.30   21.70
   7   7  -2   -2.00   13.10
  -7   7   2   -0.50   13.20
  -5   7   2    6.90   11.00
  -5   7   2   29.10   20.20
   5   7  -2   14.30   14.10
  -5   7   2   12.80   13.70
   3   7  -2  -23.20   17.30
  -3   7   2    5.20   11.30
   3   7  -2    3.60   13.50
  -3   7   2    4.70   19.00
   3   7  -2    4.10   14.00
  -3   7   2   -5.00   11.30
   3   7  -2  -12.00   22.70
  -1   7   2   51.59   20.70
  -1   7   2   53.89   14.90
   1   7  -2   46.80   15.70
   1   7  -2   51.09   25.20
  -1   7   2   29.90   13.20
   1   7  -2   66.69   18.20
   1   7  -2   58.79   15.60
  -1   7  -2    9.40   16.80
  -1   7  -2    5.80   14.80
   1   7   2   16.30   12.50
   1   7   2   15.50   18.80
  -1   7  -2    5.10   24.40
  -1   7  -2   -5.10   15.60
   1   7   2   22.40   13.00
  -3   7  -2   20.10   25.00
   3   7   2   13.00   11.60
  -3   7  -2  -14.60   15.00
   3   7   2    3.60   16.80
   3   7   2   21.50   12.90
  -5   7  -2   13.40   24.70
   5   7   2   12.40   11.90
  -5   7  -2    9.60   14.90
   5   7   2   20.50   19.90
   5   7   2   21.30   12.40
  -5   7  -2   19.30   14.40
  -7   7  -2   27.60   23.00
   7   7   2    3.50    8.50
   7   7   2  -19.30    9.90
  -7   7  -2  -22.60   13.60
  -7   7  -2   17.40   12.80
   7   7   2  -15.90   16.10
  -9   7  -2  -25.10   14.40
   9   7   2    2.60    8.00
   9   7   2    0.30   17.10
  -9   7  -2   28.00   12.50
 -11   7  -2   -8.50   10.70
 -11   7  -2    8.70   10.80
 -11   7  -2   23.10   19.80
  11   7   2    0.50    8.30
  11   7   2  -12.40   15.70
  13   7   2   -0.50    7.10
 -13   7  -2   11.80    9.50
  13   7   2   -9.20   12.80
 -13   7  -2   -4.80   18.00
 -32   0   3    2.70    4.30
  32   0  -3    1.20    5.90
 -32   0   3    3.70    4.10
 -30   0   3    2.90    5.80
 -30   0   3    3.40    7.00
  30   0  -3   -3.70    8.80
  30   0  -3    0.30    5.10
  28   0  -3   -0.50    7.30
 -28   0   3   -1.30    6.10
 -28   0   3  -10.70    7.60
  28   0  -3   -0.50    9.60
  26   0  -3    5.40    9.90
 -26   0   3  -12.10    5.70
 -26   0   3  -10.50    9.00
 -26   0   3  -13.00    7.30
  26   0  -3   -9.80   13.50
  24   0  -3    6.60   11.50
 -24   0   3   -3.70    8.30
 -24   0   3   -6.90    6.80
 -24   0   3    3.30   10.50
  24   0  -3   10.60   11.30
  22   0  -3    7.10    6.20
 -22   0   3    1.80    8.80
  22   0  -3   19.30   12.60
 -22   0   3   13.40   20.50
 -22   0   3    2.40    6.90
  22   0  -3   -2.50   10.30
 -22   0   3    6.60   10.30
 -20   0   3   -1.80    6.90
 -20   0   3   20.80    9.80
  20   0  -3    0.80   21.50
  20   0  -3   -0.50    7.00
  20   0  -3   -3.10   11.50
  20   0  -3    3.60    9.20
 -20   0   3  -13.80   16.90
 -20   0   3    9.90    8.90
 -18   0   3    0.10    8.30
 -18   0   3   -8.00   13.50
  18   0  -3    3.90    7.30
 -18   0   3   -8.30    8.80
  18   0  -3    7.00    8.10
  18   0  -3  -20.90   17.70
 -18   0   3    0.10    7.20
  18   0  -3   -0.20   15.00
  18   0  -3    8.90   10.80
  16   0  -3   -7.40    7.50
 -16   0   3    3.70    8.40
  16   0  -3   -4.20   10.10
 -16   0   3   -4.80    7.30
  16   0  -3  -33.70   13.20
  16   0  -3   15.60   18.40
  16   0  -3   52.39   27.40
 -16   0   3  -16.40   12.50
 -14   0   3   27.70   32.10
  14   0  -3  -29.20   23.10
  14   0  -3   -3.50   13.50
 -14   0   3  -25.50   12.20
 -12   0   3  -13.40   26.70
  12   0  -3   11.90   24.50
  12   0  -3  -10.70   12.80
 -12   0   3  -22.60   11.70
 -10   0   3  -25.40   20.60
 -10   0   3   -6.20    9.10
  10   0  -3   -2.20   23.10
  10   0  -3    3.10    9.70
   8   0  -3   -4.90    7.20
  -8   0   3    6.60   18.30
  -8   0   3    5.70    7.20
   8   0  -3   -1.90   15.50
   6   0  -3   16.20    6.50
  -6   0   3   -2.30    5.80
  -6   0   3   -3.20   13.00
   6   0  -3   -0.60   14.10
   4   0  -3    0.40    5.80
   4   0  -3   -3.00   12.90
  -4   0   3    3.40   13.90
  -4   0   3    0.20    5.70
   2   0  -3    7.60    5.50
  -2   0   3   -2.40    5.60
   2   0  -3   -1.30    5.40
   2   0  -3   -5.90   13.70
  -2   0   3   -2.40   14.00
   0   0  -3   -6.00   12.20
   0   0  -3    3.30    5.20
   0   0  -3   -3.30    4.80
   0   0   3   -0.60    5.10
   2   0   3    4.00    5.10
  -2   0  -3   -0.90   12.80
  -2   0  -3   -6.10   13.60
  -4   0  -3    3.80   11.10
   4   0   3    2.50   13.60
   4   0   3    1.90    5.60
  -6   0  -3   -3.30   13.30
   6   0   3    7.50   14.20
  -6   0  -3    1.50    8.40
   6   0   3    0.80    7.30
  -8   0  -3   -3.70   10.90
   8   0   3   -9.90    9.50
   8   0   3   -0.20   19.60
  -8   0  -3  -11.80   18.70
  10   0   3   -4.20   13.40
  10   0   3  -19.90   45.70
 -10   0  -3   -6.00   13.30
 -10   0  -3    1.40   24.40
 -12   0  -3   -7.20   27.80
 -12   0  -3  -15.50   12.90
  12   0   3   -2.60   27.60
 -14   0  -3    0.30    8.60
 -14   0  -3   -5.90    6.60
 -14   0  -3   -6.00   11.90
  14   0   3    4.40   13.50
  14   0   3  -46.20   34.20
  14   0   3   -4.20    6.70
  14   0   3   -6.20    9.50
 -16   0  -3    0.10    8.60
 -16   0  -3    7.30    6.80
  16   0   3  -10.10   10.00
 -16   0  -3   -1.60   13.40
  16   0   3    2.80    6.50
  16   0   3    5.60    9.90
 -16   0  -3   -4.40    8.20
  16   0   3    2.00   15.40
  18   0   3   14.60   10.70
  18   0   3    3.30    7.00
 -18   0  -3   11.90    7.20
 -18   0  -3    8.80    9.30
  18   0   3   28.60   19.10
 -18   0  -3   11.50   16.70
  18   0   3   11.00   10.70
 -18   0  -3  -12.00    8.20
 -20   0  -3    1.00    7.10
 -20   0  -3    9.30   11.40
  20   0   3    1.40   10.70
  20   0   3    6.60   11.30
 -20   0  -3   -8.50    9.70
  20   0   3   -9.00    6.90
 -22   0  -3    4.10    6.30
  22   0   3    8.90   12.10
 -22   0  -3    8.20    9.90
 -22   0  -3    0.80    8.70
  22   0   3    7.10   10.30
  22   0   3   -5.80    5.80
  24   0   3    0.90    9.20
 -24   0  -3   -5.00    8.20
 -24   0  -3    7.80    8.10
 -24   0  -3   -1.60    5.00
  24   0   3    4.20    9.10
 -26   0  -3   -1.00    5.90
 -26   0  -3   -0.70    6.70
  26   0   3   -3.10    8.00
  26   0   3    7.10    7.50
 -28   0  -3   -1.20    5.40
  28   0   3    6.70    7.70
  28   0   3    6.00    5.60
 -28   0  -3    6.30    5.10
 -30   0  -3    0.00    3.20
  30   0   3   -2.70    5.80
  30   0   3   11.20    2.80
 -30   0  -3    0.80    3.40
  31  -1  -3    4.70    5.80
 -31  -1   3    0.60    4.40
  31  -1  -3    3.50    5.40
 -31  -1   3    4.30    5.00
 -31   1   3    9.00    3.90
  31   1  -3    4.90    8.10
 -31   1   3    3.10    4.00
  29  -1  -3    5.60    7.60
 -29  -1   3   -4.10    5.40
  29  -1  -3    0.80    8.30
 -29  -1   3    5.90    6.70
 -29  -1   3    2.30    6.80
  29   1  -3   -1.50    8.80
 -29   1   3    3.70    5.60
 -29   1   3   -0.40    5.90
 -27  -1   3    0.70    5.80
  27  -1  -3    8.10    9.70
 -27  -1   3    3.70    9.00
  27  -1  -3   14.40    9.30
 -27  -1   3   -6.30    7.00
 -27   1   3    7.60    6.60
  27   1  -3   -4.30   10.10
  27   1  -3   -1.80    6.10
 -27   1   3   -3.30    6.90
 -25  -1   3  -10.60   11.30
 -25  -1   3   -2.40    8.00
  25  -1  -3    4.50   12.30
  25  -1  -3   44.90   15.10
 -25  -1   3    9.00   13.20
  25   1  -3  -25.20   33.60
  25   1  -3  -10.80   12.00
  25   1  -3   -4.60   11.90
 -25   1   3    1.70   11.30
 -23  -1   3   58.29    9.10
 -23  -1   3   53.89   12.40
  23  -1  -3   56.09   14.10
  23  -1  -3   41.20   14.40
 -23  -1   3   30.00   10.20
  23  -1  -3   39.00    9.60
 -23  -1   3   70.19   21.20
  23   1  -3   59.79   29.90
 -23   1   3   44.30   12.90
  23   1  -3   56.29   13.40
 -23   1   3   44.60    9.80
  23   1  -3   43.70   11.40
 -21  -1   3   38.60    9.00
 -21  -1   3   32.70   10.20
  21  -1  -3   38.50   11.80
  21  -1  -3   25.30   22.20
  21  -1  -3   44.50   14.00
 -21  -1   3   53.09   11.60
  21  -1  -3   29.00    9.70
 -21   1   3   37.70    9.80
 -21   1   3   38.00   10.00
  21   1  -3   27.60   11.40
 -21   1   3   37.70    6.60
  21   1  -3   24.40   11.50
  21   1  -3   34.00   19.00
  19  -1  -3   28.60   11.70
 -19  -1   3   41.50   10.50
 -19  -1   3   29.50   16.00
  19  -1  -3   25.00    9.00
 -19  -1   3   18.40    9.60
  19  -1  -3   36.60   10.20
 -19  -1   3   26.40    8.70
  19  -1  -3   21.80   18.10
  19   1  -3   40.70   18.40
 -19   1   3   33.40    9.30
 -19   1   3   30.80    6.70
 -19   1   3   37.30    9.60
  19   1  -3   32.70   11.30
  19   1  -3   39.40   10.10
 -17  -1   3   -8.00   11.80
  17  -1  -3   20.80    8.50
  17  -1  -3   -3.90   15.10
  17  -1  -3    9.40   10.40
  17  -1  -3    4.90    8.00
 -17  -1   3   11.50    7.70
 -17  -1   3   -1.70    8.70
 -17   1   3   18.40    8.50
 -17   1   3    2.80    8.60
  17   1  -3   10.40    7.90
  17   1  -3   20.00   17.10
 -17   1   3    8.90    5.90
 -17   1   3    3.30   12.90
  17   1  -3    2.50   10.40
  15  -1  -3  119.79   12.60
  15  -1  -3  125.19   35.20
 -15  -1   3   93.49   14.40
  15  -1  -3  145.89   14.30
  15  -1  -3  105.09   16.70
  15   1  -3  120.89   12.60
  15   1  -3   98.69   18.50
 -15   1   3  122.59   43.90
 -15   1   3  111.19   14.80
 -13  -1   3   -1.30   11.50
  13  -1  -3   21.40   13.70
  13  -1  -3   31.10   31.50
 -13  -1   3   24.30   29.80
  13   1  -3   32.60   23.60
 -13   1   3   10.20   11.50
  13   1  -3   24.20   11.40
 -13   1   3   11.70   29.90
 -11  -1   3  841.52   60.79
  11  -1  -3  879.11   79.39
 -11  -1   3  855.81   79.79
  11   1  -3  854.31   60.49
 -11   1   3  912.81   85.49
  11   1  -3  854.71   78.09
 -11   1   3  848.32   60.59
  -9  -1   3 1561.74  120.39
  -9  -1   3 1617.34  109.29
   9  -1  -3 1624.64  120.99
   9  -1  -3 1544.95  109.59
  -9   1   3 1615.94  109.19
  -9   1   3 1668.83  123.19
   9   1  -3 1540.95  118.39
   7  -1  -3 1232.88   88.89
  -7  -1   3 1061.29   86.49
  -7  -1   3 1117.39   78.39
   7  -1  -3 1163.08   78.79
  -7   1   3 1154.68   88.99
   7   1  -3 1029.30   79.19
  -7   1   3 1199.48   78.49
   7   1  -3 1232.38   86.99
   5  -1  -3  231.58   18.60
  -5  -1   3  223.78   28.90
  -5  -1   3  231.98   18.00
   5  -1  -3  218.08   31.20
   5   1  -3  244.78   19.30
  -5   1   3  244.78   32.20
  -5   1   3  241.88   18.10
   3  -1  -3   74.59    9.20
   3  -1  -3   80.89   17.30
  -3  -1   3   78.19    8.50
  -3  -1   3   81.89   14.70
  -3   1   3   67.89    8.60
   3   1  -3   75.19   10.30
   3   1  -3   74.09   15.00
  -3   1   3   58.19   15.10
   1  -1  -3 2972.70  225.58
  -1  -1   3 3476.85  225.48
   1  -1  -3 3390.06  230.98
  -1   1   3 3384.06  231.48
  -1   1   3 3249.18  225.58
   1   1  -3 3296.17  225.98
   1   1  -3 3533.85  229.78
  -1  -1  -3  522.75   39.80
  -1  -1  -3  546.75   47.80
  -1  -1  -3  598.34   48.40
   1  -1   3  579.04   39.60
  -1   1  -3  593.44   40.40
  -1   1  -3  555.24   46.00
  -1   1  -3  596.14   46.20
   1   1   3  595.14   40.00
  -3  -1  -3  120.79   10.90
  -3  -1  -3  125.89   21.40
   3  -1   3  117.49   10.70
  -3  -1  -3  109.59   17.90
   3   1   3  118.79   12.00
  -3   1  -3  118.99   12.50
   5  -1   3 2230.18  164.08
  -5  -1  -3 2225.78  156.38
  -5  -1  -3 2134.59  164.08
   5  -1   3 2289.87  156.48
  -5   1  -3 2369.96  163.38
  -5   1  -3 2279.07  156.78
   5   1   3 2423.86  156.68
  -5   1  -3 2408.96  156.38
   7  -1   3  217.28   31.20
  -7  -1  -3  160.78   27.30
   7  -1   3  219.88   19.40
  -7   1  -3  178.88   28.50
   7   1   3  217.08   31.90
  -7   1  -3  204.88   18.30
   7   1   3  226.68   20.60
  -9  -1  -3 1971.30  147.09
   9  -1   3 2024.90  147.19
  -9  -1  -3 2150.68  160.98
   9  -1   3 2258.67  162.38
  -9   1  -3 2288.07  146.79
  -9   1  -3 2406.06  181.68
   9   1   3 2081.59  160.78
 -11  -1  -3  -12.30   35.10
  11  -1   3   21.80   30.50
  11  -1   3    4.40   12.80
 -11  -1  -3    2.80   12.40
 -11   1  -3   -1.50   26.90
  11   1   3    6.40   30.90
  11   1   3   18.20   13.20
  13  -1   3   20.20   13.20
  13  -1   3    9.70   13.70
 -13  -1  -3   26.00    7.30
 -13  -1  -3   19.40   10.00
  13  -1   3    6.60    8.00
  13  -1   3   37.20   39.80
 -13  -1  -3   16.60   11.90
  13   1   3   28.60   10.70
 -13   1  -3   26.60   34.10
  13   1   3   37.30   13.40
 -13   1  -3   15.00    8.20
 -13   1  -3   12.70   26.00
 -13   1  -3   39.00   12.10
  15  -1   3   24.20   10.50
 -15  -1  -3   12.70    7.00
  15  -1   3   -1.60    7.80
 -15  -1  -3   27.40   12.30
  15  -1   3   15.70   13.50
 -15  -1  -3   12.80    9.10
  15  -1   3   29.30   14.80
 -15  -1  -3   34.30   11.00
  15   1   3   23.30   10.50
  15   1   3   34.40   26.40
 -15   1  -3  -19.30   24.30
 -15   1  -3   17.80    8.30
 -15   1  -3   13.90    8.10
  15   1   3   18.50    9.90
 -15   1  -3   -1.00   16.40
  17  -1   3  183.58   17.90
 -17  -1  -3  183.08   16.70
  17  -1   3  195.08   20.20
 -17  -1  -3  202.08   19.20
  17  -1   3  219.68   20.50
 -17  -1  -3  222.68   25.40
 -17  -1  -3  195.58   18.90
  17  -1   3  215.28   27.20
  17   1   3  202.08   19.60
 -17   1  -3  195.58   18.60
 -17   1  -3  201.88   29.00
  17   1   3  220.68   20.40
 -17   1  -3  189.98   18.40
  19  -1   3  395.86   32.00
 -19  -1  -3  401.16   33.60
 -19  -1  -3  422.56   31.50
  19  -1   3  419.96   33.90
 -19  -1  -3  441.96   32.90
  19  -1   3  314.57   37.70
  19  -1   3  510.45   43.30
 -19  -1  -3  480.65   38.30
 -19   1  -3  416.16   32.90
  19   1   3  417.26   33.00
 -19   1  -3  446.86   41.50
  19   1   3  447.56   34.10
 -19   1  -3  419.76   32.40
 -21  -1  -3   62.09   20.50
 -21  -1  -3   14.20    7.80
  21  -1   3   58.59   25.00
  21  -1   3   18.60   11.40
 -21  -1  -3   24.40   10.60
 -21  -1  -3   17.10   11.00
  21  -1   3   13.50    8.10
  21  -1   3   24.10   12.20
 -21   1  -3   22.30    9.10
  21   1   3   25.40   11.90
 -21   1  -3   21.70    9.90
  21   1   3   26.80   10.30
  23  -1   3   13.00   12.40
  23  -1   3    7.20   11.30
 -23  -1  -3   14.60   10.40
 -23  -1  -3   17.00    9.00
 -23  -1  -3    9.70   11.80
 -23   1  -3   11.30   13.90
  23   1   3    5.30   11.00
  25  -1   3   -5.80    5.10
 -25  -1  -3   -3.90    8.80
  25  -1   3    9.70    9.50
  25  -1   3    3.90    8.90
 -25  -1  -3   -0.50    5.40
 -25  -1  -3   -2.40    6.50
  25   1   3    5.90    6.80
 -25   1  -3    0.00    7.30
  25   1   3    1.00   10.60
 -25   1  -3    0.10    6.80
  27  -1   3    8.10    7.00
 -27  -1  -3   19.00    6.70
 -27  -1  -3    3.70    5.00
  27  -1   3    5.80    7.50
 -27   1  -3   -3.60    4.70
 -27   1  -3   -1.00    5.60
  27   1   3    4.70    9.10
  27   1   3   10.40    4.10
 -29  -1  -3   12.30    4.60
  29  -1   3    1.90    6.70
 -29  -1  -3   10.10    4.60
  29  -1   3    2.10    5.40
  29   1   3    5.50    7.60
 -29   1  -3    2.40    4.20
 -32  -2   3    0.80    3.70
  32  -2  -3   -2.60    4.10
 -32   2   3   -3.70    3.40
  32   2  -3   -5.20    4.20
 -30  -2   3   -0.30    5.40
  30  -2  -3    5.70    5.50
  30  -2  -3   11.20    6.40
 -30  -2   3    3.60    4.30
 -30   2   3    1.50    3.60
  30   2  -3   -2.10    6.70
 -28  -2   3   -3.00    7.80
  28  -2  -3   -1.20    6.20
 -28  -2   3    3.40    5.50
  28  -2  -3    2.20    7.40
  28  -2  -3   17.40    8.70
  28   2  -3   -2.50    8.00
 -28   2   3   -0.90    5.50
 -26  -2   3   42.50   10.70
  26  -2  -3   44.90    8.10
  26  -2  -3   57.49   12.40
  26  -2  -3   29.30   10.30
 -26  -2   3   44.30    8.50
 -26   2   3   46.00    8.70
  26   2  -3   46.60   11.20
 -24  -2   3   47.40   14.90
 -24  -2   3   97.69   22.10
  24  -2  -3   95.49   29.50
  24  -2  -3   37.30   10.70
  24   2  -3  -18.50   29.90
  24   2  -3   -1.00   40.30
  22  -2  -3   10.80   10.20
 -22  -2   3   -3.60    9.00
  22  -2  -3   19.50   11.40
 -22  -2   3   16.70   28.50
  22  -2  -3   16.40   13.60
  22  -2  -3   13.60   24.60
 -22  -2   3    9.20   10.10
 -22   2   3  -11.50   31.60
  22   2  -3   20.30   19.20
  22   2  -3    7.50   10.80
 -22   2   3   12.10    5.30
 -22   2   3    9.10    8.70
 -20  -2   3   29.20   15.20
  20  -2  -3   47.10   21.80
 -20  -2   3   55.09   12.10
  20  -2  -3   57.59   10.90
 -20  -2   3   63.89   10.30
  20  -2  -3   69.69   13.70
  20  -2  -3   64.19   14.40
  20   2  -3   55.79   21.40
  20   2  -3   73.79   12.60
 -20   2   3   47.60   32.40
  20   2  -3   84.09   21.40
 -20   2   3   46.90   10.40
 -18  -2   3   16.10   12.80
 -18  -2   3   32.80    8.50
  18  -2  -3    6.10   17.40
  18  -2  -3   22.10    9.60
 -18  -2   3   20.80    9.70
  18  -2  -3   32.60    9.10
  18  -2  -3   29.10   12.00
 -18   2   3   17.70   29.60
  18   2  -3   31.80   18.40
 -18   2   3   43.10    9.40
 -18   2   3   14.20    6.00
  18   2  -3   40.00   17.90
  18   2  -3   44.60    9.60
 -16  -2   3   -1.30   12.60
 -16  -2   3   14.20    9.00
  16  -2  -3    5.00   10.10
 -16  -2   3   15.10    6.90
  16  -2  -3   -8.80   15.10
  16  -2  -3   27.50    7.70
  16   2  -3   21.30    8.20
 -16   2   3    2.00    7.90
 -16   2   3   21.90    7.40
  16   2  -3   13.60   15.10
 -16   2   3   37.70   29.20
  16   2  -3   11.70   13.00
  14  -2  -3   12.50    7.30
  14  -2  -3   -3.10   13.30
  14  -2  -3   19.00    9.40
 -14  -2   3  -14.50   10.70
  14   2  -3   -2.00    6.90
 -14   2   3    7.20    6.70
  14   2  -3    9.70   12.50
  14   2  -3    7.00   13.70
 -12  -2   3   35.10   11.50
  12  -2  -3   58.49   14.30
  12  -2  -3   -1.40   28.00
 -12   2   3  -21.40   32.40
  12   2  -3   46.10   14.20
  10  -2  -3  480.85   57.19
  10  -2  -3  403.86   33.30
 -10  -2   3  368.46   31.50
 -10   2   3  409.96   58.79
  10   2  -3  434.36   34.60
   8  -2  -3  121.29   14.50
  -8  -2   3  107.59   38.20
   8  -2  -3   93.69   28.50
  -8  -2   3  103.49   12.60
  -8   2   3  145.19   35.00
   8   2  -3  117.09   16.60
   6  -2  -3   25.10   19.90
  -6  -2   3   15.50    8.90
  -6  -2   3   36.30   16.10
  -6  -2   3    9.30    7.90
   6  -2  -3   11.00   11.80
  -6   2   3  -11.10   21.00
   4  -2  -3   89.99    9.90
  -4  -2   3   68.59   15.90
   4  -2  -3   72.39   20.60
   4   2  -3   78.29   15.30
  -4   2   3   66.29   20.60
   4   2  -3   77.49   12.10
   2  -2  -3   94.19   19.40
   2  -2  -3   83.09   10.70
   2   2  -3   73.89   10.70
  -2   2   3   84.39   19.80
   0  -2  -3  195.98   25.30
   0  -2  -3  191.88   15.30
   0  -2  -3  198.48   27.10
   0   2  -3  212.88   25.50
   0   2  -3  158.98   17.40
   0   2  -3  186.68   22.40
  -2  -2  -3   80.29   17.70
   2  -2   3   86.59    9.50
   2  -2   3   77.49    9.50
  -2  -2  -3   86.19   21.00
  -2  -2  -3   82.09   10.90
  -2   2  -3   60.89   13.70
  -2   2  -3   99.79   18.20
  -2   2  -3   83.29   12.00
  -4  -2  -3   56.09   18.70
  -4  -2  -3   48.40    9.50
  -4  -2  -3   28.30   22.30
  -4   2  -3   27.80   19.00
   6  -2   3   26.20   10.60
   6  -2   3   30.20   23.40
  -6  -2  -3   18.40    9.40
  -6  -2  -3   30.50   28.40
  -6  -2  -3    5.80   27.90
  -6   2  -3   -1.30   23.10
  -6   2  -3   46.40   12.20
  -8  -2  -3  173.58   32.80
   8  -2   3  222.98   22.70
   8  -2   3  235.38   36.60
  -8   2  -3  162.68   39.20
 -10  -2  -3  237.78   22.90
  10  -2   3  126.79   38.10
  10  -2   3  216.68   23.10
 -10   2  -3  193.48   36.10
  12  -2   3    4.00   13.00
 -12  -2  -3  -21.20   10.40
 -12  -2  -3   -2.30   12.20
 -12   2  -3   -5.90   15.20
  12   2   3  -12.50    9.30
 -12   2  -3   -1.90    7.00
 -12   2  -3   -1.90   22.20
 -14  -2  -3   -8.90   11.70
  14  -2   3    2.00   13.80
 -14  -2  -3    0.70    6.70
  14  -2   3    0.90   10.30
  14  -2   3    7.20    8.00
 -14  -2  -3    0.60    9.60
 -14   2  -3   -8.70   24.00
  14   2   3  -17.10    7.10
  14   2   3    0.10    9.90
 -14   2  -3   16.80   16.90
 -14   2  -3  -11.10    7.20
  16  -2   3   30.50    9.10
  16  -2   3   33.00   11.50
 -16  -2  -3   14.40    7.80
 -16  -2  -3   25.20   14.30
  16  -2   3   15.70   15.90
 -16  -2  -3   22.60   10.10
 -16   2  -3   -7.60   25.10
  16   2   3   11.60    7.80
  16   2   3   47.70   10.90
 -16   2  -3   25.40    8.30
 -16   2  -3   42.00    7.80
 -16   2  -3    5.10   17.80
 -18  -2  -3   64.59   11.90
  18  -2   3   74.09   19.90
  18  -2   3   54.49   13.00
  18  -2   3   57.89   10.80
 -18  -2  -3   56.69    9.40
 -18  -2  -3   65.39   16.60
 -18   2  -3   55.19    9.00
 -18   2  -3   65.29   10.90
  18   2   3   42.80    9.10
  18   2   3   53.39   12.60
 -18   2  -3   50.69   20.00
 -20  -2  -3    3.20    8.30
 -20  -2  -3  -20.80   15.20
 -20  -2  -3   25.30   19.60
  20  -2   3    9.30   11.40
  20  -2   3   26.00   23.90
  20  -2   3   -7.10    9.20
 -20  -2  -3   16.80   10.60
  20  -2   3    0.20   11.20
 -20   2  -3    7.20    6.90
  20   2   3    6.40    7.20
  20   2   3    6.50   12.10
 -20   2  -3  -16.90   20.60
 -20   2  -3   -6.00    9.50
 -22  -2  -3    0.90   13.10
  22  -2   3   -2.00   13.30
  22  -2   3    6.30   13.60
 -22  -2  -3   38.40   22.30
  22  -2   3   35.70   27.10
  22  -2   3    6.10   11.00
 -22  -2  -3    5.80    7.80
 -22   2  -3  -10.10    9.80
 -22   2  -3  -17.60   17.80
  22   2   3   -6.90   13.50
  24  -2   3    1.20    9.80
 -24  -2  -3    0.80    6.50
  24  -2   3   -3.50   10.20
 -24  -2  -3   -0.80    6.70
 -24  -2  -3    1.40    8.90
  24  -2   3    6.20    6.50
  24   2   3   34.50   16.70
 -24   2  -3    3.80    6.90
  24   2   3    4.90    8.60
 -26  -2  -3    6.30    7.00
 -26  -2  -3    5.50    5.20
  26  -2   3    0.40    5.20
  26  -2   3   11.60    8.90
  26  -2   3   21.60    8.40
 -26   2  -3    5.50    5.00
  26   2   3   14.60    9.10
 -29  -3   3    4.40    5.60
  29  -3  -3    0.00    3.20
  29  -3  -3   -7.40    6.20
 -29  -3   3    7.70    4.90
  29   3  -3   -3.70    4.90
 -29   3   3    4.50    4.20
  29   3  -3  -27.30   12.80
 -27  -3   3   12.90    6.00
  27  -3  -3   -6.00    6.00
 -27  -3   3    0.10    9.60
  27  -3  -3    4.60    8.10
 -27   3   3    0.10    4.70
  25  -3  -3   -2.70   10.60
 -25  -3   3    6.80    7.30
 -25  -3   3   14.60    9.00
  25  -3  -3   -2.00    7.80
 -25   3   3   -1.80    6.60
  25   3  -3    1.50    7.90
 -23  -3   3   25.90   18.20
 -23  -3   3    3.20    8.00
  23  -3  -3   32.40   31.10
 -23  -3   3    5.70   10.10
  23  -3  -3   -4.80   11.20
  23  -3  -3   -3.30    9.60
  23   3  -3   10.90   21.20
  23   3  -3   14.90    9.20
 -23   3   3  -22.80   28.00
 -23   3   3    3.60    6.70
  21  -3  -3   42.70   24.40
  21  -3  -3    8.70   10.40
  21  -3  -3    6.30   12.40
 -21  -3   3    6.90   10.70
 -21  -3   3   10.50    8.80
 -21  -3   3   -0.40   14.70
  21   3  -3   33.50   20.90
 -21   3   3    0.70    7.60
  21   3  -3   -7.50    9.30
  21   3  -3   64.39   38.30
 -21   3   3   22.20   30.10
 -19  -3   3    2.60    9.30
  19  -3  -3   11.10   19.60
 -19  -3   3   15.00   10.60
  19  -3  -3   17.70   10.20
 -19  -3   3    0.50   14.40
  19  -3  -3  -19.00   11.40
 -19   3   3   -2.30    7.70
  19   3  -3   16.20   26.00
  19   3  -3   26.20   10.20
 -19   3   3  -24.30   17.70
  19   3  -3   14.30   16.50
  17  -3  -3    9.70    8.20
 -17  -3   3  -25.90   13.10
 -17  -3   3    4.30    9.30
  17  -3  -3  -11.10   17.90
  17  -3  -3    5.30   10.80
 -17   3   3    1.80    7.90
  17   3  -3   12.10    9.70
 -17   3   3   21.70   28.30
  17   3  -3   19.80   20.70
  17   3  -3   25.90   14.00
 -17   3   3  -16.20   15.30
  15  -3  -3   20.50   10.40
  15  -3  -3  -11.20   15.70
  15  -3  -3   18.60    7.90
 -15  -3   3   34.70    9.80
 -15  -3   3    8.80    7.10
 -15   3   3   13.10   13.70
 -15   3   3   26.50   24.40
  15   3  -3    7.20   16.50
 -15   3   3   15.50    7.60
  15   3  -3   19.50    9.10
  15   3  -3   22.60   14.10
  13  -3  -3    9.60    8.40
  13   3  -3    5.90   14.90
 -13   3   3   18.20    7.60
  13   3  -3    8.90   12.30
 -13   3   3  -14.70   19.60
 -13   3   3  -13.30   12.30
  13   3  -3    6.20    7.40
  11  -3  -3   92.59   15.10
 -11  -3   3   96.99   12.90
  11   3  -3   84.69   16.30
 -11   3   3   84.69   22.30
  11   3  -3  101.59   15.40
 -11   3   3  116.09   11.40
 -11   3   3   92.29   15.00
 -11   3   3   91.79   14.40
  -9  -3   3  127.79   16.00
   9  -3  -3  152.08   19.30
   9   3  -3  157.38   21.70
  -9   3   3  179.68   21.20
   9   3  -3  150.98   21.00
  -9   3   3   89.99   35.50
   7  -3  -3  244.78   21.50
   7  -3  -3  188.58   34.10
   7   3  -3  222.48   23.80
  -7   3   3  197.58   30.60
   5  -3  -3    6.90   21.90
   5   3  -3    8.40   12.90
  -5   3   3    4.20   21.60
   3  -3  -3   75.49   23.40
   3  -3  -3  105.99   11.80
   3   3  -3   67.09   14.70
   1  -3  -3  476.75   67.79
   1  -3  -3  622.74   42.70
   1   3  -3  595.74   45.20
  -1  -3  -3   31.60   42.10
  -1   3  -3   38.10   12.90
  -3  -3  -3  135.19   49.20
  -3  -3  -3   92.99   12.80
  -3   3  -3   65.19   14.50
  -5  -3  -3  542.75   71.09
  -5  -3  -3  500.85   37.70
   5  -3   3  528.85   38.10
  -5   3  -3  512.75   40.00
  -7  -3  -3   37.60    9.90
   7  -3   3   32.50   11.70
  -7  -3  -3   52.79   43.00
  -7   3  -3   -3.10   23.90
   7   3   3   42.70   17.00
  -7   3  -3   17.30   12.30
   9  -3   3  289.27   29.10
  -9   3  -3  366.76   25.20
  -9   3  -3  329.97   30.70
  -9   3  -3  292.17   41.80
   9   3   3  373.66   26.30
  11  -3   3   11.00    7.60
  11  -3   3  -21.20   10.20
 -11  -3  -3  -18.60    9.90
 -11  -3  -3    3.40    6.50
 -11   3  -3    2.60   13.60
 -11   3  -3    4.50    6.90
 -11   3  -3   16.90   22.20
  11   3   3    6.30   16.60
  11   3   3    2.00    9.20
  13  -3   3  -15.10   10.60
 -13  -3  -3  -16.50   10.30
 -13  -3  -3   11.60    7.20
  13  -3   3    5.80   15.80
 -13  -3  -3    4.60   13.50
  13  -3   3   -9.20    8.10
  13   3   3  -15.70   17.10
 -13   3  -3   53.29   26.00
 -13   3  -3   -7.70    7.20
  13   3   3   11.90    9.50
  13   3   3   12.60   12.40
 -13   3  -3   12.50   15.10
 -15  -3  -3  -21.90   15.70
  15  -3   3   26.20   14.70
  15  -3   3    3.90    9.80
 -15  -3  -3    0.90   14.40
 -15  -3  -3   -9.40    8.00
  15  -3   3    7.40   16.70
 -15   3  -3   19.10   18.30
  15   3   3  -34.10   19.90
 -15   3  -3   32.40   27.70
 -15   3  -3   -2.00    7.70
  15   3   3    1.20   10.50
 -17  -3  -3   66.19   16.00
  17  -3   3   67.69   11.20
  17  -3   3   61.59   13.30
 -17  -3  -3   71.99    9.70
 -17  -3  -3   52.29   12.20
  17  -3   3   50.99   19.00
 -17   3  -3   72.59   20.30
  17   3   3   16.60   23.00
 -17   3  -3   60.09   10.50
  17   3   3   33.90   12.30
 -17   3  -3   10.00   28.30
 -19  -3  -3  106.09   18.80
 -19  -3  -3   75.99   13.00
  19  -3   3  102.49   22.60
 -19  -3  -3   99.59   11.00
  19  -3   3   88.99   12.50
  19  -3   3   83.49   13.80
 -19   3  -3   33.00   29.10
 -19   3  -3   90.19   11.50
  19   3   3   70.69   13.40
  19   3   3   55.99   23.50
 -19   3  -3  100.29   21.60
 -21  -3  -3   10.10    7.90
  21  -3   3   -7.60    8.90
 -21  -3  -3   10.40    9.70
 -21  -3  -3   52.39   21.00
  21  -3   3    3.70   10.90
  21  -3   3   72.09   28.00
 -21   3  -3   -2.10    7.10
 -21   3  -3   13.40   18.20
  21   3   3    8.90    9.70
  21   3   3  -27.10   20.80
  23  -3   3    9.30    9.50
 -23  -3  -3    7.60    8.80
 -23  -3  -3   -0.60    6.80
  23  -3   3   -0.40    7.40
  23   3   3  -14.60   18.00
 -23   3  -3    6.30    6.40
 -23   3  -3  -14.40   15.40
  23   3   3   -3.50    8.30
  25  -3   3   -5.50    5.60
 -25  -3  -3   -0.80    5.60
 -25  -3  -3    3.80    7.10
  25  -3   3    5.20    8.00
 -25   3  -3    4.50    4.00
  25   3   3    0.40   15.90
  27  -3   3   13.20    6.20
  27  -3   3   -0.90    4.00
 -27  -3  -3   -1.70    4.60
 -27  -3  -3   -3.50    4.20
  27   3   3   11.80   12.60
  27   3   3   -1.90    4.30
 -27   3  -3    1.00    3.40
 -28  -4   3   -1.30    4.50
  28  -4  -3   -3.40    5.10
 -28  -4   3    2.50    4.20
  28  -4  -3   -3.70    4.50
 -28   4   3    0.20    2.40
  28   4  -3   -6.00   11.50
  26  -4  -3   73.39    9.70
 -26  -4   3   61.19    8.40
  26  -4  -3   79.79    8.30
 -26  -4   3   62.59    7.40
 -26   4   3   58.49    6.80
  26   4  -3   35.40   17.80
  24  -4  -3   44.30   10.20
  24  -4  -3   57.69    9.00
 -24  -4   3   32.10    7.20
 -24   4   3   15.10   23.50
  24   4  -3   -4.50   19.00
 -24   4   3   26.50    5.60
  24   4  -3   51.79   18.50
  22  -4  -3    7.20    9.40
 -22  -4   3    2.20    9.20
 -22  -4   3    1.10    7.30
  22  -4  -3   -7.70   10.50
 -22   4   3    7.80    5.90
  22   4  -3    0.20    5.60
 -22   4   3  -18.50   25.40
  22   4  -3   17.80   19.10
  20  -4  -3   42.10   12.80
  20  -4  -3   55.39   24.30
 -20  -4   3   58.49   15.20
  20  -4  -3   40.90   10.60
 -20  -4   3   50.39    9.60
 -20  -4   3   34.50   10.30
  20   4  -3   33.50    7.60
  20   4  -3   71.29   19.30
 -20   4   3   42.60    8.10
 -20   4   3   34.20   16.40
 -18  -4   3   16.30    9.90
 -18  -4   3   50.39    9.80
  18  -4  -3   -1.60   19.60
 -18  -4   3   22.10   14.90
  18  -4  -3   48.10   12.30
  18  -4  -3   32.80    9.70
  18   4  -3   78.89   37.70
 -18   4   3   68.29   30.50
  18   4  -3   38.10   15.60
 -18   4   3   27.40    7.80
  18   4  -3    3.80    7.00
 -18   4   3   11.30   15.10
  14  -4  -3   81.09   12.80
  10  -4  -3  211.98   24.70
  10  -4  -3  300.67   26.90
  10   4  -3  261.97   34.20
 -10   4   3  286.67   35.40
 -10   4   3  249.08   27.30
 -10   4   3  315.27   21.20
 -10   4   3  251.57   27.00
  10   4  -3  257.77   28.40
  10   4  -3  267.67   28.60
  -4   4   3   34.50    8.60
  -4   4   3   41.40   13.30
  -4   4   3   25.10   12.90
   4   4  -3   61.59   11.20
   4   4  -3   38.30   11.90
   4   4  -3   41.00   14.60
   2  -4  -3   39.60    8.70
   2   4  -3   23.00   10.20
  -2   4   3   17.90   14.90
  -2   4   3   18.30   13.80
   2   4  -3   21.40   11.60
  -2   4   3   19.60   11.10
   2   4  -3   23.00   13.40
   0  -4  -3   56.89    9.30
   0   4  -3   59.09   15.60
   0   4   3   45.60   13.50
   0   4   3   46.10   23.90
   0   4  -3   53.49   17.30
   0   4  -3   36.10   12.90
  -2  -4  -3   56.09    8.70
  -2   4  -3   43.30   20.90
   2   4   3   45.60   14.90
  -2   4  -3   47.20   15.00
   2   4   3   55.09   14.00
  -2   4  -3   49.90   13.10
   2   4   3   32.30   16.00
  -2   4  -3   52.89   13.20
  -4  -4  -3   11.50    8.50
  -4   4  -3  -15.90   13.20
  -4   4  -3   -3.10   16.20
  -4   4  -3   13.10   11.30
   4   4   3   -0.80   15.20
   4   4   3   13.80   14.70
  -6  -4  -3   18.40   10.00
  -6   4  -3  -13.20   20.90
  -6   4  -3   -0.30    9.90
   6   4   3    4.90    5.20
  -6   4  -3    7.00   12.30
  -6   4  -3  -17.40   17.80
  -6   4  -3   27.90   12.20
   6   4   3    4.10   16.30
   8  -4   3  138.49   18.70
   8   4   3  149.69   23.60
  -8   4  -3  124.79   25.70
  -8   4  -3  136.39   21.00
   8   4   3  114.49   11.60
  -8   4  -3  110.99   23.10
 -10  -4  -3  187.68   22.70
 -10  -4  -3  137.49   14.60
  10  -4   3  158.78   22.00
 -10  -4  -3  168.58   17.60
  10   4   3  206.08   26.80
 -10   4  -3  153.18   13.80
 -10   4  -3  199.88   34.90
 -10   4  -3  192.18   24.80
  10   4   3  128.19   14.10
 -12  -4  -3   17.20   20.70
  12  -4   3   -4.50   18.00
 -12  -4  -3   -4.20   14.30
 -12  -4  -3    2.40    8.40
  12  -4   3   -8.50   11.40
  12  -4   3   14.20   17.20
  12   4   3  -24.30   19.40
 -12   4  -3   22.80   16.40
 -12   4  -3   53.19   27.70
  12   4   3    1.60    6.60
 -12   4  -3   -3.60    6.50
  14  -4   3    8.50   11.70
  14  -4   3   -2.60   21.20
 -14  -4  -3   10.00   17.40
 -14  -4  -3   -2.60   11.10
  14  -4   3   -9.20    9.80
 -14  -4  -3   11.90    8.10
 -14   4  -3   15.30   17.00
  14   4   3    8.00    7.10
 -14   4  -3   -0.40    7.10
  14   4   3  -20.00   19.90
  16  -4   3   11.40   11.10
 -16  -4  -3    7.80   10.60
 -16  -4  -3   31.10   15.30
 -16  -4  -3    4.70    8.20
  16  -4   3    9.40   20.10
  16  -4   3    7.70   10.10
  16   4   3   10.10    7.30
  16   4   3    6.90   20.70
 -16   4  -3   44.10   30.10
 -16   4  -3   49.20   17.90
 -16   4  -3   21.10    7.60
  18  -4   3   69.69   12.50
 -18  -4  -3   68.49    9.60
 -18  -4  -3   65.49   11.80
  18  -4   3   66.79   11.00
  18  -4   3  105.09   22.40
 -18   4  -3   52.19   30.50
 -18   4  -3   70.99    8.90
  18   4   3   61.69   21.50
 -18   4  -3   64.79   18.60
  18   4   3   38.00    8.60
  20  -4   3  -15.60    8.20
 -20  -4  -3   28.50    9.00
  20  -4   3   13.40    9.80
 -20  -4  -3    0.30    7.20
 -20   4  -3   -1.90    4.90
  20   4   3    7.80    5.90
 -20   4  -3  -21.70   22.70
 -20   4  -3    4.30   15.50
  20   4   3  -29.50   17.80
  22  -4   3    6.30    7.30
 -22  -4  -3    1.70    6.50
  22  -4   3   10.20    9.80
 -22  -4  -3    9.40    9.30
 -22   4  -3    3.10   17.50
 -22   4  -3   -4.40    3.40
  22   4   3   -4.20    5.40
  22   4   3    1.60   17.80
 -24  -4  -3   13.30    5.80
  24  -4   3    7.00    6.90
  24  -4   3   12.00    5.50
 -24  -4  -3    6.50    5.60
  24   4   3   -7.80   14.30
 -24   4  -3   26.10   12.40
 -24   4  -3    4.60    2.90
 -26  -4  -3    8.50    4.00
 -26  -4  -3    6.20    4.00
  26  -4   3   13.70    4.00
  26  -4   3   13.50    5.20
  26   4   3   15.10   11.30
 -26   4  -3   -2.30    8.70
  26   4   3    7.20   10.60
 -25  -5   3    1.60    5.80
  25  -5  -3    8.10    5.50
  25  -5  -3    4.30    5.00
  25   5  -3  -15.90   12.10
  23  -5  -3    2.20    7.00
  23  -5  -3   17.40    7.30
 -23  -5   3    5.40    5.40
  23   5  -3  -18.70   14.60
  23   5  -3    2.40   16.10
 -23   5   3  -10.30   19.90
  21  -5  -3    5.90    8.40
 -21  -5   3  -12.00    5.90
  21  -5  -3   -6.60    8.50
  21   5  -3  -18.00   16.70
  21   5  -3   25.80   19.70
 -21   5   3    6.20   26.10
 -21   5   3  -13.60   11.30
  19  -5  -3   11.80   10.50
 -19  -5   3    2.50    7.20
  19  -5  -3   -1.60    8.80
  19   5  -3  -14.20   17.10
  19   5  -3   31.00   18.40
 -19   5   3   -1.30   12.40
 -17  -5   3    8.70    8.10
  17  -5  -3  -33.00   18.50
  17  -5  -3   -5.00   10.80
 -17  -5   3    3.50   12.80
  17  -5  -3    3.90    8.20
 -17   5   3   55.29   27.50
 -17   5   3   -1.70    4.40
  17   5  -3   16.70   15.70
  17   5  -3  -27.10   18.00
 -17   5   3    3.40   13.40
  13  -5  -3    0.60    8.50
  13  -5  -3  -29.60   10.20
  13  -5  -3   -4.80   15.50
 -13   5   3   17.80   21.70
  13   5  -3   15.50   16.40
 -13   5   3    7.10   14.50
  13   5  -3  -12.10   19.10
  11  -5  -3   -4.60   16.70
 -11   5   3   14.70   12.20
 -11   5   3   10.20   14.20
   9  -5  -3    9.80   13.50
  -9   5   3    1.20   13.10
   9   5  -3   16.70   13.80
  -9   5   3    6.40   19.40
   9   5  -3   -6.20   20.80
   9   5  -3  -13.80   20.60
  -9   5   3    5.70    8.40
   7  -5  -3   29.20   12.00
  -7   5   3   12.30   10.60
   7   5  -3   -2.90   12.50
   7   5  -3   12.30   18.80
   7   5  -3   -4.30   19.90
   7   5  -3   23.00   21.80
  -7   5   3   16.60   13.70
  -7   5   3   14.50   17.20
   5  -5  -3   42.10   11.10
  -5   5   3   20.90   16.40
  -5   5   3    9.10    9.40
   5   5  -3   10.90   25.50
   5   5  -3   -4.60   16.30
   5   5  -3   -1.90   19.00
  -5   5   3   13.20   14.00
   5   5  -3   17.00   18.00
   5   5  -3   22.50   13.30
  -3   5   3   18.90   14.50
   3   5  -3    6.20   30.00
   3   5  -3   23.90   15.80
  -3   5   3   18.80   11.90
   3   5  -3   36.40   14.40
   3   5  -3   55.79   18.00
   3   5  -3   26.40   14.10
  -3   5   3   10.00   14.90
   1   5  -3    7.10   17.30
  -1   5   3   -1.60   13.80
   1   5  -3  -24.80   24.70
  -1   5   3    5.40   15.50
   1   5  -3    9.00   12.80
  -1   5   3    5.70    9.00
   1   5  -3   -1.70   24.80
   1   5  -3   -3.70   14.60
  -1   5  -3    6.40   13.80
  -1   5  -3   -6.20   16.10
  -1   5  -3   10.90   14.90
   1   5   3  -16.40   15.60
  -1   5  -3    7.10   17.10
   1   5   3  -15.80   14.00
  -1   5  -3  -22.00   22.80
  -3   5  -3   37.20   15.40
   3   5   3   24.50   13.70
  -3   5  -3   33.60   16.60
  -3   5  -3   35.70   16.90
  -3   5  -3  -17.70   26.10
   3   5   3    6.20   19.10
   3   5   3    9.90   16.20
  -3   5  -3   57.29   26.40
   5   5   3   -1.20   11.80
   5   5   3   10.70   17.00
  -5   5  -3    8.50   14.50
   5   5   3   -7.70   19.40
  -5   5  -3   14.70   24.60
  -5   5  -3   -3.60   17.30
  -7  -5  -3   -5.70   14.20
  -7   5  -3   10.90   25.60
   7   5   3    1.50   18.70
   7   5   3  -32.60   18.50
  -7   5  -3    6.30   14.70
   7   5   3  -23.10   17.00
   9  -5   3   -6.20   20.20
  -9  -5  -3   -0.60   16.10
  -9   5  -3  -30.60   17.80
  -9   5  -3   51.19   28.40
   9   5   3  -36.90   18.00
   9   5   3   -8.40   19.30
   9   5   3  -20.70   17.40
  -9   5  -3    8.10   15.40
  11  -5   3    2.20    9.30
  11  -5   3   -3.90   18.00
 -11  -5  -3   11.20    8.50
 -11  -5  -3    5.30   14.00
  11   5   3   38.10   17.40
 -11   5  -3   15.80   16.30
 -11   5  -3  -30.50   18.30
 -11   5  -3   51.29   28.10
  11   5   3    4.30   19.10
  13  -5   3    0.80    9.60
  13  -5   3    2.30   18.30
 -13  -5  -3   37.80   14.20
  13   5   3   53.69   14.40
  13   5   3   -6.30   19.20
 -13   5  -3   29.40   16.70
 -13   5  -3   81.39   29.10
  15  -5   3    9.20   19.10
 -15  -5  -3   14.00    7.70
  15  -5   3  -21.20    8.80
  15  -5   3   14.10   10.80
 -15  -5  -3   -6.40    7.70
 -15  -5  -3   31.00   13.80
  15   5   3  -14.40   18.30
 -15   5  -3   16.50   16.30
 -15   5  -3   42.50   27.40
  17  -5   3   -7.10    8.20
  17  -5   3    8.60    8.50
 -17  -5  -3  -11.60    7.10
 -17  -5  -3    1.70    7.30
 -17   5  -3  -13.20   22.20
  17   5   3    7.60   16.80
 -17   5  -3   14.40   15.80
  19  -5   3   -1.30    7.50
 -19  -5  -3    9.90    6.60
  19  -5   3    5.20    7.80
 -19   5  -3  -14.60   21.80
 -19   5  -3    0.20   13.80
  19   5   3   -5.30   16.00
  21  -5   3   -6.50    5.80
 -21  -5  -3   12.20    6.00
 -21  -5  -3    5.60    5.70
  21  -5   3    9.00    6.40
 -21   5  -3   13.60   11.20
  21   5   3    0.50   14.10
 -23  -5  -3    5.40    4.70
  23  -5   3   -3.60    4.90
  23  -5   3   -4.00    4.50
 -23  -5  -3    2.50    4.40
 -23   5  -3   -8.90    9.20
  23   5   3   -2.90   11.50
 -23   5  -3   10.30    7.10
  23   5   3  -17.90   10.50
  20  -6  -3   19.00    6.60
 -20  -6   3    4.10    4.30
 -20   6   3   -3.20    8.30
  20   6  -3   35.80   14.50
 -20   6   3    2.90   15.00
  20   6  -3    0.70   13.00
  18  -6  -3    8.90    7.60
 -18  -6   3   -1.80    4.70
  18   6  -3   33.50   16.90
 -18   6   3    9.50    9.90
  18   6  -3  -13.10   14.30
  16  -6  -3   12.40    7.90
 -16   6   3   11.50   11.10
  16   6  -3   22.80   17.20
 -16   6   3   41.00   22.70
  16   6  -3   -8.10   16.00
  14  -6  -3   18.90    8.50
  14   6  -3   30.80   16.90
 -14   6   3   39.70   24.60
  14   6  -3  -19.80   16.10
 -14   6   3   17.20   11.70
  12  -6  -3   16.50    9.00
  12   6  -3    3.50   16.60
 -12   6   3   12.40   12.60
  12   6  -3   12.60   17.50
 -12   6   3   25.30   20.70
 -10   6   3   43.60   22.20
 -10   6   3   26.80   14.60
 -10   6   3   38.60   13.20
  10   6  -3   23.60   16.90
  10   6  -3   47.50   17.50
   8   6  -3    0.60   17.30
  -8   6   3    7.80   13.10
   8   6  -3   -7.60   24.30
  -8   6   3   26.50   20.60
   8   6  -3   21.10   16.00
   8   6  -3  -53.39   31.80
  -8   6   3   22.60   14.30
  -6   6   3   25.20   20.40
   4   6  -3   23.50   15.30
   4   6  -3   -5.10   16.00
  -4   6   3   -6.30   18.80
   4   6  -3  -49.90   26.90
  -4   6   3   12.00   14.00
  -4   6   3    5.70    9.00
   4   6  -3   -1.30   17.60
  -2   6   3    0.90    8.20
   2   6  -3  -22.50   27.80
   2   6  -3    4.40   16.50
  -2   6   3    1.60   13.80
   2   6  -3   -3.30   14.20
  -2   6   3   10.70   19.30
   2   6  -3   -6.40   16.80
   0   6  -3  -23.60   26.60
   0   6  -3   11.00   15.40
   0   6   3   -3.90   13.10
   0   6  -3    0.40   16.50
   0   6  -3  -14.40   16.20
   0   6   3    7.80   13.90
   0   6   3   -7.80   16.40
   2   6   3   -8.30   17.50
  -2   6  -3   10.20   15.20
  -2   6  -3    4.40   14.90
   2   6   3  -20.30   13.00
   2   6   3   19.40   13.90
  -2   6  -3    6.10   26.90
  -2   6  -3  -12.50   16.70
   4   6   3    7.20   13.90
   4   6   3   -0.30   14.10
  -4   6  -3    6.50   14.50
  -4   6  -3    5.10   27.50
  -4   6  -3    4.40   16.30
   4   6   3  -15.00   15.50
  -6   6  -3   -2.50   16.90
   6   6   3   -7.60   16.00
   6   6   3   -0.50   15.50
   6   6   3    4.20   11.00
  -6   6  -3    9.70   15.10
  -6   6  -3   26.50   29.70
  -8   6  -3    7.00   17.50
  -8   6  -3   20.90   15.00
   8   6   3   -0.50    7.50
   8   6   3    5.70   14.40
  -8   6  -3   44.50   28.60
   8   6   3   -1.70   16.70
 -10  -6  -3    3.60    8.60
 -10   6  -3   35.50   15.70
  10   6   3   -6.20   15.90
  10   6   3   -1.50   12.60
 -10   6  -3    8.50   16.20
  10   6   3    1.00    8.60
  12  -6   3   -0.10    7.60
 -12  -6  -3   20.50    7.10
  12   6   3   -8.20   15.80
 -12   6  -3   -4.70   15.30
  12   6   3   -3.80   12.10
 -12   6  -3   61.09   26.20
 -12   6  -3   26.10   14.60
 -14  -6  -3  -12.70    6.20
  14  -6   3   -1.60    7.30
  14   6   3  -18.90   19.20
 -14   6  -3  -16.70   14.70
  14   6   3   -4.10   12.70
 -14   6  -3    8.30   22.60
 -14   6  -3    5.50   12.30
  16  -6   3   10.90    6.40
 -16  -6  -3    7.00    5.60
  16   6   3  -13.50   13.80
 -16   6  -3   -0.70   12.60
 -16   6  -3   14.30   11.70
  16   6   3    2.70   12.00
 -16   6  -3   -0.10   22.50
  18  -6   3   39.60    5.90
 -18  -6  -3   36.30    5.50
  18   6   3   25.60   14.10
  18   6   3   36.10   11.00
 -18   6  -3   17.20   15.60
 -18   6  -3   38.50   10.40
 -15   7   3    8.70    7.90
  15   7  -3  -19.00   10.90
  13  -7  -3   11.60    5.60
 -13   7   3   38.60   18.00
 -13   7   3    6.90    9.30
  11  -7  -3   -1.60    7.10
  11   7  -3  -13.80   13.30
 -11   7   3    8.30   10.50
 -11   7   3   19.00   13.30
  11   7  -3  -24.80   16.60
  -9   7   3   21.70   15.50
  -9   7   3    8.80   10.30
   9   7  -3    9.80   16.80
   9   7  -3  -20.70   12.60
  -7   7   3   10.10   11.70
  -7   7   3   28.10   12.40
   7   7  -3  -14.10   13.20
  -7   7   3    4.40   17.90
   7   7  -3   18.20   16.90
   5   7  -3  -15.00   13.40
  -5   7   3   17.90   17.00
   5   7  -3   21.00   17.20
  -5   7   3   12.50   12.90
   3   7  -3  -15.60   13.00
  -3   7   3    6.50   18.30
  -3   7   3    0.60   11.20
   3   7  -3  -25.60   13.10
   3   7  -3   17.10   17.10
  -3   7   3   17.20   11.40
  -1   7   3   -0.10   16.10
   1   7  -3  -20.20   13.70
  -1   7   3   -0.20   11.60
  -1   7   3   24.50   13.70
   1   7  -3   -8.00   13.90
   1   7  -3    3.70   16.30
  -1   7  -3    5.60   14.00
   1   7   3    7.90   12.00
  -1   7  -3   11.50   15.80
   1   7   3    5.40    6.80
   1   7   3   10.90   17.60
   3   7   3    3.40   11.80
  -3   7  -3    3.00   14.80
  -3   7  -3  -34.80   24.90
  -3   7  -3   -0.50   13.80
   3   7   3    7.00    8.60
   3   7   3    2.30   17.70
  -5   7  -3    2.60   25.90
   5   7   3   10.50   10.10
  -5   7  -3   30.10   13.60
   5   7   3   -1.70   16.10
  -5   7  -3   17.50   14.40
   5   7   3    1.10   11.60
   7   7   3  -10.50   10.60
   7   7   3   -6.20   14.70
  -7   7  -3   -7.00   25.30
   7   7   3   12.50   11.10
  -7   7  -3   -3.90   13.20
  -7   7  -3   18.80   12.80
  -9   7  -3   17.70   12.10
   9   7   3  -11.20   12.90
   9   7   3    1.80   10.10
  -9   7  -3  -11.50   13.00
  -9   7  -3    3.70   22.20
 -11   7  -3   18.30   11.50
  11   7   3   -8.60   12.20
  11   7   3    0.90    8.30
 -11   7  -3   -1.10   17.90
 -13   7  -3   32.10   16.30
 -13   7  -3    0.70   10.50
 -13   7  -3    9.70   12.00
  13   7   3   -1.00    7.90
 -32   0   4    3.50    3.60
  32   0  -4    1.50    5.00
 -32   0   4    1.80    4.00
  30   0  -4   26.60    8.30
 -30   0   4   12.30    5.60
 -30   0   4   16.20    6.60
  30   0  -4   19.40    5.20
  28   0  -4   38.30    8.50
  28   0  -4   49.10   10.60
 -28   0   4   38.80    8.60
 -28   0   4   40.30    8.60
  26   0  -4   70.19   11.90
 -26   0   4   74.19    8.20
  26   0  -4   88.49   12.90
 -26   0   4   68.19   11.30
 -26   0   4   65.99   10.90
  24   0  -4  132.89   16.20
  24   0  -4  119.49   15.50
 -24   0   4  142.09   15.00
 -24   0   4  108.99   12.50
 -24   0   4  104.39   13.40
 -22   0   4    6.60    9.50
 -22   0   4   47.80   20.20
  22   0  -4   -6.30   12.10
  22   0  -4    2.70   10.70
 -22   0   4   -4.50   10.40
 -22   0   4    7.70    7.30
  22   0  -4    2.10    6.90
 -20   0   4  671.83   48.20
  20   0  -4  685.13   48.00
  20   0  -4  623.74   46.30
 -20   0   4  625.84   50.19
  20   0  -4  624.14   48.20
 -20   0   4  706.43   55.79
 -20   0   4  669.53   46.80
 -18   0   4   27.40   14.50
 -18   0   4   54.39   10.10
  18   0  -4   43.90   11.50
  18   0  -4   22.60   19.80
  18   0  -4   35.10   15.80
  18   0  -4   45.40    9.90
 -18   0   4   71.39   10.70
 -18   0   4   58.19    8.60
  18   0  -4   40.10    8.20
  16   0  -4  156.08   24.00
  16   0  -4  198.68   17.40
 -16   0   4  152.98   20.80
  16   0  -4  153.88   15.80
  16   0  -4  196.68   15.80
  16   0  -4  167.58   19.60
 -14   0   4  131.09   36.90
  14   0  -4   45.50   13.90
  14   0  -4   88.09   46.50
 -14   0   4   41.40   12.80
 -12   0   4  384.76   51.69
 -12   0   4  424.06   35.20
  12   0  -4  465.65   35.00
  12   0  -4  424.36   57.29
  10   0  -4  420.26   54.59
 -10   0   4  380.06   31.70
 -10   0   4  469.75   59.19
  10   0  -4  421.46   32.40
   8   0  -4  164.18   16.10
  -8   0   4  142.09   15.30
  -8   0   4  144.19   26.50
   8   0  -4  172.98   26.20
   6   0  -4  164.18   23.10
   6   0  -4  155.68   14.20
  -6   0   4  158.38   14.10
  -6   0   4  129.69   22.90
  -4   0   4   94.39   11.00
   4   0  -4   94.79   10.80
   4   0  -4  102.99   11.00
   4   0  -4  106.29   19.70
  -4   0   4   88.69   18.90
   2   0  -4  452.35   41.50
   2   0  -4  459.15   31.20
   2   0  -4  413.06   30.90
  -2   0   4  438.96   31.10
  -2   0   4  432.66   42.80
   0   0   4 1452.75  100.39
   0   0  -4 1491.25  107.59
   0   0  -4 1535.95  100.49
   0   0  -4 1413.76  100.59
  -2   0  -4  249.58   18.60
  -2   0  -4  232.48   31.10
   2   0   4  229.58   18.20
  -2   0  -4  222.88   30.30
   4   0   4   75.69    9.20
  -4   0  -4   73.89    9.40
  -4   0  -4   47.80   17.50
  -6   0  -4   61.89   12.10
  -6   0  -4   40.20   19.90
   6   0   4   35.70   10.10
   8   0   4  274.57   41.80
  -8   0  -4  265.67   26.60
  -8   0  -4  252.67   36.50
   8   0   4  257.07   25.80
  10   0   4   74.69   27.70
  10   0   4   74.29   15.50
 -10   0  -4   76.59   15.30
 -10   0  -4   59.29   28.80
 -12   0  -4   46.50   16.40
 -12   0  -4    1.70   33.40
  12   0   4   50.69   14.70
 -12   0  -4   57.99   12.00
  12   0   4   57.29   11.60
  12   0   4   32.80   28.10
 -14   0  -4   89.99   20.80
 -14   0  -4   89.99   14.70
 -14   0  -4   96.19   11.80
 -14   0  -4   78.89   15.50
 -14   0  -4   75.59    9.70
  14   0   4   91.59   13.70
  14   0   4  103.49   12.80
  14   0   4   78.39    9.70
  14   0   4   80.59   15.90
 -16   0  -4  254.17   26.70
 -16   0  -4  210.68   17.40
  16   0   4  200.18   20.10
 -16   0  -4  195.98   19.00
  16   0   4  203.48   18.00
  16   0   4  213.28   20.90
 -16   0  -4  207.98   19.70
  16   0   4  228.48   27.90
 -18   0  -4   24.10    8.20
  18   0   4   45.70   15.20
  18   0   4   26.10    8.00
 -18   0  -4   34.90   10.30
  18   0   4   10.60   10.80
 -18   0  -4   23.10   10.30
 -20   0  -4  105.59   13.20
  20   0   4   96.49   10.30
  20   0   4   99.89   15.20
 -20   0  -4   85.29   12.70
  20   0   4   98.59   13.90
 -20   0  -4   84.79    9.90
  22   0   4   17.90   10.30
 -22   0  -4   33.20    9.50
  22   0   4   43.20   13.10
  22   0   4   33.30    6.20
 -22   0  -4   31.10    5.90
 -22   0  -4   42.30   10.10
  24   0   4   33.80   11.30
  24   0   4   27.30    9.40
 -24   0  -4   36.60    9.10
 -24   0  -4   38.50    8.70
 -26   0  -4   22.00    7.40
  26   0   4   10.30    7.00
  26   0   4   13.50    9.10
 -26   0  -4   17.00    6.20
  28   0   4   30.60    5.10
  28   0   4   32.70    7.00
 -28   0  -4   30.10    5.10
 -28   0  -4   18.70    4.80
 -30   0  -4    1.10    2.80
  30   0   4    1.20    3.60
 -31  -1   4   -3.90    5.20
 -31  -1   4    8.80    4.10
  31  -1  -4   -1.20    6.20
  31  -1  -4    2.00    5.00
 -31   1   4   -3.30    3.90
  31   1  -4    0.70    6.60
 -31   1   4    1.10    3.70
  29  -1  -4    6.00    9.60
 -29  -1   4    5.20    6.70
 -29  -1   4   -3.30    5.30
 -29  -1   4   -2.70    6.60
  29  -1  -4    7.10    7.10
 -29   1   4   10.50    7.10
 -29   1   4    6.80    5.80
  29   1  -4    4.80    7.00
 -27  -1   4    9.80    9.00
 -27  -1   4    8.10    7.60
 -27  -1   4   -5.10    5.70
  27  -1  -4    5.20    9.10
  27  -1  -4   -6.30    8.10
 -27   1   4    5.50   10.00
  27   1  -4    5.40    9.40
 -27   1   4   -2.00    6.90
  27   1  -4   -0.70    6.10
 -25  -1   4    2.80    7.30
  25  -1  -4    7.50   11.50
 -25  -1   4   20.60    8.90
  25  -1  -4   -4.60    6.40
  25  -1  -4    0.10   10.00
 -25  -1   4   29.90   11.00
  25   1  -4   -7.70    8.20
 -25   1   4    3.80    8.50
 -25   1   4    1.10    8.00
  25   1  -4    9.40   29.50
  25   1  -4   21.40   11.70
 -23  -1   4   20.90   21.90
 -23  -1   4   20.00   11.70
  23  -1  -4   18.70   10.60
  23  -1  -4   14.20    8.50
  23  -1  -4    8.90   12.80
 -23  -1   4   11.30    9.20
 -23  -1   4   12.10    8.30
 -23   1   4   17.60    9.30
  23   1  -4   10.90   10.20
 -23   1   4   22.30    9.30
  23   1  -4   25.70   40.20
 -23   1   4   14.60   12.00
  23   1  -4   27.50   11.70
 -21  -1   4   12.60    9.40
  21  -1  -4    0.90   10.20
  21  -1  -4  -46.20   21.80
 -21  -1   4    2.70   10.80
 -21  -1   4    0.90    8.60
  21  -1  -4   -6.10    9.00
 -21  -1   4  -36.80   16.80
  21  -1  -4   36.60   13.20
 -21   1   4  -10.60    6.80
 -21   1   4    4.10    9.50
  21   1  -4    4.60   21.50
  21   1  -4    8.60   10.20
  21   1  -4   -5.60   20.20
  21   1  -4    4.60   11.00
 -21   1   4    9.80    9.40
 -19  -1   4   16.40   14.20
 -19  -1   4    4.20   10.50
  19  -1  -4    0.80   18.30
  19  -1  -4   12.40    8.60
 -19  -1   4   44.00    8.30
 -19  -1   4   11.30    9.60
  19  -1  -4    8.70    8.30
  19  -1  -4    7.60   11.50
  19   1  -4   13.80    8.50
  19   1  -4    9.60   11.20
 -19   1   4   12.20    8.90
 -19   1   4   10.80    6.30
  19   1  -4   30.00   20.30
 -19   1   4   14.60    8.70
  17  -1  -4   10.00    7.60
 -17  -1   4  -15.20   11.50
 -17  -1   4    0.60    8.50
  17  -1  -4    2.40   10.30
  17  -1  -4    8.90    8.30
  17  -1  -4  -17.90   14.80
 -17   1   4    0.60    8.40
  17   1  -4   -8.40    7.70
 -17   1   4    8.30    6.40
 -17   1   4   51.89   25.00
 -17   1   4  -13.40   14.40
  17   1  -4    9.60   10.20
 -17   1   4   -8.50    7.70
  17   1  -4   14.30   14.80
  15  -1  -4   21.40    9.90
  15  -1  -4   -4.90   13.20
  15  -1  -4    5.30    6.60
 -15  -1   4   -6.50   10.70
 -15  -1   4    7.90    9.00
 -15  -1   4    5.40    6.60
 -15   1   4  -58.19   44.90
  15   1  -4   13.50    7.00
 -15   1   4    7.90    8.10
 -15   1   4    7.80   11.80
  15   1  -4    4.90   14.50
 -15   1   4   27.20    8.40
 -13  -1   4  -19.10   10.80
  13  -1  -4   -8.60   12.60
  13   1  -4  -12.30   11.20
 -13   1   4   -0.80   11.20
 -13   1   4  -33.40   31.30
 -11  -1   4   77.79   13.00
  11  -1  -4   94.59   14.70
  11  -1  -4   70.49   28.40
 -11   1   4   44.00   30.80
  11   1  -4   61.39   24.60
 -11   1   4   96.69   13.80
  11   1  -4   90.89   12.80
  -9  -1   4   18.10   22.50
   9  -1  -4   41.60   11.60
  -9  -1   4   30.10   10.60
   9  -1  -4   67.99   26.70
  -9   1   4   25.30   28.00
   9   1  -4    1.80   19.80
  -9   1   4   35.90   11.30
   9   1  -4   56.09   14.00
   7  -1  -4  316.97   43.30
  -7  -1   4  317.97   24.70
   7  -1  -4  307.77   25.20
  -7  -1   4  283.87   39.60
  -7   1   4  352.66   45.50
  -7   1   4  304.87   24.90
   7   1  -4  349.87   39.30
   7   1  -4  335.07   26.60
  -5  -1   4   14.40    6.50
   5  -1  -4   -0.10   15.50
   5  -1  -4    7.80    7.00
  -5  -1   4   -2.10   13.70
  -5   1   4   14.20   19.60
   5   1  -4   23.30   13.80
   5   1  -4   30.60    8.40
   3  -1  -4    7.80    6.10
  -3  -1   4    6.20    5.80
  -3  -1   4   -2.20   13.70
   3  -1  -4   -1.20   17.30
  -3   1   4    7.00    6.00
   3   1  -4   12.30   11.90
   3   1  -4    5.30    7.00
  -3   1   4    6.30   16.80
  -1  -1   4   17.00    5.60
   1  -1  -4   15.50    6.00
   1   1  -4   20.30   11.80
   1   1  -4    9.80    6.90
  -1   1   4    7.90    6.10
  -1   1   4   14.10   17.30
  -1  -1  -4    0.30   14.60
  -1  -1  -4    9.40    5.70
   1  -1   4    2.80    5.40
   1   1   4    7.10    6.30
  -1   1  -4   -1.40    6.90
  -1   1  -4   -4.70   11.10
   3  -1   4    3.60    6.50
  -3  -1  -4    2.40    6.40
  -3  -1  -4   -0.20   14.90
   3   1   4   11.20    7.40
  -3   1  -4   -2.30    7.90
  -3   1  -4   -1.40   14.30
  -3   1  -4    0.30    8.10
  -3   1  -4  -18.00   13.00
  -5  -1  -4  289.07   24.20
  -5  -1  -4  329.07   48.50
   5  -1   4  289.57   24.40
  -5  -1  -4  312.67   42.60
  -5   1  -4  282.57   42.00
  -5   1  -4  315.87   25.00
  -5   1  -4  328.47   24.90
   7  -1   4  130.39   18.20
   7  -1   4  120.49   37.50
  -7  -1  -4   97.29   29.30
   7   1   4  150.98   19.30
  -7   1  -4  136.59   15.10
  -7   1  -4   92.69   30.30
  -9  -1  -4   35.60   13.50
   9  -1   4   11.50   12.50
   9  -1   4  -32.10   28.10
  -9  -1  -4  -13.80   26.00
  -9   1  -4   -6.70   26.00
  -9   1  -4    8.60   10.90
   9   1   4   11.00   13.40
   9   1   4   23.80   28.50
 -11  -1  -4   33.30   13.10
 -11  -1  -4  -20.10   26.40
  11  -1   4   26.20   32.30
  11  -1   4   35.70   12.90
  11   1   4   30.40   31.90
 -11   1  -4  -15.00   29.60
  11   1   4   42.00   13.80
  13  -1   4    3.80   13.70
  13  -1   4    3.50   13.50
 -13  -1  -4   13.30    9.90
 -13  -1  -4   -3.90    6.80
  13  -1   4   10.20    7.40
 -13  -1  -4   10.30   12.30
 -13   1  -4  -17.90   34.00
 -13   1  -4   18.80    8.30
 -13   1  -4   10.00    8.10
 -13   1  -4   -7.20   16.10
 -13   1  -4   -9.50   17.10
  13   1   4   26.00   13.10
  13   1   4    1.30    8.90
  13   1   4    5.80   10.40
 -15  -1  -4   -5.70    9.40
 -15  -1  -4   -3.00    7.00
  15  -1   4   15.80   10.50
 -15  -1  -4    0.80    9.00
  15  -1   4    6.30   14.90
 -15  -1  -4    2.80   14.30
  15  -1   4    6.20    7.50
 -15   1  -4    5.30    8.30
  15   1   4    4.40    9.50
 -15   1  -4    4.40    8.20
  15   1   4    6.90    5.10
 -15   1  -4  -10.00   18.80
  15   1   4   -0.70   10.60
 -17  -1  -4  158.98   17.60
  17  -1   4  202.88   19.80
 -17  -1  -4  203.18   25.40
 -17  -1  -4  180.38   16.40
  17  -1   4  167.18   19.10
  17  -1   4  147.79   16.90
 -17  -1  -4  127.09   16.90
  17  -1   4  186.78   23.30
 -17   1  -4  199.18   20.10
  17   1   4  161.38   20.10
 -17   1  -4  170.38   16.70
  17   1   4  116.49   16.00
 -17   1  -4  150.78   25.50
  19  -1   4  143.29   18.10
  19  -1   4  155.68   15.40
  19  -1   4  163.88   17.40
 -19  -1  -4  147.09   15.10
 -19  -1  -4  151.88   16.40
 -19  -1  -4  157.68   17.80
 -19   1  -4  134.89   15.60
  19   1   4  186.38   19.30
 -19   1  -4  161.18   15.80
  19   1   4  160.48   16.60
 -21  -1  -4    5.30   10.20
  21  -1   4   34.80   26.60
 -21  -1  -4   65.29   24.10
 -21  -1  -4   -3.90    7.40
 -21  -1  -4    2.60    8.40
  21  -1   4  -12.20   10.80
  21  -1   4   -0.80    7.60
  21  -1   4   11.80   10.80
 -21   1  -4   13.00    8.60
 -21   1  -4   -5.50    8.60
  21   1   4    1.50   10.60
  21   1   4    2.90    9.40
  23  -1   4    5.00    6.60
  23  -1   4    6.50    9.60
 -23  -1  -4    3.30    8.30
  23  -1   4    2.50   11.10
 -23  -1  -4   -1.40    6.10
 -23  -1  -4   -2.70    9.20
 -23   1  -4    3.40    7.70
  23   1   4   -3.90    9.80
  23   1   4    3.50    7.80
 -23   1  -4    4.60    7.40
  27  -1   4   -9.00    8.40
  27  -1   4    6.00    7.40
 -27  -1  -4   13.40    5.30
 -27  -1  -4    1.40    5.90
  27   1   4    0.90    8.80
 -27   1  -4    0.10    6.20
 -29  -1  -4    2.00    3.50
 -29  -1  -4   -0.10    3.00
  29  -1   4    4.60    4.30
  29  -1   4    6.20    4.20
 -29   1  -4    2.80    2.60
  29   1   4    2.60    4.40
 -30  -2   4    5.50    5.80
  30  -2  -4    4.70    6.90
  30  -2  -4   -2.50    5.80
 -30  -2   4   11.50    4.40
  30   2  -4   -1.20    6.20
 -30   2   4    3.40    3.50
  28  -2  -4   22.20    8.30
 -28  -2   4   24.20    8.00
 -28  -2   4   18.40    5.80
  28  -2  -4   22.60    4.40
  28  -2  -4   16.20    7.00
  28   2  -4    5.00    8.00
 -28   2   4   19.20    5.50
  26  -2  -4   65.69   12.80
  26  -2  -4   41.80    7.70
 -26  -2   4   50.29    8.20
  26  -2  -4   26.10   10.40
 -26  -2   4   33.40   10.20
 -26   2   4   29.90    8.10
  26   2  -4   44.70   10.00
 -24  -2   4   84.69   22.60
 -24  -2   4   57.89   11.40
  24  -2  -4   32.60    9.90
 -24  -2   4   54.89    9.70
  24  -2  -4   57.19   10.00
  24  -2  -4   66.39   13.80
  24   2  -4   50.19   11.80
 -24   2   4   41.50    9.70
  24   2  -4   53.29   22.90
  24   2  -4   32.60   37.00
  22  -2  -4   13.00    9.70
  22  -2  -4   30.90   12.20
 -22  -2   4    9.50    9.40
 -22  -2   4  -11.60   10.10
  22  -2  -4   14.70   13.50
  22   2  -4   20.70   21.50
  22   2  -4  -12.50   25.30
  22   2  -4   -1.20   10.30
 -22   2   4   -3.80    9.30
 -22   2   4   -2.00    4.60
 -22   2   4    1.40   30.00
  20  -2  -4  286.97   25.80
 -20  -2   4  288.87   29.50
 -20  -2   4  327.87   24.60
  20  -2  -4  316.67   27.80
  20  -2  -4  355.76   37.80
 -20  -2   4  305.07   25.60
  20  -2  -4  324.67   25.90
  20   2  -4  294.97   26.10
  20   2  -4  310.57   37.20
 -20   2   4  307.17   48.00
  20   2  -4  252.47   34.90
 -20   2   4  322.87   26.10
  18  -2  -4   12.40    9.50
  18  -2  -4   46.70    9.70
 -18  -2   4    7.50   13.10
  18  -2  -4    9.60   17.60
  18  -2  -4   13.50   11.40
 -18  -2   4   24.20    9.90
  18   2  -4   23.60    8.90
 -18   2   4  -24.70   31.70
  18   2  -4   25.30   17.80
  18   2  -4   32.50   16.10
 -18   2   4   18.20    6.80
 -18   2   4   21.10    9.30
 -16  -2   4   87.59   10.10
  16  -2  -4   79.99   10.70
 -16  -2   4   74.19   14.10
  16  -2  -4  114.89   13.20
  16  -2  -4   85.99   17.00
  16  -2  -4   67.89   11.20
 -16   2   4  100.19   10.80
 -16   2   4   87.69    9.90
  16   2  -4  101.29   17.60
  16   2  -4  106.49   11.00
  16   2  -4   75.49   17.40
  14  -2  -4   32.80    8.80
  14  -2  -4   22.80   13.50
 -14  -2   4   20.10   11.00
 -14   2   4   54.99    9.20
  14   2  -4   14.90   13.10
  14   2  -4   39.90   13.70
  14   2  -4   42.90    7.90
 -14   2   4   34.20    8.00
  12  -2  -4  121.99   16.20
 -12  -2   4  128.09   14.80
  12   2  -4  131.59   17.50
  12   2  -4  131.89   18.70
 -12   2   4  134.39   12.60
 -12   2   4   75.49   60.29
 -10  -2   4  188.88   20.00
  10  -2  -4  188.58   22.10
  10  -2  -4  218.18   37.80
 -10   2   4  199.58   39.20
  10   2  -4  246.18   24.50
  -8  -2   4   60.69   21.10
   8  -2  -4   35.80   11.90
  -8  -2   4   22.50   10.40
   8  -2  -4   80.29   26.70
   8   2  -4   15.50   20.40
  -8   2   4   36.50   28.30
   8   2  -4   41.20   15.80
   6  -2  -4   20.50   10.10
  -6  -2   4    9.20    8.80
   6  -2  -4   32.80   24.70
  -6  -2   4   25.00   26.60
   6   2  -4   14.80   13.50
   4  -2  -4   55.49   10.20
  -4  -2   4   48.10   10.10
   4  -2  -4   34.70   20.60
  -4   2   4   17.30   24.00
   4   2  -4   27.60   12.40
   2  -2  -4  195.08   17.20
   2  -2  -4  183.68   29.30
  -2  -2   4  161.78   17.20
   2   2  -4  188.08   24.40
   2   2  -4  180.88   19.70
   0  -2  -4  502.05   51.59
   0  -2  -4  462.65   51.09
   0  -2  -4  467.95   34.90
   0   2  -4  477.65   37.20
   0   2  -4  479.45   46.70
  -2  -2  -4   92.29   22.90
  -2  -2  -4   81.19   23.90
   2  -2   4   57.79    8.80
  -2  -2  -4   63.79    9.80
  -2   2  -4   38.00   13.00
  -2   2  -4   44.20   20.80
  -4  -2  -4   15.10   25.00
   4  -2   4   12.70    9.10
  -4  -2  -4    5.20    8.90
  -4   2  -4    2.40   16.40
  -4   2  -4  -11.40   21.60
  -4   2  -4   -7.70   12.70
   6  -2   4   12.90   10.90
  -6  -2  -4  -11.70   21.90
  -6  -2  -4   20.40   10.10
  -6  -2  -4   10.70   28.80
  -6   2  -4   34.20   12.50
  -6   2  -4   26.30   24.50
   8  -2   4   98.39   14.70
  -8  -2  -4   92.99   13.00
  -8  -2  -4   91.39   38.40
  -8   2  -4   82.59   30.40
  10  -2   4   60.09   13.50
 -10  -2  -4   54.49   13.60
  10   2   4   70.79   11.00
 -10   2  -4    7.10   35.90
 -10   2  -4   51.79   17.70
 -12  -2  -4   20.00    9.90
  12  -2   4   27.50   14.60
 -12  -2  -4   29.20    7.30
 -12  -2  -4   26.10   13.30
  12  -2   4   22.20   13.50
  12  -2   4   12.20   15.40
 -12   2  -4   13.90    7.80
  12   2   4   21.80    9.90
 -12   2  -4   13.10   16.90
 -12   2  -4   37.20   25.50
  14  -2   4   23.10   11.00
 -14  -2  -4   17.50   10.30
  14  -2   4   18.30    8.00
  14  -2   4   23.30   15.20
 -14  -2  -4   29.70   14.20
 -14  -2  -4   17.70    7.60
  14   2   4   26.60    7.60
 -14   2  -4   26.50    8.60
 -14   2  -4   41.60    7.00
  14   2   4   33.50   10.90
 -14   2  -4   21.60   17.10
 -14   2  -4    0.40   24.30
  16  -2   4   46.30   10.30
 -16  -2  -4   62.89    9.50
 -16  -2  -4   59.59   12.10
  16  -2   4   58.79   12.70
  16  -2   4   64.89   18.30
 -16  -2  -4   73.19   17.50
  16   2   4   58.79   13.00
 -16   2  -4   56.49   23.10
 -16   2  -4   14.90   28.20
 -16   2  -4   70.79   10.70
 -16   2  -4   44.10    8.10
  16   2   4   34.00    8.40
 -18  -2  -4   80.49   18.60
 -18  -2  -4   51.99    9.40
  18  -2   4   74.99   21.10
 -18  -2  -4   43.80   12.00
 -18  -2  -4   49.90   11.90
  18  -2   4   69.49   13.10
  18  -2   4   43.00   10.20
 -18   2  -4   44.00   10.40
 -18   2  -4   29.60    7.80
 -18   2  -4   78.49   23.60
  18   2   4   43.20    8.20
  18   2   4   49.60   12.00
  20  -2   4   42.40   25.60
 -20  -2  -4   33.80   11.00
  20  -2   4   24.80   11.90
  20  -2   4   32.90    9.40
 -20  -2  -4   -1.80    8.90
 -20  -2  -4   74.19   21.20
  20  -2   4   30.00   12.30
 -20  -2  -4   37.70    8.80
 -20   2  -4   19.00   21.70
  20   2   4   27.10   11.80
 -20   2  -4   22.30    8.80
  20   2   4   21.20    6.70
 -22  -2  -4    5.80   10.10
  22  -2   4   17.60   10.70
  22  -2   4   13.00    7.60
 -22  -2  -4   30.60    8.40
  22  -2   4   28.50   10.60
 -22  -2  -4   14.70    7.50
 -22   2  -4    0.90   17.50
 -22   2  -4   12.80    8.10
  22   2   4   44.00   18.80
  22   2   4   20.00   11.30
  24  -2   4   25.40    9.80
  24  -2   4   12.60    9.20
  24  -2   4   25.80    6.50
 -24  -2  -4    4.90    5.50
 -24  -2  -4   28.30    8.80
 -24  -2  -4   20.80    5.90
  24   2   4   14.80   10.10
 -24   2  -4   13.20    6.10
 -28  -2  -4   10.60    4.20
  28  -2   4   21.00    6.00
 -28   2  -4   14.60    3.90
  28   2   4    8.90    4.70
 -29  -3   4    8.00    5.20
  29  -3  -4   -0.40    6.30
 -29  -3   4   10.40    4.70
  29   3  -4    9.50    4.70
 -29   3   4    8.00    4.10
 -27  -3   4   -0.60    6.00
  27  -3  -4    3.80    8.20
  27  -3  -4    2.40    7.40
 -27  -3   4   -0.60    7.40
  27   3  -4   -3.40    6.40
 -27   3   4   -4.80    4.70
  25  -3  -4   -4.70    7.80
 -25  -3   4   14.50    9.00
  25  -3  -4   17.30   10.50
 -25  -3   4   16.20    7.30
  25   3  -4   -6.30   18.60
  25   3  -4   11.50    7.70
 -25   3   4    5.10    5.80
  23  -3  -4  169.88   58.09
  23  -3  -4   43.00   10.70
 -23  -3   4   46.60    9.50
  23  -3  -4   45.60   12.70
 -23  -3   4   45.00   10.60
  23   3  -4   41.50    9.90
 -23   3   4   32.60    8.50
  23   3  -4   66.49   69.59
 -23   3   4   28.10   29.60
  23   3  -4   45.50   18.70
 -21  -3   4   12.30   10.70
  21  -3  -4   22.70   12.20
 -21  -3   4   21.30    9.60
  21  -3  -4  -19.00   24.50
  21  -3  -4  -15.10    9.80
 -21  -3   4    1.70   15.10
  21   3  -4   25.40   18.60
  21   3  -4   15.50    9.40
  21   3  -4   35.40   35.10
 -21   3   4    8.10   31.50
 -21   3   4   -8.60    7.70
 -19  -3   4   31.80   15.20
  19  -3  -4   44.90   13.60
 -19  -3   4   73.69   11.90
 -19  -3   4   80.99   11.10
  19  -3  -4   51.49   21.40
  19  -3  -4   49.70   11.00
  19   3  -4   82.79   20.40
 -19   3   4   54.09   10.70
  19   3  -4   56.59   11.70
  19   3  -4   92.09   26.70
 -19   3   4  108.09   36.80
 -17  -3   4   -2.90    7.80
 -17  -3   4  -16.30   13.20
  17  -3  -4   -8.40   17.50
  17  -3  -4   10.70    8.70
 -17  -3   4  -12.50   15.20
  17  -3  -4  -19.70   10.50
 -17   3   4   30.50   28.40
  17   3  -4   23.00   15.10
  17   3  -4   -7.00   19.70
 -17   3   4  -10.20   14.90
  17   3  -4   20.20    9.70
 -17   3   4    5.60    8.30
 -15  -3   4   21.10    9.90
  15  -3  -4   16.70   16.20
 -15  -3   4   -8.90    7.60
 -15  -3   4    9.50   12.80
  15  -3  -4   15.70    7.90
  15  -3  -4   48.20   10.00
 -15   3   4   22.90    8.40
  15   3  -4   40.00   13.70
 -15   3   4    3.40   12.90
 -15   3   4   10.50   25.40
  15   3  -4   23.40    8.80
  15   3  -4   19.50   17.80
 -13  -3   4  -19.60   10.50
  13  -3  -4    1.30    8.30
  13  -3  -4  -10.50   13.90
  13  -3  -4   -0.60    6.60
 -13  -3   4  -23.30   10.70
 -13   3   4  -12.70   11.40
 -13   3   4    7.90    7.00
 -13   3   4   -3.60   21.30
  13   3  -4    3.30   16.00
  13   3  -4  -10.10    6.70
  13   3  -4    9.20   12.10
 -11  -3   4  189.38   19.70
  11  -3  -4  190.68   17.10
  11  -3  -4  187.08   22.30
  11  -3  -4  218.88   17.60
 -11   3   4  227.38   24.20
 -11   3   4  188.58   22.30
 -11   3   4  209.48   17.30
  11   3  -4  188.78   24.90
 -11   3   4  215.58   33.80
  11   3  -4  243.48   24.70
  11   3  -4  241.48   16.90
   9  -3  -4   85.69   13.20
  -9  -3   4   74.19   11.10
   9   3  -4   90.19   17.10
  -9   3   4   79.99   15.20
  -9   3   4   85.59   14.20
  -9   3   4   63.19   20.80
  -9   3   4  100.99    9.90
   9   3  -4   73.79   15.60
   7  -3  -4  735.03   81.99
   7  -3  -4  809.32   56.39
  -7  -3   4  751.12   55.19
  -7   3   4  854.51   79.89
   7   3  -4  763.02   59.19
   7   3  -4  817.72   58.49
  -7   3   4  824.42   58.99
   5  -3  -4   65.29   29.60
   5  -3  -4   79.09   11.40
   5   3  -4   71.89   15.30
  -5   3   4   30.40   25.00
   3  -3  -4   14.80    9.60
   3  -3  -4   14.60   24.20
   3   3  -4   -5.60   13.30
   1  -3  -4  136.89   29.60
   1  -3  -4  126.59   15.60
   1   3  -4  118.59   17.60
  -1  -3  -4  -20.30   23.60
  -1  -3  -4   14.50    9.20
  -1   3  -4   -5.30   12.00
  -3  -3  -4  -10.50   25.30
  -3  -3  -4    9.10    8.40
   3  -3   4    9.00    7.80
  -3   3  -4    0.00   11.80
  -5  -3  -4  837.32   62.39
   5  -3   4  912.71   62.69
  -5   3  -4  851.11   64.29
  -5   3  -4  971.80   66.69
   7  -3   4  305.27   27.20
  -7  -3  -4  284.47   25.30
  -7   3  -4  338.07   23.00
   7   3   4  307.47   32.50
  -7   3  -4  302.17   26.90
   7   3   4  319.47   23.30
  -7   3  -4  269.87   30.90
  -9  -3  -4   22.20    6.80
  -9  -3  -4   11.30   10.20
   9  -3   4   16.50   13.30
   9   3   4   31.90   16.70
  -9   3  -4    3.80   22.70
  -9   3  -4   13.80    6.80
  -9   3  -4   23.80   13.80
  11  -3   4   51.99    9.70
 -11  -3  -4   63.69    9.10
 -11  -3  -4   59.49   12.20
  11  -3   4   64.79   12.50
  11  -3   4   58.99   16.10
 -11  -3  -4   66.19   16.20
  11   3   4   67.19   19.30
 -11   3  -4   70.29   17.30
 -11   3  -4   84.49   29.30
 -11   3  -4   84.09    9.70
 -13  -3  -4    2.00    7.50
  13  -3   4   12.80    8.50
  13  -3   4    4.10   16.20
 -13  -3  -4   11.00   10.40
 -13  -3  -4   -3.10   14.80
  13  -3   4    6.90   11.10
  13   3   4    6.70   19.30
 -13   3  -4   16.30   18.20
  13   3   4    3.50   11.70
  15  -3   4   14.30   11.70
  15  -3   4   12.40   17.60
  15  -3   4   -4.80    9.20
 -15  -3  -4    1.10    7.80
 -15  -3  -4   -7.80   15.80
 -15  -3  -4    2.60   11.10
  15   3   4  -14.60   20.90
 -15   3  -4  -21.60   27.50
  15   3   4   -6.40   10.30
 -15   3  -4   33.20   19.30
 -15   3  -4    9.70    8.30
  17  -3   4  549.54   41.00
 -17  -3  -4  529.05   39.00
  17  -3   4  536.75   39.80
 -17  -3  -4  540.95   40.60
  17   3   4  588.04   50.49
 -17   3  -4  541.95   39.70
 -17   3  -4  562.24   47.50
  17   3   4  478.45   40.50
 -19  -3  -4  617.44   48.10
  19  -3   4  619.24   47.90
 -19   3  -4  660.73   57.79
  19   3   4  623.74   56.19
 -21  -3  -4    0.60    7.40
  21  -3   4   38.60   33.00
 -21  -3  -4   82.19   28.70
 -21  -3  -4    0.80    9.30
  21  -3   4   -1.60    9.80
  21  -3   4   24.60    8.70
  21   3   4   13.10   17.60
 -21   3  -4    4.40   17.10
 -23  -3  -4    2.70    6.60
  23  -3   4   10.80    8.90
 -23  -3  -4   10.20    7.70
  23  -3   4    7.50    6.80
 -23   3  -4  -10.30   14.30
  23   3   4   29.00   18.70
 -23   3  -4    7.50    4.80
  23   3   4    2.10    6.50
 -25  -3  -4    1.30    4.90
 -25  -3  -4    2.30    5.80
  25  -3   4   -4.50    7.10
  25  -3   4    4.00    5.20
  25   3   4    0.00    5.30
  25   3   4   28.10   14.20
 -25   3  -4    0.60    4.00
  27  -3   4   -6.30    5.20
  27  -3   4   -2.10    3.00
 -27  -3  -4    1.60    3.80
 -27  -3  -4   -5.90    4.60
  27   3   4    4.80    3.70
 -27   3  -4   -0.80    2.40
  28  -4  -4   -1.90    3.60
  28  -4  -4    4.60    6.30
 -28  -4   4    2.30    4.10
 -28   4   4    1.90    2.80
  28   4  -4   -2.40   11.70
 -26  -4   4    1.10    6.30
 -26  -4   4   12.10    5.40
  26  -4  -4   17.30    7.60
  26  -4  -4    7.70    6.00
  26   4  -4  -21.50   15.60
 -26   4   4    8.80    4.30
 -24  -4   4    1.80    6.40
  24  -4  -4    6.00    8.90
  24  -4  -4   -3.80    7.60
 -24  -4   4    8.90    7.70
  24   4  -4  -12.90   15.50
 -24   4   4   -1.70    4.80
  24   4  -4  -40.00   17.70
 -24   4   4  -10.00   22.50
 -22  -4   4   -0.10    7.60
  22  -4  -4    0.70   11.00
  22  -4  -4    3.90    9.00
 -22  -4   4    8.00    9.00
  22   4  -4   35.30   18.20
 -22   4   4   22.40   27.70
 -22   4   4    3.70    5.40
 -20  -4   4   27.70   17.70
  20  -4  -4   65.99   29.60
  20  -4  -4   58.09   12.50
  20  -4  -4   46.90   10.30
 -20  -4   4   45.00   10.00
 -20  -4   4   35.00    9.40
 -20   4   4   82.79   33.50
  20   4  -4   80.99   20.20
 -20   4   4   38.10    7.90
 -20   4   4    3.60   15.20
  20   4  -4   31.00    6.80
 -18  -4   4   13.10    9.60
  18  -4  -4    2.20    8.70
 -18  -4   4   -0.70   10.80
  18  -4  -4    0.40   11.40
 -18  -4   4    8.60   14.30
  18  -4  -4    8.40   20.20
 -18   4   4   -5.60   15.40
  18   4  -4   73.89   34.40
  18   4  -4    6.10    6.30
 -18   4   4   -5.60    7.10
  18   4  -4   19.10   16.30
 -18   4   4   52.99   29.90
  16  -4  -4   24.10   11.10
 -16  -4   4   11.00   10.10
 -16  -4   4   15.30    8.10
  16  -4  -4   16.00    9.30
 -16   4   4   65.59   27.30
 -16   4   4   10.10   14.50
 -16   4   4   18.60    8.30
  16   4  -4   34.60   14.10
  16   4  -4    0.40    6.10
  14  -4  -4   -7.00    8.00
  14  -4  -4   -6.20   16.80
 -14  -4   4  -16.10   12.30
  14  -4  -4    8.90    9.90
  14   4  -4   16.40   15.10
 -14   4   4   17.60    8.40
  14   4  -4    6.00   18.20
 -14   4   4   14.30   13.40
 -14   4   4   24.50   23.00
  12  -4  -4   -7.10    6.90
  12  -4  -4    3.60   15.30
  12  -4  -4   -6.90    8.80
 -12  -4   4  -17.40   11.00
 -12   4   4   11.50   11.30
  12   4  -4  -35.60   21.40
 -12   4   4   -2.40   12.10
 -12   4   4   11.80   20.30
 -12   4   4    1.40    7.30
  12   4  -4    5.20   13.30
  12   4  -4   -2.50   15.90
  10  -4  -4   10.20    8.30
 -10  -4   4   -0.90    9.80
  10  -4  -4    7.90   13.50
  10  -4  -4   -8.80    6.70
 -10   4   4    3.10   18.10
 -10   4   4   22.30    7.10
  10   4  -4   17.90   16.00
  10   4  -4   -3.20   15.30
  10   4  -4   40.00   20.20
 -10   4   4    4.80   12.30
 -10   4   4   17.00   12.80
   8  -4  -4    1.90   11.60
   8  -4  -4   10.00    8.60
   8   4  -4   -4.70   14.40
   8   4  -4    3.60   10.50
   8   4  -4   23.00   15.70
  -8   4   4    9.40   12.20
  -8   4   4  -11.90   15.40
  -8   4   4   -3.00    5.90
  -8   4   4    0.40   13.10
   6  -4  -4   14.70   10.70
  -6   4   4   -3.40   12.70
   6   4  -4    0.20   14.40
  -6   4   4   19.50    5.70
   6   4  -4   -2.60   10.60
  -6   4   4   -6.80   12.70
  -6   4   4    5.60   11.10
  -2   4   4   -5.40   13.70
  -2   4   4    8.60    9.90
  -2   4   4   -5.40   13.10
   2   4  -4    4.60   11.00
  -2   4   4   10.50    5.20
   0   4  -4   36.80   16.30
   0   4  -4   13.50   11.90
   0   4   4   -1.00   16.40
   0   4   4   33.60   13.20
   0   4   4   24.30    5.80
   0   4  -4   17.50   11.10
  -2  -4  -4   20.50   10.30
  -2   4  -4  -11.00   11.90
   2   4   4   26.10    8.80
   2   4   4    5.70    6.50
  -2   4  -4   13.80   13.30
  -2   4  -4    9.60   11.80
   2   4   4    1.70   15.40
  -4  -4  -4   29.50   10.30
  -4   4  -4   11.60   15.50
   4   4   4   23.70   15.70
   4   4   4   -4.10   15.90
   4   4   4   22.10    5.60
  -4   4  -4   18.90   13.60
  -4   4  -4   39.40   14.50
  -4   4  -4  -13.10   19.60
  -6  -4  -4   19.40   11.50
   6  -4   4   23.70   13.80
  -6   4  -4    8.70   13.30
  -6   4  -4    4.80   24.50
  -6   4  -4  -17.80   15.80
   6   4   4   10.60    6.00
   6   4   4   11.10   16.30
  -8  -4  -4   14.40    9.60
   8  -4   4    6.90   15.50
  -8  -4  -4   -5.20    8.00
  -8   4  -4   -0.80    4.50
  -8   4  -4    3.00   26.00
   8   4   4  -19.90   24.00
   8   4   4    6.50    6.50
  -8   4  -4   14.30   15.20
 -10  -4  -4    5.00   10.60
  10  -4   4    1.20    8.80
 -10  -4  -4   29.90    9.30
 -10  -4  -4   11.80   15.80
  10  -4   4   15.00   17.90
 -10   4  -4   59.19   29.80
  10   4   4   19.20    7.10
 -10   4  -4   26.90   15.70
  10   4   4   -5.40   18.70
  12  -4   4    1.10    9.10
  12  -4   4  -13.60   11.10
  12  -4   4   12.30   18.70
 -12  -4  -4    4.40   11.30
 -12  -4  -4    0.90   15.90
  12   4   4    6.70    7.40
 -12   4  -4   15.00   17.20
 -12   4  -4  -16.80    6.20
  12   4   4  -17.70   20.00
 -14  -4  -4    5.90   15.80
 -14  -4  -4   -2.10    8.30
  14  -4   4  -11.30   11.30
  14  -4   4  -12.70    8.90
  14  -4   4   18.70   18.50
 -14  -4  -4   -1.40   10.90
  14   4   4    5.90    7.20
 -14   4  -4   23.00   30.30
 -14   4  -4   17.10   17.60
 -14   4  -4    0.30    6.60
  14   4   4    5.90   19.90
  16  -4   4   -8.10   10.20
 -16  -4  -4   -0.50   10.20
 -16  -4  -4    1.80    8.30
 -16  -4  -4   14.20   16.60
  16  -4   4    0.60    9.20
  16  -4   4   13.30   19.60
  16   4   4   -8.10    6.80
  16   4   4  -24.50   20.50
 -16   4  -4    5.90    6.50
 -16   4  -4   27.90   20.90
 -16   4  -4  -13.60   27.70
 -18  -4  -4   50.29    9.30
  18  -4   4   65.39   23.30
  18  -4   4   53.49   11.30
 -18  -4  -4   56.79   10.20
  18  -4   4   41.60    9.90
 -18   4  -4    8.60   26.40
  18   4   4   29.70   21.00
 -18   4  -4   60.29   17.40
  18   4   4   35.50    7.60
 -18   4  -4   49.99    7.10
  20  -4   4   -3.80    8.90
 -20  -4  -4   -3.00    7.30
 -20  -4  -4    6.50    8.30
  20  -4   4   -3.10    8.10
  20   4   4   -5.20    5.50
  20   4   4  -10.70   18.60
 -20   4  -4   -7.70    3.80
 -20   4  -4   -9.60   15.50
 -22  -4  -4    7.10    7.90
  22  -4   4    3.50    7.70
 -22  -4  -4   12.10    6.60
  22  -4   4    0.70    7.10
 -22   4  -4   -0.10    2.70
  22   4   4   -9.70   14.50
  22   4   4   -1.10    4.50
 -22   4  -4   -0.50   11.90
 -24  -4  -4    2.60    5.00
  24  -4   4   -1.80    6.00
 -24  -4  -4   -9.00    4.50
  24  -4   4   10.10    5.10
  24   4   4    9.70   12.40
 -25  -5   4   -0.30    4.10
  25  -5  -4    4.10    4.90
  25  -5  -4    0.10    5.40
  25   5  -4    2.70   12.40
  23  -5  -4   14.30    7.10
  23  -5  -4   19.30    7.40
 -23  -5   4   24.50    5.70
 -23   5   4    4.90   19.00
  23   5  -4   27.50   15.30
  23   5  -4    6.70   16.10
  21  -5  -4   15.30    8.60
 -21  -5   4   16.90    6.20
  21   5  -4   23.00   18.60
 -21   5   4   46.20   23.60
  21   5  -4   -2.50   17.90
  19  -5  -4   78.09   11.10
 -19  -5   4   61.19   11.40
  19  -5  -4   77.79   14.70
  19   5  -4   33.10   19.70
 -19   5   4   55.59   16.00
 -19   5   4  100.79   25.70
  19   5  -4   88.49   19.20
  17  -5  -4    9.00    8.30
  17  -5  -4    8.30   10.40
  17  -5  -4  -10.60   24.30
 -17  -5   4   -3.00    8.40
 -17   5   4    0.40    4.60
 -17   5   4    1.20   12.30
 -17   5   4   21.30   23.30
  17   5  -4  -21.40   18.50
  17   5  -4   31.60   14.90
 -15  -5   4   12.80   13.60
  15  -5  -4    2.70   10.40
 -15   5   4   13.90   13.70
  15   5  -4   19.90   14.30
 -15   5   4   43.60   24.10
  13  -5  -4   10.30   13.00
  13  -5  -4    1.80   10.70
  13  -5  -4   11.30   16.20
 -13   5   4   -1.60   12.80
  13   5  -4  -33.70   24.80
 -13   5   4   13.40   22.60
  13   5  -4   11.60   15.00
  13   5  -4   68.59   24.40
  11  -5  -4   68.19   10.20
  11  -5  -4   88.09   16.60
  11  -5  -4  118.99   14.80
  11   5  -4   84.49   16.70
 -11   5   4   56.69   16.90
  11   5  -4   68.19   24.00
  11   5  -4  107.59   24.10
 -11   5   4   72.49   23.40
 -11   5   4   82.29   16.50
   9  -5  -4   -0.30    7.80
   9   5  -4   21.90   13.90
  -9   5   4   14.20   13.50
   9   5  -4   39.20   25.10
  -9   5   4    8.00   19.50
   9   5  -4   -1.50   21.30
  -9   5   4   14.30    9.00
   7  -5  -4  422.16   32.80
   7   5  -4  407.36   38.60
  -7   5   4  380.16   41.70
  -7   5   4  389.76   37.00
  -7   5   4  380.26   34.90
   7   5  -4  398.96   40.00
   7   5  -4  369.36   35.50
   5  -5  -4   25.10   11.00
   5   5  -4   21.60   18.50
  -5   5   4    9.40   11.90
   5   5  -4    7.80   16.00
  -5   5   4   23.60   14.80
  -5   5   4    4.60   14.80
   5   5  -4  -17.80   16.40
   5   5  -4    4.90   12.10
   3  -5  -4   13.00   10.90
   3   5  -4  -16.70   27.70
  -3   5   4  -15.10   15.10
   3   5  -4   -9.50   15.30
  -3   5   4   -3.50   13.00
   3   5  -4   -5.70   16.20
   3   5  -4    1.10   16.60
  -3   5   4    4.80    5.40
   3   5  -4    8.40   13.00
   1  -5  -4   47.90   10.90
  -1   5   4   -3.00   15.20
   1   5  -4    8.80   26.90
   1   5  -4   28.80   13.70
  -1   5   4   34.10   16.60
   1   5  -4   46.90   18.00
  -1   5   4   25.20   11.80
   1   5  -4   36.00   16.70
  -1  -5  -4    0.80   10.20
   1   5   4    3.10    4.40
  -1   5  -4   -9.80   13.80
   1   5   4  -11.00   15.30
  -1   5  -4  -15.80   15.00
  -1   5  -4    9.00   17.30
  -1   5  -4   44.50   25.80
  -1   5  -4  -38.30   26.10
   1   5   4   -9.40   15.20
  -3  -5  -4    6.00   11.20
  -3   5  -4   -3.90   15.50
   3   5   4  -28.70   16.00
   3   5   4  -19.00   18.90
  -3   5  -4   12.20   15.60
  -3   5  -4   11.90   28.50
   3   5   4    0.10    7.60
  -3   5  -4  -15.20   14.70
  -5  -5  -4  390.76   30.40
  -5   5  -4  381.06   35.90
  -5   5  -4  356.36   48.00
  -5   5  -4  346.07   37.00
   5   5   4  373.66   35.50
   5   5   4  273.27   37.50
  -7   5  -4  143.49   23.10
  -7   5  -4  157.28   35.90
  -7   5  -4  186.48   27.40
   9  -5   4   23.80   16.10
  -9  -5  -4   24.10   15.90
  -9  -5  -4   29.60    9.40
  -9   5  -4   44.50   17.00
  -9   5  -4   61.69   32.10
   9   5   4   54.19   20.30
   9   5   4   -3.60   18.10
  11  -5   4   28.70   18.30
 -11  -5  -4   18.80    9.00
 -11  -5  -4   32.10   15.50
 -11  -5  -4   14.20   10.50
  11   5   4    6.80   18.30
 -11   5  -4  -21.20   19.60
  11   5   4   19.40   17.50
 -11   5  -4   19.30   17.20
  13  -5   4   11.50    9.20
 -13  -5  -4   -4.20    8.00
 -13   5  -4   24.60   16.30
  13   5   4   15.60   15.50
  13   5   4  -13.10   17.20
 -13   5  -4   38.30   29.80
 -15  -5  -4    4.20    7.90
 -15  -5  -4    2.90    7.50
  15  -5   4  -11.10    8.40
  15  -5   4    1.20    8.10
  15   5   4   -7.00   17.50
 -15   5  -4   -9.10   25.80
 -15   5  -4   17.10   14.60
  17  -5   4  363.36   24.20
  17  -5   4  282.07   24.10
 -17   5  -4  322.17   29.90
 -17   5  -4  320.17   32.60
  17   5   4  314.57   32.80
 -17   5  -4  235.28   40.30
 -19  -5  -4  250.67   22.80
  19  -5   4  331.37   23.10
 -19  -5  -4  334.77   23.10
 -19   5  -4  340.07   29.70
 -19   5  -4  307.17   28.80
  19   5   4  287.07   30.00
 -21  -5  -4    5.00    5.20
 -21  -5  -4   -4.20    4.90
  21  -5   4   -0.70    5.00
  21  -5   4    8.60    5.40
 -21   5  -4    0.00    9.20
  21   5   4  -11.10   11.60
  21   5   4  -26.50   13.30
 -21   5  -4  -19.70    9.70
 -20  -6   4    9.80    5.00
  20  -6  -4    9.60    6.30
 -20   6   4   -3.00   14.20
  20   6  -4  -12.30   11.30
  20   6  -4   -2.20   17.10
 -18  -6   4    6.80    4.80
  18  -6  -4   -5.40    7.00
 -18   6   4   50.99   22.80
 -18   6   4   -3.40    9.30
  18   6  -4   33.60   15.80
  18   6  -4  -11.00   13.60
  16  -6  -4    5.10    7.50
  16   6  -4   -3.90   14.80
 -16   6   4   55.89   23.30
 -16   6   4   -0.20   10.60
  16   6  -4   25.00   15.60
  14  -6  -4    4.30    7.60
 -14   6   4   33.90   19.40
  14   6  -4   14.10   14.30
 -14   6   4   -5.70   10.80
  14   6  -4  -14.60   17.10
  12   6  -4   28.60   15.10
 -12   6   4   23.80   20.00
  12   6  -4    9.80   15.60
 -12   6   4    6.40   12.20
  10  -6  -4    9.00    8.00
  10   6  -4   22.60   15.80
 -10   6   4   21.60   14.20
 -10   6   4    8.50   13.20
  10   6  -4  -15.20   16.20
 -10   6   4    6.60   21.10
   8  -6  -4  -13.10    7.30
  -8   6   4   18.90   13.80
   8   6  -4  -42.10   47.40
   8   6  -4   14.10   14.70
   8   6  -4    2.80   17.50
  -8   6   4    0.70   12.60
  -8   6   4   17.10   20.70
   6   6  -4  -16.80   17.40
   6   6  -4   13.90   14.10
  -6   6   4   -2.00   12.40
   6   6  -4  -22.60   28.50
  -6   6   4    1.50    8.10
  -6   6   4   26.50   19.40
  -4   6   4    5.60    7.60
  -4   6   4   -5.30   18.40
   4   6  -4  -10.00   17.00
   4   6  -4  -19.50   16.50
  -4   6   4   -1.40   12.30
   4   6  -4  -20.30   27.20
   4   6  -4   22.90   13.40
   2   6  -4  -29.30   16.40
   2   6  -4   -2.90   12.70
  -2   6   4   -2.30   12.80
   2   6  -4  -14.00   16.80
  -2   6   4    7.10   18.40
   2   6  -4  -38.40   28.20
  -2   6   4    8.30   10.60
   0   6  -4  -40.10   30.00
   0   6  -4   12.80   18.50
   0   6   4    7.80    7.40
   0   6  -4    8.20   14.80
   0   6  -4    4.40   17.90
   0   6   4   -6.80   13.40
   0   6   4  -16.50   16.80
  -2   6  -4  -27.90   31.30
   2   6   4    7.10   14.70
  -2   6  -4   14.10   17.10
  -2   6  -4    8.80   15.50
   2   6   4  -13.80   14.00
   2   6   4    5.70   16.60
   4   6   4    1.20   15.80
   4   6   4    5.60   15.70
  -4   6  -4   14.70   32.10
  -4   6  -4    9.90   15.60
  -4   6  -4   28.40   16.40
   4   6   4   -1.50   14.50
  -6   6  -4   19.60   31.90
   6   6   4  -15.40   14.10
  -6   6  -4   21.30   15.40
   6   6   4   -4.00   16.40
  -6   6  -4   11.50   16.20
   6   6   4   14.30   12.10
  -8  -6  -4    2.40    7.40
   8   6   4  -15.70   13.40
  -8   6  -4   42.30   32.10
  -8   6  -4   -5.60   15.20
  -8   6  -4   33.50   16.30
   8   6   4    2.90   11.90
   8   6   4  -12.90   15.70
 -10  -6  -4   -4.90    7.10
 -10   6  -4   27.60   15.60
 -10   6  -4   47.90   30.60
  10   6   4   -3.10    7.30
  10   6   4    1.20   16.30
  10   6   4  -16.80   12.90
 -10   6  -4  -11.70   14.10
  12  -6   4    5.90    7.20
 -12  -6  -4   -0.60    6.80
 -12   6  -4   -9.10   14.00
 -12   6  -4   19.90   12.60
  12   6   4   -2.30   11.10
  12   6   4  -10.30   15.60
 -12   6  -4  -11.40   26.00
  14  -6   4    8.50    6.20
 -14  -6  -4  -13.10    5.90
 -14   6  -4    7.00   13.00
  14   6   4   -3.60   13.70
 -14   6  -4  -12.70   12.60
  14   6   4   -7.70   13.80
 -14   6  -4   -8.90   21.80
 -16  -6  -4    8.10    6.60
  16  -6   4    6.70    5.80
 -16   6  -4   11.10   12.10
  16   6   4   -5.00   12.90
 -16   6  -4   16.90   11.20
  16   6   4   12.20   10.40
 -16   6  -4  -12.40   17.60
  18  -6   4   18.70    4.90
 -18  -6  -4   17.40    4.60
  18   6   4   10.40   12.50
 -18   6  -4   24.40   10.10
  18   6   4   19.70   10.50
 -18   6  -4   25.50    9.30
  13  -7  -4   14.50    5.50
  13   7  -4   -5.60   13.20
 -13   7   4    7.70    8.90
 -13   7   4   22.40   16.50
  11  -7  -4    2.90    7.30
  11   7  -4   27.60   17.20
 -11   7   4   36.10   17.70
   9  -7  -4   -3.80    6.70
   9   7  -4   11.30   14.90
  -9   7   4   23.60   19.10
  -9   7   4   -1.20   10.00
  -7   7   4  103.09   15.40
  -7   7   4   77.69   19.80
   7   7  -4  124.59   18.50
  -5   7   4    2.70   10.20
   5   7  -4   25.40   16.10
  -5   7   4   15.50   18.10
  -5   7   4   23.50   11.70
  -3   7   4    4.50   17.80
   3   7  -4   16.10   15.70
  -3   7   4   29.20   14.70
  -3   7   4    7.30   10.50
  -1   7   4    7.00   14.20
  -1   7   4   -9.10   10.50
   1   7  -4  -17.20   13.80
  -1   7   4    0.00   18.60
   1   7  -4   15.00   14.60
   1   7   4    8.80   12.20
  -1   7  -4   -5.30   14.00
  -1   7  -4    6.10   14.90
   1   7   4    0.90   15.70
   1   7   4   -0.80   10.70
  -3   7  -4    9.20   13.50
   3   7   4   -1.70   10.90
   3   7   4   11.80    9.50
  -3   7  -4   10.00   14.30
   3   7   4   -9.40   15.70
   5   7   4   46.80   11.70
   5   7   4   28.20    7.70
   5   7   4   41.60   14.90
  -7   7  -4   31.90   13.10
  -7   7  -4   46.80   13.20
   7   7   4    3.40   10.60
   7   7   4   16.10    8.10
   7   7   4   21.60   13.00
  -9   7  -4    8.80   13.10
   9   7   4   -1.20   10.70
  -9   7  -4   16.30   11.40
   9   7   4    5.90    9.00
  11   7   4    0.40    8.10
 -11   7  -4  -17.50    8.90
 -11   7  -4    4.60    9.60
  11   7   4   -4.40   12.00
  32   0  -5   -4.80    4.60
 -32   0   5    0.00    3.20
 -32   0   5   -1.40    3.90
 -30   0   5   -8.30    5.50
 -30   0   5   -1.20    4.40
  30   0  -5   -4.20    4.30
  30   0  -5    4.30    7.10
 -28   0   5    5.30    7.60
  28   0  -5   -4.70    9.10
 -28   0   5    2.90    6.10
  28   0  -5   -9.20    6.40
 -26   0   5    1.10    8.20
  26   0  -5    1.50   10.10
 -26   0   5   -1.50    9.60
 -26   0   5   -3.00    5.40
  26   0  -5    0.20    9.10
  26   0  -5  -52.29   33.20
 -24   0   5  -18.50    8.90
  24   0  -5    4.00   10.50
 -24   0   5   -4.10    6.50
 -24   0   5   12.30   10.10
  24   0  -5    7.30   10.10
  22   0  -5   -1.90    9.70
 -22   0   5   10.60   21.90
 -22   0   5   -7.50    9.50
  22   0  -5   -5.40   11.80
 -22   0   5    2.50   10.80
 -22   0   5   -3.30    7.50
 -20   0   5   -1.20    7.70
  20   0  -5    2.40    8.70
  20   0  -5   -0.40   11.30
 -20   0   5  -14.50   18.00
 -20   0   5  -12.20   10.00
  20   0  -5   -2.30    6.30
 -20   0   5   17.20    9.10
 -18   0   5   -5.10   14.60
  18   0  -5  -12.10   15.20
  18   0  -5   -1.00    7.10
  18   0  -5    5.70   19.50
  18   0  -5  -13.10   10.10
  18   0  -5   15.60    8.40
 -18   0   5    4.00    7.50
 -18   0   5    5.60    8.90
 -18   0   5    2.60    8.70
 -16   0   5  -13.20    7.80
  16   0  -5   -9.10    6.60
 -16   0   5   -9.00   12.20
  16   0  -5  -19.60   13.60
  16   0  -5   14.00   10.10
  16   0  -5  -35.30   17.80
 -16   0   5   -2.20    8.30
  16   0  -5   -8.40    7.00
 -14   0   5   -3.80   11.10
  14   0  -5    0.40   12.70
 -14   0   5   -4.60    6.10
 -14   0   5   -0.20    8.70
  14   0  -5    2.80    9.20
 -14   0   5  -20.00   33.60
  14   0  -5    5.80    9.90
  12   0  -5  -24.20   21.20
  12   0  -5   -6.70   12.20
 -12   0   5  -21.40   28.20
 -12   0   5   -0.40   11.20
 -10   0   5    5.80   28.60
  10   0  -5   -9.50   26.70
  10   0  -5   -2.70   11.70
   8   0  -5    7.80   23.60
  -8   0   5   32.40   27.40
  -8   0   5    0.60   10.20
   8   0  -5   -1.10   10.20
   6   0  -5  -13.50   17.20
   6   0  -5   10.40    9.40
  -6   0   5   -8.30    8.80
   6   0  -5    7.80    8.40
  -6   0   5    0.30   22.20
  -4   0   5  -11.10   16.50
   4   0  -5    7.10    7.00
   4   0  -5    6.00    7.30
  -4   0   5    2.50    7.40
   4   0  -5   -9.30   16.00
   2   0  -5    0.10    6.30
  -2   0   5    3.20    7.10
   2   0  -5    5.70    6.50
  -2   0   5   10.80   17.00
   2   0  -5   13.40   15.10
   0   0  -5    1.20   14.30
   0   0   5    4.10    7.30
   0   0  -5  -12.90   17.50
   0   0  -5    4.90    7.20
  -2   0  -5  -16.00   15.80
   2   0   5    6.40    7.50
  -2   0  -5    0.60    8.10
  -2   0  -5   -4.60   19.80
  -4   0  -5  -15.50   20.90
  -4   0  -5   12.90   10.50
   4   0   5    6.10    9.90
  -4   0  -5    0.60   21.50
  -6   0  -5   13.50   27.30
  -6   0  -5   32.70   14.20
  -6   0  -5  -11.60   24.30
   6   0   5    8.50   11.90
   8   0   5   12.30   14.50
  -8   0  -5   -5.50   38.00
  -8   0  -5    5.60   14.30
  10   0   5   31.90   13.20
 -10   0  -5    6.90   15.40
 -10   0  -5   13.40   30.00
  12   0   5  -10.70    7.10
 -12   0  -5   -9.60   18.50
 -12   0  -5   -8.20    8.50
 -12   0  -5    8.80    9.10
  12   0   5    0.20   13.50
  12   0   5   -3.00    9.40
 -12   0  -5   28.20   14.00
 -12   0  -5    7.10    6.60
  12   0   5  -10.20    8.50
  14   0   5    2.00   15.60
 -14   0  -5    3.00    8.70
 -14   0  -5   -2.00    6.70
  14   0   5  -13.00   10.00
 -14   0  -5    6.00    9.00
  14   0   5   12.30    9.80
 -14   0  -5   38.50   14.50
  14   0   5   -0.10    6.80
 -16   0  -5    4.80   11.60
 -16   0  -5   14.20    9.40
  16   0   5   32.60   18.90
 -16   0  -5    0.50    6.80
  16   0   5    5.30    9.80
  16   0   5    0.00    7.30
 -16   0  -5    3.10   17.30
  18   0   5    4.10    7.20
  18   0   5   30.40   11.20
 -18   0  -5   -1.30    6.70
 -18   0  -5    2.80    9.60
  18   0   5   -2.90   12.20
 -18   0  -5   -2.10    9.60
 -20   0  -5  -10.00    7.90
 -20   0  -5   -7.10    9.10
  20   0   5   12.90   10.40
  20   0   5    4.20   11.20
 -20   0  -5   -9.10    5.50
  20   0   5    9.00    6.70
 -22   0  -5    2.20    8.10
 -22   0  -5    7.40    7.70
  22   0   5    5.10    9.20
  22   0   5   -9.50   10.80
 -24   0  -5    4.70    6.20
  24   0   5   19.00    7.70
  24   0   5    4.70   10.10
 -24   0  -5    3.60    6.20
  26   0   5   -3.80    5.50
 -26   0  -5    5.60    5.30
 -26   0  -5   -2.00    4.40
 -28   0  -5    1.90    2.90
  28   0   5   -0.90    3.60
 -28   0  -5    3.20    3.80
  28   0   5    0.80    4.20
  31  -1  -5   16.40    6.00
  31  -1  -5   19.00    5.00
 -31  -1   5    9.30    4.80
 -31  -1   5    5.50    3.90
 -31   1   5   18.00    3.80
  31   1  -5   14.70    6.50
 -31   1   5    9.50    4.50
 -29  -1   5   17.50    7.10
  29  -1  -5    5.40    7.50
 -29  -1   5    9.30    5.50
 -29  -1   5   20.60    4.80
  29  -1  -5   15.00    7.60
  29   1  -5   22.60    8.10
 -29   1   5   20.20    5.80
  27  -1  -5   -3.90    8.80
 -27  -1   5    1.40    5.70
 -27  -1   5    2.90    7.20
 -27  -1   5    7.30    8.90
  27  -1  -5    0.40    9.20
 -27   1   5   -6.10    6.30
  27   1  -5   -9.80    9.40
 -27   1   5    4.30    7.00
  25  -1  -5    8.60   10.10
 -25  -1   5    2.90    8.00
 -25  -1   5    1.40   10.40
 -25  -1   5    2.60    7.00
  25  -1  -5   12.30   11.60
  25  -1  -5    3.50    5.70
  25   1  -5    3.70   13.80
  25   1  -5  -18.40   26.30
 -25   1   5   -3.20    7.80
 -25   1   5    3.90    8.20
  25   1  -5    9.30    8.10
 -23  -1   5   69.99   25.60
 -23  -1   5   50.79    9.60
 -23  -1   5   44.20   12.50
 -23  -1   5   69.29   11.50
  23  -1  -5   91.19   16.20
  23  -1  -5   63.09   14.30
  23  -1  -5   47.50    9.00
  23   1  -5   17.80   21.80
  23   1  -5   38.50   23.20
 -23   1   5   32.60   10.20
  23   1  -5   54.69   12.10
  23   1  -5   44.80   10.90
 -23   1   5   39.70   10.70
  21  -1  -5  448.86   35.00
 -21  -1   5  436.96   35.80
  21  -1  -5  431.06   36.50
 -21  -1   5  459.35   34.70
  21  -1  -5  503.35   36.60
 -21  -1   5  484.55   35.90
 -21  -1   5  539.45   41.40
  21   1  -5  422.56   49.30
  21   1  -5  459.45   35.90
 -21   1   5  476.05   35.00
 -21   1   5  461.75   33.20
 -21   1   5  461.65   36.10
  21   1  -5  511.95   45.20
  21   1  -5  458.35   35.90
 -19  -1   5 1102.49   78.59
  19  -1  -5 1090.49   77.09
 -19  -1   5 1124.09   77.79
 -19  -1   5 1086.69   76.99
  19  -1  -5 1141.99   79.19
  19  -1  -5 1156.28   80.39
  19  -1  -5 1023.10   76.39
 -19  -1   5 1028.00   77.89
 -19   1   5 1001.10   76.69
  19   1  -5 1015.00   85.39
  19   1  -5 1074.29   76.59
  19   1  -5 1088.29   76.69
  19   1  -5 1193.58   81.59
 -19   1   5 1090.49   76.69
 -19   1   5 1109.99   74.89
 -17  -1   5   -6.30   12.90
 -17  -1   5    1.20    6.60
  17  -1  -5   -6.10    7.60
 -17  -1   5   -2.50    8.90
  17  -1  -5   -1.10    6.90
  17  -1  -5  -15.10   15.60
 -17  -1   5   -0.40    9.10
  17  -1  -5   -5.10    9.90
  17   1  -5    0.90   10.10
  17   1  -5    0.90    7.70
 -17   1   5   -7.50   14.20
 -17   1   5    0.50    6.70
 -17   1   5  -23.40    8.10
  17   1  -5   10.30   18.00
  17   1  -5    8.50   17.70
 -17   1   5    4.50    8.30
 -15  -1   5   -4.10    9.00
  15  -1  -5   -1.90    6.70
 -15  -1   5   -5.90   11.00
  15  -1  -5  -14.60   13.60
  15  -1  -5    1.30    7.10
  15  -1  -5   -2.70    6.90
  15   1  -5    3.00    6.50
 -15   1   5    9.80    7.20
  15   1  -5   12.30   15.40
  15   1  -5   19.60    9.80
  15   1  -5    1.10   20.50
 -15   1   5    7.30    9.50
  13  -1  -5  311.47   22.30
  13  -1  -5  232.68   26.40
 -13  -1   5  227.78   24.30
  13  -1  -5  325.37   21.80
  13  -1  -5  199.58   40.30
  13   1  -5  309.47   21.60
 -13   1   5  276.87   25.90
 -13   1   5  225.28   44.40
  13   1  -5  303.27   29.40
  11  -1  -5   18.80   30.30
 -11  -1   5   10.50   10.60
  11  -1  -5   19.80   12.20
 -11  -1   5   41.60   28.90
  11   1  -5   44.50   15.50
 -11   1   5   27.50   12.40
 -11   1   5   21.00   32.40
   9  -1  -5  639.44   69.29
  -9  -1   5  638.74   48.50
   9  -1  -5  626.64   49.50
  -9   1   5  718.33   76.19
   9   1  -5  605.44   66.29
  -9   1   5  750.22   49.20
   9   1  -5  708.43   50.69
  -7  -1   5 3881.21  270.37
   7  -1  -5 3784.02  270.97
  -7  -1   5 3511.25  259.17
   7  -1  -5 3690.33  259.47
   7   1  -5 3848.52  269.47
   7   1  -5 4043.10  260.17
  -7   1   5 3895.31  259.37
  -7   1   5 3880.51  272.47
   5  -1  -5   13.30   20.40
   5  -1  -5   13.80    8.70
  -5  -1   5   26.70   21.90
   5   1  -5  -10.70   17.80
   5   1  -5    6.10   11.10
  -5   1   5   -2.10    9.50
  -5   1   5   25.30   25.40
   3  -1  -5  124.39   14.30
   3  -1  -5  135.99   25.00
  -3  -1   5  107.69   14.50
  -3  -1   5  142.49   26.80
   3   1  -5  121.49   15.30
  -3   1   5  136.89   15.10
   3   1  -5  120.29   23.10
  -3   1   5  173.98   32.30
   1  -1  -5 1220.68   95.19
   1  -1  -5 1172.98   82.99
  -1  -1   5 1188.88   82.89
   1   1  -5 1257.27   83.49
   1   1  -5 1039.80   91.19
   1   1  -5 1278.17   94.39
  -1   1   5 1260.67   83.09
  -1  -1  -5  137.29   26.20
  -1  -1  -5  167.68   16.30
   1  -1   5  166.38   17.60
  -1  -1  -5  175.38   31.30
  -1   1  -5  156.98   18.30
  -1   1  -5  176.68   25.50
  -1   1  -5  194.58   29.80
  -1   1  -5  176.68   20.70
   1   1   5  179.98   17.30
  -3  -1  -5    3.60   26.30
   3  -1   5   30.60    9.60
  -3  -1  -5   46.30   10.20
  -3  -1  -5   32.70   25.30
  -3   1  -5   27.60   19.30
  -3   1  -5   28.20   11.70
  -3   1  -5   42.20   24.90
   3   1   5   32.30   10.90
  -3   1  -5    1.00   11.50
   5  -1   5 2362.16  180.28
  -5  -1  -5 2550.14  195.68
  -5  -1  -5 2631.04  180.38
  -5  -1  -5 2759.42  195.18
  -5   1  -5 2395.86  193.08
  -5   1  -5 2795.12  194.58
  -5   1  -5 2815.02  180.78
  -5   1  -5 2788.02  180.38
   5   1   5 2673.93  180.68
  -7  -1  -5 1757.62  147.69
   7  -1   5 1732.43  124.99
  -7  -1  -5 1778.52  142.19
  -7   1  -5 1801.62  142.69
   7   1   5 1852.11  125.29
  -7   1  -5 1919.51  124.79
  -9  -1  -5  200.38   36.80
   9  -1   5  183.18   22.70
  -9  -1  -5  200.38   23.10
  -9   1  -5  166.58   36.00
   9   1   5  206.78   23.50
  -9   1  -5  206.68   20.20
  11  -1   5  163.98   21.90
 -11  -1  -5  213.48   20.30
 -11  -1  -5  158.78   19.20
 -11  -1  -5  177.58   19.60
  11  -1   5  166.48   16.10
  11  -1   5  200.78   18.30
 -11   1  -5  172.48   25.20
  11   1   5  201.68   18.10
  11   1   5  181.88   17.40
  11   1   5  182.18   23.20
 -11   1  -5  169.78   15.90
 -11   1  -5  194.78   19.90
  13  -1   5   40.60    8.80
 -13  -1  -5   59.29   11.50
  13  -1   5   44.80   15.20
  13  -1   5   40.60   10.40
 -13  -1  -5   74.99   13.10
 -13  -1  -5   49.80   15.10
  13  -1   5   42.10   11.40
 -13  -1  -5   52.39    8.50
  13   1   5   78.69   12.30
  13   1   5   51.79    7.20
 -13   1  -5   48.40    9.20
 -13   1  -5   55.69   19.70
 -13   1  -5   58.09   10.20
  13   1   5   56.79   10.70
  15  -1   5   51.89    8.80
 -15  -1  -5   50.49   10.90
 -15  -1  -5   46.10    8.70
  15  -1   5   55.59   12.50
 -15  -1  -5   56.19   11.50
  15  -1   5   64.89   18.90
  15  -1   5   36.90   12.10
  15   1   5   47.70   12.10
 -15   1  -5   34.20    9.40
  15   1   5   38.80    6.10
 -15   1  -5   42.10   10.60
  15   1   5   52.29   11.00
 -15   1  -5   21.00   20.20
  17  -1   5 2261.07  156.38
  17  -1   5 2040.50  157.98
  17  -1   5 2224.48  157.18
  17  -1   5 2612.94  160.08
 -17  -1  -5 2312.37  156.98
 -17  -1  -5 2222.48  157.78
 -17  -1  -5 2157.98  156.18
  17   1   5 2218.48  156.88
 -17   1  -5 2337.37  156.48
 -17   1  -5 2392.76  157.58
 -17   1  -5 2369.16  163.18
  19  -1   5 1197.98   75.29
  19  -1   5  983.00   75.79
 -19  -1  -5 1008.10   75.19
  19  -1   5 1076.49   73.89
 -19  -1  -5 1059.29   73.49
 -19  -1  -5 1010.70   74.49
 -19   1  -5 1114.19   75.19
  19   1   5 1002.10   74.39
 -19   1  -5 1042.10   73.79
  19   1   5 1124.49   76.09
 -23  -1  -5   25.00    8.20
  23  -1   5   33.60    6.30
  23  -1   5   31.70    9.50
 -23  -1  -5   26.40    5.90
 -23  -1  -5   37.40    9.00
  23  -1   5   37.00   10.80
 -23   1  -5   25.00    7.00
  23   1   5   22.00    7.20
 -23   1  -5   26.60    8.20
  23   1   5   31.00   11.70
 -25  -1  -5   -3.70    5.70
 -25  -1  -5   -1.10    4.40
  25  -1   5    6.90    7.20
  25   1   5    1.90    4.40
 -25   1  -5   -5.60    5.30
 -25   1  -5    7.10    4.70
  25   1   5    4.20    7.20
  27  -1   5   13.50    5.60
  27  -1   5   -1.60    4.10
 -27  -1  -5    5.20    4.30
 -27  -1  -5   -3.20    4.00
  27   1   5    3.40    5.40
 -27   1  -5    4.00    3.30
  29  -1   5   13.30    3.60
 -29  -1  -5   14.20    3.20
  29  -1   5   16.40    3.50
 -29  -1  -5   12.90    3.30
 -29   1  -5   13.10    3.30
  29   1   5   20.50    4.50
 -30  -2   5   -1.20    5.00
 -30  -2   5   -1.50    4.00
  30  -2  -5    0.10    5.90
  30  -2  -5    2.70    5.50
 -30   2   5   -1.00    3.40
  30   2  -5    0.30    5.80
 -28  -2   5    3.40    7.30
  28  -2  -5    0.90    8.30
  28  -2  -5    0.50    5.80
 -28  -2   5    6.30    5.60
 -28   2   5    2.80    5.10
  28   2  -5   14.20    7.40
  26  -2  -5   -3.80    6.00
  26  -2  -5   -7.20    8.10
  26  -2  -5    8.70   10.60
 -26  -2   5   -1.50    9.60
 -26  -2   5   -1.90    6.80
  26   2  -5   -8.00    8.70
 -26   2   5   -1.60    7.40
 -26   2   5   -3.60    3.70
 -24  -2   5    1.50   10.10
  24  -2  -5   -5.70   11.30
 -24  -2   5    6.00    8.40
  24  -2  -5   12.70    8.50
 -24  -2   5   -1.60   21.80
  24  -2  -5   -1.10    8.80
  24   2  -5   -3.80   18.60
  24   2  -5   -2.20    9.60
 -24   2   5    2.20    4.40
  24   2  -5  -20.90   33.10
 -24   2   5   -0.90    8.40
 -22  -2   5   18.10   10.70
  22  -2  -5   15.00   13.30
 -22  -2   5    4.60   18.00
  22  -2  -5   19.50    9.70
  22  -2  -5   12.20   27.10
  22  -2  -5   28.80   11.30
 -22  -2   5   41.10   10.00
  22   2  -5   36.30   20.20
 -22   2   5   16.30   10.00
  22   2  -5   23.80   10.80
 -22   2   5   56.89   30.80
  22   2  -5   24.90   24.80
 -22   2   5    7.60    5.50
  20  -2  -5   16.60    8.80
  20  -2  -5   25.70    9.80
  20  -2  -5    2.60   22.60
 -20  -2   5   35.60   10.10
 -20  -2   5   34.70   15.50
 -20  -2   5   27.40   11.40
  20  -2  -5   18.70   12.20
 -20   2   5   20.20    6.70
  20   2  -5   27.60   10.00
  20   2  -5    4.00   20.80
 -20   2   5   61.89   33.10
  20   2  -5   31.10   18.70
 -20   2   5   41.50   10.90
 -18  -2   5   45.10   16.00
 -18  -2   5    1.20   13.70
  18  -2  -5   34.50    8.50
  18  -2  -5   19.10   19.30
  18  -2  -5   40.70   12.30
  18  -2  -5   30.90   10.10
 -18  -2   5   17.50   10.70
 -18   2   5   32.30    7.50
 -18   2   5   38.30   10.20
  18   2  -5   42.70   16.00
  18   2  -5   33.30    8.90
  18   2  -5   16.40   19.20
  16  -2  -5   19.00    9.40
 -16  -2   5   -2.50    9.30
  16  -2  -5   -1.00    7.60
  16  -2  -5   -1.40    7.70
 -16  -2   5  -19.20   11.70
 -16  -2   5   10.40    7.10
  16   2  -5    7.90   16.40
  16   2  -5   13.20   13.40
  16   2  -5   -5.00    7.10
 -16   2   5   -8.90    6.60
 -16   2   5   -6.20    7.90
  14  -2  -5   30.70   13.80
 -14  -2   5   26.30   11.10
  14  -2  -5   43.50    8.40
  14  -2  -5   44.80    7.70
 -14  -2   5   53.09    9.70
 -14  -2   5   30.70    7.70
  14   2  -5   33.50   15.70
 -14   2   5   43.00    8.80
 -14   2   5   34.80    8.00
  14   2  -5   46.90    7.70
  14   2  -5   33.10   14.10
  12  -2  -5   15.30    7.80
 -12  -2   5   -0.70   10.20
  12  -2  -5   11.30    6.60
  12  -2  -5   -5.10   11.50
  12   2  -5   14.60    6.30
  12   2  -5    2.70   13.70
  12   2  -5    1.90   13.70
 -12   2   5    5.50    7.10
  10  -2  -5  139.59   16.00
  10  -2  -5   65.59   35.10
 -10  -2   5  138.49   16.80
  10   2  -5  153.58   22.00
  -8  -2   5   21.10   10.10
   8  -2  -5    0.90   26.50
   8  -2  -5   29.10   11.00
   8   2  -5   28.20   14.10
  -8   2   5   -4.40   28.40
  -6  -2   5    8.00    9.70
   6  -2  -5   15.40   10.80
   6  -2  -5   35.40   28.10
   6   2  -5    7.30   13.40
  -6   2   5    0.20   27.60
  -4  -2   5   30.10    9.40
   4  -2  -5   43.80   25.60
   4  -2  -5   31.20   10.30
  -4   2   5   70.99   29.80
   4   2  -5   29.60   13.40
   4   2  -5   32.30   17.80
  -2  -2   5    5.80    8.80
   2  -2  -5   15.30    9.70
   2  -2  -5  -15.60   24.60
   2   2  -5   -5.10   21.10
   2   2  -5   -6.00   12.10
   0  -2  -5   31.60   10.00
   0  -2   5   18.20    8.50
   0  -2  -5   -3.00   22.10
   0  -2  -5   21.60   25.80
   0   2  -5    4.40   21.30
   0   2  -5    6.60   12.70
   0   2  -5   10.90   15.40
  -2  -2  -5   41.40   26.20
  -2  -2  -5   75.19   30.50
  -2  -2  -5   55.49   10.00
   2  -2   5   45.60    9.80
  -2   2  -5   24.40   13.20
  -2   2  -5   11.70   24.10
  -4  -2  -5   15.00   28.70
   4  -2   5    3.90    9.60
  -4  -2  -5   13.60    9.90
  -4   2  -5   43.50   24.40
  -4   2  -5   -2.30   12.90
   6  -2   5   20.90   11.20
  -6  -2  -5   21.60   10.40
  -6  -2  -5  -14.40   30.50
  -6   2  -5   47.50   12.80
  -6   2  -5   24.90   45.70
   8  -2   5  565.84   45.20
  -8   2  -5  586.94   50.09
  -8   2  -5  646.94   43.10
  10  -2   5   15.00    7.30
 -10  -2  -5   18.00   13.50
 -10  -2  -5   37.30   10.70
  10  -2   5    0.90    9.50
  10  -2   5   28.70   13.30
 -10  -2  -5   17.90    7.40
 -10   2  -5    2.80   16.80
  10   2   5   10.50    9.70
 -10   2  -5   29.10   26.60
  10   2   5   17.30    8.30
 -10   2  -5   10.10    7.50
 -12  -2  -5   29.50   10.90
 -12  -2  -5   39.50    8.00
  12  -2   5   54.49   11.10
  12  -2   5   22.30    8.30
  12  -2   5   34.90   14.80
 -12   2  -5   27.90    8.70
  12   2   5   29.30   10.50
  12   2   5   32.70    7.60
 -12   2  -5   58.79   18.40
 -12   2  -5   38.50   27.50
  14  -2   5   15.40   16.80
 -14  -2  -5   31.60   16.10
 -14  -2  -5   36.20   12.60
  14  -2   5   27.00   11.50
 -14  -2  -5   21.00   11.10
  14  -2   5   24.60    9.00
  14   2   5   17.70   13.50
 -14   2  -5   54.29    8.30
 -14   2  -5   19.20   20.80
  14   2   5   19.10    7.70
 -14   2  -5   -1.90   28.50
 -14   2  -5   17.40   12.20
 -16  -2  -5   84.79   11.00
 -16  -2  -5  109.79   20.60
  16  -2   5   93.79   14.10
  16  -2   5   92.59   21.20
 -16  -2  -5   85.29   13.30
  16  -2   5   72.89   11.50
 -16   2  -5   83.69   11.90
  16   2   5   57.29    9.70
  16   2   5   80.99   13.30
 -16   2  -5   67.49   22.80
 -18  -2  -5   24.90    8.80
 -18  -2  -5   33.00    9.90
  18  -2   5   14.60    8.90
  18  -2   5    6.20   11.10
 -18  -2  -5   15.20   11.20
 -18   2  -5    8.30    8.60
  18   2   5   15.00   11.20
  18   2   5    9.50    7.00
 -18   2  -5   10.30   20.60
  20  -2   5  113.79   29.00
  20  -2   5   35.30   12.60
 -20  -2  -5   59.19   11.60
 -20  -2  -5   25.10    9.40
  20  -2   5   37.00   12.30
  20  -2   5   40.50   10.40
 -20  -2  -5   48.10    9.40
  20   2   5   36.00    6.70
  20   2   5   24.00   10.50
 -20   2  -5   46.10   10.10
 -20   2  -5   41.50   20.40
 -22  -2  -5   13.90    8.80
  22  -2   5    5.20    7.00
  22  -2   5   21.20   10.30
 -22  -2  -5    7.70    6.40
 -22  -2  -5    8.70    6.50
 -22   2  -5    9.20    7.20
  22   2   5    0.10    8.70
  24  -2   5    9.80    5.40
  24  -2   5   17.60    8.10
 -24  -2  -5   12.40    5.30
 -24  -2  -5    8.60    6.40
 -24  -2  -5   17.60    5.20
  24  -2   5    9.20    5.90
 -24   2  -5    2.20    5.10
 -26  -2  -5   -0.50    4.90
  26  -2   5    1.80    6.30
 -26  -2  -5    1.20    3.90
  26  -2   5    1.30    3.60
 -26   2  -5    1.90    3.70
  26   2   5    2.00    5.60
 -28  -2  -5    4.30    3.00
  28  -2   5    4.90    3.50
 -28   2  -5    6.10    2.70
  28   2   5    1.90    3.60
  29  -3  -5    7.60    6.00
 -29  -3   5    2.30    4.40
 -29  -3   5    6.80    4.70
 -29   3   5    7.80    3.70
  29   3  -5    8.60    4.40
  27  -3  -5    1.70   10.10
 -27  -3   5    1.00    7.10
 -27  -3   5   -4.80    7.00
  27  -3  -5   -1.30    5.20
 -27   3   5    3.40    5.00
  27   3  -5  -10.10    5.90
 -25  -3   5    4.70    8.70
 -25  -3   5    9.60    7.30
  25  -3  -5    1.30    7.40
  25  -3  -5   14.30   10.10
  25   3  -5   21.90   16.90
  25   3  -5    0.00    7.10
 -25   3   5    0.30    5.30
  23  -3  -5  -12.40    8.80
  23  -3  -5   28.80   11.80
  23  -3  -5   19.20   47.30
 -23  -3   5    7.30    8.60
 -23  -3   5   52.29   20.00
 -23  -3   5    7.60    9.40
 -23   3   5   11.80    7.30
 -23   3   5    5.70   27.00
  23   3  -5   21.90    8.60
  23   3  -5   23.60   19.80
 -21  -3   5  140.99   19.40
  21  -3  -5  178.08   29.50
 -21  -3   5  118.69   16.90
  21  -3  -5  125.79   18.20
  21  -3  -5  102.69   14.30
 -21   3   5  118.79   13.60
 -21   3   5  118.09   41.90
  21   3  -5  166.18   36.40
  21   3  -5  117.69   21.90
  21   3  -5  131.19   15.80
  19  -3  -5  220.48   21.10
 -19  -3   5  234.98   21.90
  19  -3  -5  184.18   21.90
  19   3  -5  248.78   36.30
 -19   3   5  260.27   21.40
  19   3  -5  219.98   21.30
  19   3  -5  278.17   32.60
 -19   3   5  244.68   42.80
 -17  -3   5   -1.10   10.00
  17  -3  -5   -4.60   18.40
  17  -3  -5   -2.60   10.90
 -17  -3   5  -22.90   13.40
  17  -3  -5    3.40    8.90
 -17  -3   5   16.10    8.30
 -17   3   5    6.40    8.50
  17   3  -5    7.40   21.30
 -17   3   5    4.80   31.80
  17   3  -5    1.60    9.10
  17   3  -5   26.70   15.20
 -17   3   5   20.80   21.80
 -15  -3   5  -20.90   12.30
  15  -3  -5    0.90   10.00
 -15  -3   5   -1.50    7.60
  15  -3  -5  -21.50   15.40
  15  -3  -5    7.60   10.20
 -15   3   5    6.20   26.10
  15   3  -5   18.90   14.10
 -15   3   5   -6.50   13.50
 -15   3   5  -12.40    7.90
  15   3  -5   -2.70   18.60
  15   3  -5   -6.00    7.70
 -13  -3   5   53.29   12.50
 -13  -3   5   22.10   10.80
  13  -3  -5   47.90    8.90
  13  -3  -5   33.40    7.60
  13  -3  -5   18.20   14.50
 -13  -3   5   17.60   11.60
 -13   3   5   -0.90   23.80
  13   3  -5   26.10   17.20
 -13   3   5   34.80    8.00
  13   3  -5   39.90    7.70
  13   3  -5   27.30   13.40
 -13   3   5   35.90   12.90
  11  -3  -5   14.00    6.60
  11  -3  -5   10.10    7.20
 -11   3   5   18.90   12.00
  11   3  -5    7.50   16.10
  11   3  -5    8.30    6.10
 -11   3   5    9.80    6.60
 -11   3   5   27.10   12.60
 -11   3   5  -15.90   19.60
  11   3  -5   11.10   11.00
   9  -3  -5   76.39    9.00
   9  -3  -5   80.99   13.00
   9  -3  -5   75.99    8.70
  -9  -3   5   75.39   11.20
  -9   3   5   75.79   14.00
   9   3  -5   56.79   11.50
  -9   3   5   60.79   20.40
   9   3  -5   86.39    8.60
   9   3  -5   69.99   16.00
  -9   3   5   88.29    9.50
  -9   3   5  113.99   17.60
  -7  -3   5  534.25   41.10
   7  -3  -5  542.95   42.30
   7   3  -5  537.35   44.00
  -7   3   5  588.24   45.60
  -7   3   5  660.13   45.90
  -7   3   5  582.14   48.80
  -7   3   5  587.84   40.80
  -5  -3   5    6.10    7.80
   5  -3  -5    9.10    9.40
   5   3  -5   -5.30   12.00
  -5   3   5   12.10    6.40
   5   3  -5   -9.80   11.90
  -5   3   5   -1.00   12.40
  -3  -3   5   44.50    8.70
   3  -3  -5   42.30    9.90
   3   3  -5   35.50   13.50
   3   3  -5   45.20   14.10
   1  -3  -5  126.99   14.90
  -1  -3   5   95.59   12.50
   1   3  -5  112.89   16.90
   1   3  -5  110.49   16.30
  -1  -3  -5   39.10    9.30
   1  -3   5   25.70    8.10
  -1   3  -5   21.80   13.80
  -1   3  -5   16.30   12.50
   1   3   5   38.90    7.30
   3  -3   5    9.20    8.50
  -3  -3  -5    6.50    8.70
  -3   3  -5    8.70   12.70
   3   3   5   14.10    6.20
   3   3   5    3.30   14.10
  -3   3  -5  -10.20   13.00
  -3   3  -5    9.70   15.70
   5  -3   5  410.26   32.10
  -5  -3  -5  373.56   31.90
   5   3   5  419.06   30.20
  -5   3  -5  396.06   34.20
  -5   3  -5  399.66   37.90
  -5   3  -5  461.95   38.10
  -5   3  -5  417.96   29.30
   5   3   5  410.86   37.40
  -7  -3  -5  267.27   23.20
  -7  -3  -5  242.08   21.70
   7   3   5  310.07   33.10
   7   3   5  266.27   21.80
  -7   3  -5  311.87   31.60
  -7   3  -5  297.87   21.30
  -9  -3  -5   -9.00   10.00
   9  -3   5   16.90    7.60
   9  -3   5    4.60   10.80
   9  -3   5   20.30   14.20
  -9  -3  -5    5.90    7.20
   9   3   5   -3.20    7.60
  -9   3  -5    1.60    6.50
   9   3   5   11.60   16.00
  -9   3  -5  -19.90   28.80
  -9   3  -5   21.90   16.10
 -11  -3  -5   11.80   16.60
  11  -3   5   34.60    8.50
 -11  -3  -5   11.30   10.80
  11  -3   5    6.40   10.70
 -11  -3  -5   15.60    7.80
  11  -3   5  -10.90   15.20
 -11   3  -5   -2.20    7.10
 -11   3  -5   -4.30   27.90
  11   3   5   10.60    8.70
 -11   3  -5   11.80   23.10
  11   3   5  -27.00   17.40
 -13  -3  -5   17.90   17.10
  13  -3   5    6.60    8.80
 -13  -3  -5   -6.00   10.80
  13  -3   5    9.10   10.90
 -13  -3  -5   -5.00    8.00
  13  -3   5   31.60   17.40
 -13   3  -5   -1.90   29.60
  13   3   5   24.30   20.90
 -13   3  -5   28.80   18.90
  13   3   5    2.60    8.60
 -13   3  -5    6.00    7.80
 -15  -3  -5   47.80   18.30
  15  -3   5   38.40   12.00
  15  -3   5   14.70    9.20
 -15  -3  -5   30.50    9.20
  15  -3   5   33.40   19.20
 -15  -3  -5   18.20   11.70
 -15   3  -5   31.30    9.10
  15   3   5   16.60    9.70
 -15   3  -5  -12.30   30.60
  15   3   5   33.00   21.60
 -15   3  -5   26.10   18.80
  17  -3   5  524.55   35.30
 -17  -3  -5  455.25   35.80
 -17  -3  -5  521.25   34.80
  17  -3   5  411.26   36.10
  17   3   5  503.15   44.90
 -17   3  -5  404.76   34.70
  17   3   5  433.86   35.40
 -17   3  -5  491.05   46.10
 -19  -3  -5  206.78   19.90
 -19  -3  -5  233.08   18.70
  19  -3   5  212.68   20.00
  19  -3   5  356.56   49.50
  19  -3   5  246.28   19.30
 -19   3  -5  186.98   27.10
 -19   3  -5  192.88   18.10
  19   3   5  228.28   30.10
  19   3   5  204.48   19.40
  21  -3   5   16.90    9.40
 -21  -3  -5    9.70    8.00
  21  -3   5   26.10    7.60
 -21  -3  -5   16.90    6.90
 -21   3  -5   11.70    5.70
 -21   3  -5  -11.90   15.60
  21   3   5   16.60    7.50
  21   3   5   26.60   19.40
  23  -3   5    5.30    5.90
 -23  -3  -5    0.70    6.30
 -23  -3  -5   -0.90    5.30
  23  -3   5    2.40    7.80
 -23   3  -5    7.60    3.70
  23   3   5    5.50    5.50
 -25  -3  -5    2.50    4.60
 -25  -3  -5   -2.00    4.10
  25  -3   5   -0.60    4.20
  25  -3   5  -11.00    6.20
 -25   3  -5   -2.10    3.10
  25   3   5   -4.60    4.40
 -28  -4   5    7.20    5.30
  28  -4  -5    6.40    3.40
  28  -4  -5    5.00    5.30
 -28  -4   5    8.70    4.30
 -28   4   5   12.60    2.90
 -26  -4   5    2.10    6.10
  26  -4  -5   -7.30    5.60
  26  -4  -5   -1.90    7.00
 -26  -4   5   -4.00    5.00
 -26   4   5   -1.00    3.90
  26   4  -5   -8.10   13.00
 -24  -4   5   10.50    9.30
  24  -4  -5    4.20    7.60
  24  -4  -5    6.30   11.70
 -24  -4   5    9.00    7.50
  24   4  -5    3.60   15.90
 -24   4   5   15.20   20.70
  24   4  -5  -31.50   17.70
 -24   4   5    5.20    4.70
 -22  -4   5    7.40    9.00
 -22  -4   5   24.80    7.90
  22  -4  -5   12.80    8.70
  22  -4  -5   33.70   10.80
 -22   4   5   17.80    5.70
 -22   4   5   24.40   25.80
  20  -4  -5   58.99    9.90
 -20  -4   5   24.60   10.00
 -20  -4   5   47.80   17.80
 -20  -4   5   36.70    9.10
  20  -4  -5   73.89   29.30
  20  -4  -5   55.69   12.50
  20   4  -5   47.80   16.00
 -20   4   5   56.39   30.40
 -20   4   5   34.60    8.00
  18  -4  -5    2.60   21.60
  18  -4  -5   16.80    9.40
 -18  -4   5   23.70    9.80
 -18  -4   5    5.30   14.10
  18  -4  -5   24.00   11.10
 -18   4   5   38.20   30.80
  18   4  -5   18.50    5.80
 -18   4   5   23.80    9.20
  18   4  -5   54.29   21.30
 -18   4   5  -13.70   13.90
  18   4  -5   56.19   31.30
  16  -4  -5  -19.60   17.60
 -16  -4   5  -11.10   10.00
 -16  -4   5   -9.00    7.60
  16  -4  -5    7.20    8.80
 -16  -4   5  -10.90   13.60
  16  -4  -5   -0.80   10.70
 -16   4   5   31.50   29.90
 -16   4   5  -25.30   13.40
 -16   4   5    5.10    8.10
  16   4  -5   27.50   21.60
  16   4  -5   21.00   16.80
  14  -4  -5    7.40   16.80
 -14  -4   5   51.59    9.10
  14  -4  -5   25.60    8.70
 -14  -4   5   19.50   13.50
  14  -4  -5   21.80   10.00
 -14   4   5   21.50   15.20
  14   4  -5   18.60   18.90
  14   4  -5   11.00   21.30
 -14   4   5   28.90    8.80
  14   4  -5   39.80   15.50
 -14   4   5   47.70   25.20
  12  -4  -5   18.80    8.00
 -12  -4   5   17.50   12.00
  12  -4  -5    9.30   15.40
  12  -4  -5   11.50    8.80
 -12   4   5    3.60   13.20
 -12   4   5   21.40   13.60
 -12   4   5   29.90    8.30
  12   4  -5   21.40   13.60
  12   4  -5   34.30   18.40
 -12   4   5   25.50   22.30
  12   4  -5   20.00   20.80
  10  -4  -5  113.69   16.90
 -10  -4   5  103.29   13.00
  10  -4  -5   87.59   10.30
  10  -4  -5  106.79   11.60
  10   4  -5   69.39   18.20
 -10   4   5   87.89   23.60
 -10   4   5   83.39   15.70
 -10   4   5   87.09   16.40
 -10   4   5  112.19   11.40
  10   4  -5   85.49   14.80
  10   4  -5  129.99   22.40
   8  -4  -5   12.20   12.60
   8  -4  -5   15.40    6.70
   8  -4  -5   10.50    7.10
   8   4  -5   -4.40   14.80
  -8   4   5   -1.00   17.50
  -8   4   5   -4.30   14.10
  -8   4   5   13.00    7.60
  -8   4   5   19.80    6.90
   8   4  -5    7.60    9.50
   4  -4  -5    4.50    9.50
   4  -4  -5   39.10   10.80
   4  -4  -5   38.00    8.30
  -4   4   5   14.70    5.90
   4   4  -5  -11.70   13.30
   4   4  -5   28.50   15.70
  -4   4   5    9.50   14.10
  -4   4   5   -2.80   12.20
  -4   4   5   10.30    8.40
   4   4  -5    6.40   10.40
   2  -4  -5   10.90    9.90
  -2   4   5  -12.50   15.80
  -2   4   5    0.20    5.60
   2   4  -5   -9.40   10.90
   2   4  -5  -14.30   13.40
  -2   4   5    1.30   10.20
  -2   4   5  -30.80   14.20
   2   4  -5  -19.60   12.10
   0  -4  -5   19.60    9.90
   0   4   5    4.00    8.10
   0   4  -5  -12.40   11.90
   0   4  -5    1.50   13.30
   0   4   5    1.60    5.80
   0   4   5  -19.90   16.80
   0   4  -5  -13.60   13.30
   2  -4   5   17.90   10.00
  -2  -4  -5   35.50   10.20
   2   4   5   -8.80   17.20
  -2   4  -5    9.20   14.30
  -2   4  -5   29.00   14.20
  -2   4  -5    7.80   12.50
  -2   4  -5  -33.60   24.90
   2   4   5   32.60    6.60
   2   4   5    0.80    7.20
   4  -4   5    2.60   12.50
  -4  -4  -5    3.20    8.70
  -4  -4  -5   22.50    7.50
  -4  -4  -5   11.50   11.30
   4   4   5   -3.00    5.90
  -4   4  -5   12.20   14.70
   4   4   5    2.80   12.70
  -4   4  -5  -24.50   14.20
  -4   4  -5   10.50   14.40
  -6  -4  -5   19.10   12.30
  -6  -4  -5    1.20    7.90
   6  -4   5    7.20   14.60
  -6  -4  -5   -2.40    9.50
  -6   4  -5   11.60    5.80
   6   4   5   -1.70    6.30
  -6   4  -5  -44.60   27.70
  -6   4  -5    8.80   15.20
   6   4   5    7.30   16.80
  -6   4  -5   16.90   13.80
   8  -4   5  411.76   35.30
  -8  -4  -5  279.57   32.40
  -8  -4  -5  367.76   30.40
  -8   4  -5  353.66   38.00
   8   4   5  335.37   27.70
  -8   4  -5  409.86   26.70
  -8   4  -5  379.16   52.49
   8   4   5  385.26   37.90
 -10  -4  -5    2.10   10.60
  10  -4   5   23.90   10.60
 -10  -4  -5  -13.90    8.30
  10  -4   5   20.80    9.00
 -10  -4  -5   16.40   17.90
  10  -4   5   23.40   17.80
 -10   4  -5   51.59   35.20
  10   4   5    0.40    7.50
 -10   4  -5    7.00   17.70
  10   4   5  -17.00   17.40
 -10   4  -5   -1.80    5.70
  12  -4   5   15.60   11.00
  12  -4   5    0.20    8.90
 -12  -4  -5   20.20   20.80
  12  -4   5   27.50   22.90
 -12  -4  -5   -3.60   10.00
 -12  -4  -5   37.40    9.30
  12   4   5   19.50   19.10
 -12   4  -5   16.10   32.90
  12   4   5   15.20    8.00
 -12   4  -5   33.60   18.00
 -12   4  -5   13.20    6.30
  14  -4   5   33.30   15.70
  14  -4   5   19.70   19.40
 -14  -4  -5   36.80   17.50
 -14  -4  -5   20.80   11.60
  14  -4   5    8.10    9.70
 -14  -4  -5   29.20    9.30
 -14   4  -5   23.10    6.70
 -14   4  -5   37.20   18.40
 -14   4  -5    5.30   31.90
  14   4   5   21.00    7.90
  14   4   5   21.10   23.10
  16  -4   5   69.09   10.30
  16  -4   5   89.79   34.10
 -16  -4  -5   44.60   10.60
  16  -4   5   45.10   10.90
 -16  -4  -5   52.59    9.70
  16   4   5   44.60   19.80
 -16   4  -5   47.20    7.20
  16   4   5   44.70    8.30
 -16   4  -5   10.60   30.80
 -16   4  -5   46.60   17.30
 -18  -4  -5    7.90    7.50
  18  -4   5    7.20    8.30
 -18  -4  -5    1.60    8.20
  18  -4   5    1.90    8.70
  18   4   5   -1.50   16.20
 -18   4  -5   -1.00    4.60
 -18   4  -5   15.60   15.60
  18   4   5   -4.80    5.90
 -20  -4  -5   26.40    6.90
 -20  -4  -5   24.40    8.90
  20  -4   5   23.90    7.40
  20  -4   5   25.30    9.00
 -20   4  -5   25.60    5.30
  20   4   5   21.80   15.10
 -20   4  -5   30.90   14.40
  20   4   5   14.40    7.70
 -22  -4  -5    5.20    5.50
  22  -4   5   12.30    5.70
 -22  -4  -5    3.10    5.30
  22  -4   5    8.30    6.90
 -22   4  -5   11.80   11.00
 -22   4  -5    1.30    2.70
  22   4   5   -1.80   13.70
  22   4   5    6.30    4.10
  24  -4   5   24.30    5.40
 -24  -4  -5   27.50    4.40
  24  -4   5   19.90    4.50
 -24  -4  -5   28.10    6.80
 -24   4  -5   10.20    8.60
 -23  -5   5   -4.80    4.80
  23  -5  -5    5.20    6.70
  23  -5  -5    3.70    7.00
  23   5  -5  -14.10   13.30
 -23   5   5   15.00   19.20
  23   5  -5  -12.10   14.60
  21  -5  -5   -8.00    7.50
 -21  -5   5   -6.60    5.90
  21  -5  -5    4.40    8.60
  21   5  -5  -14.90   16.90
  21   5  -5   25.90   15.80
 -21   5   5   11.00   22.00
  19  -5  -5   -9.40    7.90
  19  -5  -5    7.20    9.40
 -19  -5   5   -2.80    7.20
 -19   5   5    1.60    3.90
  19   5  -5   28.30   14.30
  19   5  -5   -7.20   18.80
 -19   5   5   30.60   25.10
 -19   5   5  -12.00   11.60
  17  -5  -5    8.10    8.30
  17  -5  -5   16.10   10.50
 -17  -5   5   11.70    8.30
 -17   5   5   -3.50   12.00
 -17   5   5   54.99   27.60
  17   5  -5   33.30   16.30
 -17   5   5    7.90    4.50
  17   5  -5   -0.50   20.70
  15  -5  -5    5.90    9.90
  15  -5  -5    8.80    8.70
 -15  -5   5   12.90   12.80
 -15   5   5   37.50   27.00
  15   5  -5   15.40   16.20
 -15   5   5    7.90   13.00
  13  -5  -5   -7.20    9.30
  13  -5  -5  -15.60    8.00
  13  -5  -5   -4.00   15.10
 -13   5   5   -6.50    4.80
  13   5  -5   40.80   21.30
 -13   5   5   25.10   21.80
 -13   5   5   -3.60   12.30
  13   5  -5  -17.40   21.20
  13   5  -5   18.40   15.00
  11  -5  -5  -10.20    7.90
  11  -5  -5    7.70   14.50
  11  -5  -5   -0.40    9.70
 -11   5   5    2.00    4.80
 -11   5   5   14.50   12.50
 -11   5   5   -4.70   20.80
  11   5  -5   22.50   14.20
  11   5  -5  -28.30   21.20
  11   5  -5   30.50   19.50
 -11   5   5   -4.60   13.70
   9  -5  -5    4.80    8.00
   9  -5  -5    8.60    8.60
   9  -5  -5    6.60   12.90
  -9   5   5   13.90    5.20
   9   5  -5    7.00   18.20
   9   5  -5    8.90   12.10
  -9   5   5    1.60   20.30
  -9   5   5   14.40    9.70
   9   5  -5    6.20   20.90
  -9   5   5    7.00   14.00
   7  -5  -5  -12.20    7.10
   7  -5  -5    4.60   15.70
  -7   5   5    6.50   18.50
   7   5  -5   18.50   13.10
   7   5  -5   22.80   18.70
  -7   5   5   -9.20   14.20
  -7   5   5    4.80    7.30
   7   5  -5   12.60   21.00
   5  -5  -5    5.10    7.70
   5  -5  -5    9.00   13.70
   5   5  -5    7.30   11.60
   5   5  -5  -43.10   18.50
   5   5  -5   -4.40   17.40
  -5   5   5    4.90   12.80
  -5   5   5    0.00   16.00
  -5   5   5  -23.60   14.20
   3  -5  -5    3.70   12.80
   3  -5  -5    4.60   11.60
   3   5  -5    6.20   11.20
  -3   5   5  -25.00   15.50
   3   5  -5  -36.00   18.30
   3   5  -5   -0.50   16.20
  -3   5   5    7.90   15.60
  -3   5   5    5.90    8.80
   1  -5  -5   -6.30   10.80
  -1   5   5  -27.80   15.90
  -1   5   5    1.90   11.60
   1   5  -5    2.50   18.20
  -1   5   5   -9.50   16.00
   1   5  -5   14.00   18.50
   1   5  -5   -0.50   13.60
   1   5  -5  -46.10   31.00
  -1  -5  -5   -1.70   12.00
  -1   5  -5    5.50   14.00
  -1   5  -5   10.40   18.40
   1   5   5   -4.80   16.60
  -1   5  -5   20.10   17.50
   1   5   5    5.50    6.10
   1   5   5  -31.00   16.60
  -3  -5  -5   13.60    8.20
   3   5   5    6.80   12.80
  -3   5  -5   17.30   17.70
   3   5   5  -14.50   19.90
  -3   5  -5  -64.99   33.10
  -3   5  -5   -3.50   14.70
   3   5   5  -14.60   16.80
  -5  -5  -5    4.60   13.30
  -5  -5  -5   17.00    8.60
  -5   5  -5  -35.80   33.50
  -5   5  -5   -5.70   16.60
   5   5   5  -25.80   20.30
   5   5   5    0.00   12.40
   5   5   5  -37.70   15.60
  -5   5  -5   15.60   17.20
   7  -5   5   19.30   16.90
  -7  -5  -5   -9.10    8.60
   7   5   5    1.20    8.10
  -7   5  -5   -9.40   17.10
  -7   5  -5   27.70   16.70
   7   5   5  -35.30   18.90
   7   5   5  -28.50   16.70
  -7   5  -5   24.70   36.80
  -9  -5  -5   -2.20    9.10
  -9  -5  -5    5.00    8.80
   9  -5   5   37.80   18.10
  -9  -5  -5    0.20   16.30
   9  -5   5   15.00    8.20
  -9   5  -5  -13.70   17.40
  -9   5  -5   56.29   36.00
   9   5   5    4.00   16.20
  -9   5  -5   41.30   20.60
   9   5   5  -15.60   17.00
   9   5   5  -35.90   21.70
 -11  -5  -5   22.20    9.00
 -11  -5  -5    2.30    8.50
  11  -5   5   18.80    8.80
  11   5   5    1.60    9.90
  11   5   5   -8.00   17.40
 -11   5  -5  -23.00   17.10
 -11   5  -5   24.50   17.00
 -11   5  -5   16.60   32.60
  13  -5   5   -2.40    8.60
 -13  -5  -5   12.30    8.00
 -13  -5  -5    1.60    8.40
 -13   5  -5    1.50   30.70
  13   5   5  -37.10   18.60
 -13   5  -5   33.60   16.60
  13   5   5   25.40   15.50
  13   5   5    3.10   13.90
 -13   5  -5  -23.10   15.00
 -15  -5  -5   17.80    7.80
  15  -5   5   -7.90    7.40
 -15  -5  -5   22.00    8.10
  15  -5   5    8.20    7.90
 -15   5  -5   28.90   14.10
  15   5   5   16.40   13.40
 -15   5  -5  -20.20   25.70
 -17  -5  -5    9.60    6.80
  17  -5   5    9.10    6.60
 -17  -5  -5   -4.80    6.50
  17  -5   5    1.50    6.80
 -17   5  -5   -6.80   13.20
 -17   5  -5    9.40   13.50
  17   5   5    1.10   14.00
 -19  -5  -5   -1.00    7.00
 -19  -5  -5    3.40    5.40
  19  -5   5   -0.80    5.90
 -19   5  -5  -16.50   10.50
 -19   5  -5   15.00   10.50
  19   5   5  -17.40   12.10
 -21  -5  -5   14.80    4.60
  21  -5   5   13.40    5.10
 -21  -5  -5   18.20    4.70
 -21   5  -5    6.70    8.40
 -21   5  -5    8.40    8.50
  21   5   5   33.40    9.30
  20  -6  -5   44.80    9.20
  20   6  -5   47.60   14.80
 -20   6   5   44.20   14.90
  18  -6  -5   -1.90    6.60
 -18  -6   5    8.10    5.50
 -18   6   5   21.30   18.30
  18   6  -5  -12.90   12.40
  18   6  -5   30.60   14.50
  16  -6  -5   12.20    7.30
  16   6  -5  -13.10   13.70
  16   6  -5   20.20   14.70
 -16   6   5   42.20   21.40
 -16   6   5    9.90   10.00
  14  -6  -5    8.40    7.70
  14   6  -5   11.80   14.80
 -14   6   5   43.00   25.60
  14   6  -5   26.90   15.00
 -14   6   5    6.50   12.00
  12  -6  -5   -0.70    8.30
  12   6  -5   16.90   14.40
 -12   6   5    6.40   12.10
  12   6  -5    6.90   16.00
 -12   6   5   26.70   22.40
  10  -6  -5   20.10    8.70
 -10   6   5   42.90   13.40
  10   6  -5  -19.20   18.80
 -10   6   5    9.00   11.30
 -10   6   5   32.90   21.20
  10   6  -5   45.50   15.30
   8  -6  -5   14.90    8.30
  -8   6   5   -0.50   13.10
   8   6  -5  -10.10   16.20
  -8   6   5   20.10   20.60
  -8   6   5   14.50   13.50
   8   6  -5   25.60   14.30
   6  -6  -5    7.50    8.40
  -6   6   5   20.50   13.00
   6   6  -5   18.30   12.80
  -6   6   5   -3.90   12.90
  -6   6   5    9.90   19.10
   4  -6  -5    3.40    7.60
  -4   6   5    5.60   19.70
  -4   6   5   -5.50   13.40
   4   6  -5   13.40   12.00
  -4   6   5   10.90   14.00
   2  -6  -5  -12.00   12.40
   2  -6  -5   -5.10    7.50
  -2   6   5   -1.20   12.20
  -2   6   5    5.50   18.70
   2   6  -5  -15.50   17.50
   2   6  -5   12.30   12.00
  -2   6   5   12.80   11.10
   0  -6  -5   30.60    8.90
   0   6   5   18.30   14.80
   0   6   5   -7.50   13.70
   0   6  -5   18.10   14.30
   0   6  -5    8.00   17.90
   0   6   5   15.50   18.30
  -2  -6  -5   -2.80    8.20
  -2   6  -5    4.80   15.00
   2   6   5   -1.20   15.40
   2   6   5    7.50   11.10
  -2   6  -5    5.20   15.80
   2   6   5  -10.40   13.30
  -4  -6  -5   16.80    8.70
  -4   6  -5   26.40   16.40
   4   6   5    6.60   15.90
   4   6   5    2.50   14.80
   4   6   5  -10.50   12.90
  -4   6  -5   31.70   15.10
  -6  -6  -5  -12.90    9.10
  -6   6  -5    5.10   14.40
  -6   6  -5  -57.59   33.60
  -6   6  -5   27.40   15.60
   6   6   5    4.90   13.30
   6   6   5    6.00   13.00
   6   6   5   -1.30   15.30
  -8  -6  -5   56.89    9.40
  -8   6  -5   65.99   16.60
   8   6   5   27.00   16.60
   8   6   5   42.10   16.40
  -8   6  -5   62.09   33.20
  -8   6  -5   65.89   16.00
   8   6   5   43.90   15.10
  10  -6   5    7.40    7.00
 -10  -6  -5    6.30    7.20
 -10   6  -5   22.40   13.80
  10   6   5    9.60   12.40
  10   6   5   -8.90   14.80
  10   6   5    9.90   13.20
 -10   6  -5   55.79   27.10
 -10   6  -5  -11.70   13.70
  12  -6   5    5.60    6.70
 -12  -6  -5    3.20    6.20
  12   6   5   22.00    9.30
  12   6   5  -15.20   13.50
  12   6   5   -0.60   10.30
 -12   6  -5   15.90   13.20
 -12   6  -5  -20.80   13.10
 -12   6  -5   21.60   23.40
 -14  -6  -5   13.30    5.80
  14  -6   5   18.70    6.10
 -14   6  -5    1.60   11.90
 -14   6  -5   15.20   11.80
  14   6   5   -3.70   13.30
  14   6   5    5.00   10.90
  16  -6   5    1.40    4.80
 -16  -6  -5   11.90    4.90
 -16   6  -5    3.70   10.60
 -16   6  -5    2.80    9.30
  16   6   5   -5.10    9.40
  16   6   5    0.10   11.20
  13  -7  -5    4.60    5.00
  13   7  -5    1.80   11.90
 -13   7   5    1.60    7.80
 -13   7   5   13.30   14.10
  11  -7  -5    5.10    6.80
  11   7  -5   -4.30   15.80
 -11   7   5    2.80    9.00
 -11   7   5    9.10   14.20
  -9   7   5   41.30   18.70
  -9   7   5   31.10   10.30
   9   7  -5   51.99   15.20
   7  -7  -5   45.60    7.30
  -7   7   5   48.20   17.00
  -7   7   5   40.50   10.60
   5  -7  -5    2.50    7.20
  -5   7   5   -0.50   15.90
  -5   7   5   27.10   12.60
   5   7  -5   35.80   15.50
  -5   7   5    2.50    9.50
  -3   7   5   12.30   11.80
   3   7  -5   12.00   13.90
  -3   7   5    4.20   10.00
  -3   7   5   16.60   19.90
   1   7  -5    8.90   13.80
  -1   7   5   13.10   10.90
  -1   7   5    0.70   10.00
  -1   7   5   10.30   16.10
   1   7   5    3.10   10.00
   1   7   5   -0.90    8.30
  -1   7  -5    3.90   13.60
  -1   7  -5   18.90   14.10
   1   7   5    7.20   15.60
  -3   7  -5   -1.70   12.40
   3   7   5    8.70   10.90
  -3   7  -5    6.70   12.60
   3   7   5   -6.90    9.60
   3   7   5   -4.80   14.80
   5   7   5   28.80   10.60
   5   7   5   52.69   12.30
   5   7   5   25.70   14.20
  -5   7  -5   49.30   13.10
  -7   7  -5   42.40   12.00
  -7   7  -5   38.70   11.10
   7   7   5   14.60    8.90
   7   7   5   20.30    9.20
   7   7   5   13.40   10.20
   9   7   5    3.50   12.50
  -9   7  -5   -4.40    9.30
   9   7   5    1.10   10.80
 -32   0   6   -0.80    3.10
 -32   0   6    1.50    3.40
  32   0  -6    6.30    5.70
  30   0  -6   47.50    8.40
 -30   0   6   35.70    6.30
 -30   0   6   26.90    5.80
  30   0  -6   30.00    4.40
  28   0  -6   26.10    9.90
 -28   0   6   22.00    7.60
 -28   0   6   23.40    6.80
  28   0  -6   22.90    9.60
 -26   0   6   43.50    9.70
  26   0  -6  -12.90   31.30
 -26   0   6   34.70    8.10
 -26   0   6   57.59    6.60
  26   0  -6   50.69    9.70
  26   0  -6   74.69   11.50
  24   0  -6   33.60   25.20
 -24   0   6   17.90   11.20
  24   0  -6   35.20   13.90
 -24   0   6   33.90   10.90
 -24   0   6   32.10   12.70
  24   0  -6   63.09   16.80
  22   0  -6  183.38   19.80
 -22   0   6  161.48   17.70
 -22   0   6  166.38   15.70
  22   0  -6  137.89   17.40
 -22   0   6  172.08   17.20
  20   0  -6   28.30    7.70
  20   0  -6   -1.20    8.40
 -20   0   6   21.30   10.70
  20   0  -6   -4.40   11.20
 -20   0   6   41.20   10.60
 -20   0   6   18.40   19.40
 -20   0   6   11.20    8.40
  18   0  -6  323.47   24.00
 -18   0   6  262.17   29.20
  18   0  -6  244.68   32.20
  18   0  -6  280.67   23.30
 -18   0   6  250.67   21.20
 -18   0   6  273.07   23.10
  18   0  -6  247.58   21.10
  16   0  -6   83.29   22.90
  16   0  -6  136.19   29.20
 -16   0   6  115.69   12.50
  16   0  -6  116.49   12.60
  16   0  -6  114.99   13.60
 -16   0   6  112.49   12.30
 -16   0   6  128.59   16.60
  16   0  -6  110.99   12.30
 -16   0   6  129.29   13.50
 -14   0   6  128.39   12.60
 -14   0   6   94.89   10.50
  14   0  -6  122.59   12.90
 -14   0   6  103.69   14.70
  14   0  -6  118.79   15.80
  14   0  -6  106.79   10.70
 -12   0   6  132.49   19.00
 -12   0   6   96.29   40.60
  12   0  -6  183.18   20.30
 -12   0   6  186.58   17.30
 -10   0   6 2333.17  177.98
  10   0  -6 2359.26  159.68
 -10   0   6 2300.37  159.58
   8   0  -6   38.60   12.90
   8   0  -6   30.30   11.60
  -8   0   6   19.10   11.90
   8   0  -6   -2.80   24.20
  -8   0   6   16.20   27.30
  -6   0   6   32.90   12.60
   6   0  -6   27.20   22.60
   6   0  -6   30.20   11.40
  -6   0   6   -2.20   27.40
   6   0  -6   43.40   11.60
  -4   0   6   39.10   27.50
  -4   0   6   28.90   11.00
   4   0  -6   29.10   23.60
   4   0  -6   27.20   10.00
   4   0  -6   33.80   10.30
  -2   0   6  237.98   21.10
   2   0  -6  242.98   21.10
   2   0  -6  218.88   20.10
   2   0  -6  203.68   34.70
   0   0  -6  307.77   24.50
   0   0   6  278.67   24.30
   0   0  -6  278.17   39.30
   0   0  -6  204.48   33.00
   2   0   6   63.69   12.20
  -2   0  -6   77.59   24.00
  -2   0  -6   88.29   13.30
  -2   0  -6   40.90   29.50
  -4   0  -6  100.29   26.80
  -4   0  -6   83.69   34.50
   6   0   6  238.88   24.40
  -6   0  -6  176.18   42.00
  -6   0  -6  267.37   26.10
  -8   0  -6 1551.74  113.89
  -8   0  -6 1587.74  118.69
   8   0   6 1573.84  113.89
   8   0   6 1736.13  112.69
  -8   0  -6 1539.05  135.39
   8   0   6 1810.52  112.99
  10   0   6   54.79    8.40
 -10   0  -6   53.19    9.40
  10   0   6   64.29   11.80
  10   0   6   54.49   10.30
  10   0   6   76.69   14.60
 -10   0  -6   53.29    7.90
 -10   0  -6   34.00    9.90
 -10   0  -6   20.10   20.30
 -10   0  -6   57.39   15.10
  12   0   6   72.69   16.60
 -12   0  -6   45.40    7.70
  12   0   6   59.59   12.70
 -12   0  -6   34.20    9.50
  12   0   6   55.19   10.60
  12   0   6   40.70    8.20
 -12   0  -6   35.00   10.10
 -14   0  -6   57.09    8.30
 -14   0  -6   44.10   10.90
  14   0   6   91.79   20.00
  14   0   6   70.49   11.90
  14   0   6   49.00    8.90
  14   0   6   53.59   12.90
 -14   0  -6   69.19   10.70
  16   0   6   56.89    9.30
 -16   0  -6   60.39   11.60
  16   0   6   76.19   12.30
 -16   0  -6   53.49   10.90
  16   0   6   68.79   16.50
 -16   0  -6   66.69    8.50
 -18   0  -6    0.10    9.00
  18   0   6    7.20   10.40
 -18   0  -6   19.20    6.40
  18   0   6    4.60   11.20
 -18   0  -6   20.70    9.10
  18   0   6    7.60    7.20
  20   0   6   11.80    7.20
  20   0   6   -4.10   17.10
 -20   0  -6    1.60    8.50
  20   0   6   27.90   12.40
  22   0   6  -19.20    8.30
 -22   0  -6    3.40    6.80
  22   0   6   -2.80    8.00
 -22   0  -6    5.50    6.70
 -24   0  -6   12.50    5.30
 -24   0  -6   15.70    6.00
  24   0   6    8.20    5.90
 -26   0  -6    7.40    4.60
  26   0   6   -1.40    4.30
  26   0   6    3.50    4.70
 -26   0  -6    1.90    4.00
  28   0   6    3.40    3.90
 -28   0  -6    0.90    1.90
  31  -1  -6    0.70    4.40
 -31  -1   6    6.50    4.10
  31  -1  -6    3.10    5.20
 -31   1   6   -2.20    3.10
  31   1  -6    8.40    6.10
  29  -1  -6   -1.70    6.30
 -29  -1   6   -3.50    7.10
  29  -1  -6   -1.00    6.80
 -29  -1   6   -2.30    6.40
 -29  -1   6    7.20    4.10
 -29   1   6   -2.80    5.20
  29   1  -6    1.50    8.00
 -29   1   6    5.40    4.90
 -27  -1   6    1.20    8.40
 -27  -1   6    5.90    6.30
  27  -1  -6   -3.90    8.40
 -27  -1   6    1.40    5.40
  27  -1  -6   14.70    8.80
 -27   1   6    1.00    7.10
  27   1  -6    2.30    9.50
 -27   1   6    2.90    6.70
 -25  -1   6    7.70   10.40
  25  -1  -6    6.60    4.80
 -25  -1   6  -12.50    6.80
  25  -1  -6    6.50    8.70
  25  -1  -6    1.10   10.80
 -25  -1   6    9.60    7.00
 -25   1   6   -7.50    8.10
  25   1  -6  -28.10   47.90
  25   1  -6    7.30    7.20
  25   1  -6    3.50   10.20
 -25   1   6    1.20    8.00
 -23  -1   6    3.10    8.50
  23  -1  -6    4.50    8.70
 -23  -1   6  -22.70    8.60
  23  -1  -6   -4.30   12.10
 -23  -1   6   18.30   11.70
  23  -1  -6    0.60    7.40
 -23  -1   6   -6.70   23.00
  23   1  -6   -2.90    9.10
  23   1  -6  -46.10   20.90
 -23   1   6   11.10    9.40
  23   1  -6    2.30    9.30
  23   1  -6  -11.80   20.40
 -23   1   6   -3.10    9.30
 -21  -1   6  157.18   17.70
 -21  -1   6  184.38   16.80
 -21  -1   6  176.88   17.60
  21  -1  -6  192.38   20.50
  21  -1  -6  165.28   17.20
  21  -1  -6  173.38   18.70
  21   1  -6  165.48   16.90
  21   1  -6  168.28   26.80
 -21   1   6  182.48   18.20
  21   1  -6  168.58   26.40
 -21   1   6  160.98   14.20
  21   1  -6  154.68   17.30
 -21   1   6  168.98   17.40
  19  -1  -6  234.88   21.60
  19  -1  -6  245.88   21.90
 -19  -1   6  309.17   29.40
  19  -1  -6  240.88   23.30
 -19  -1   6  249.88   23.10
  19  -1  -6  280.67   36.40
 -19   1   6  252.57   21.50
  19   1  -6  271.27   38.80
 -19   1   6  262.27   22.70
 -19   1   6  237.38   22.90
  19   1  -6  265.97   32.80
  19   1  -6  262.97   21.90
  19   1  -6  256.37   24.90
 -17  -1   6  -13.30   13.00
 -17  -1   6    8.00    9.40
  17  -1  -6   -4.90    9.70
  17  -1  -6    9.60   10.40
 -17  -1   6    9.90    6.90
  17  -1  -6   -9.90    6.90
 -17  -1   6   17.20   10.30
  17  -1  -6    2.60   17.60
  17   1  -6   11.40   16.30
  17   1  -6   -1.10   10.30
  17   1  -6    6.60    9.50
 -17   1   6   10.30    8.10
 -17   1   6   -2.60    7.20
  17   1  -6   -6.80   18.60
 -17   1   6   58.19   16.60
  15  -1  -6    5.80    6.90
  15  -1  -6    0.30    6.30
  15  -1  -6   -5.60   14.60
  15  -1  -6   14.90    7.70
 -15  -1   6  -23.80   11.60
 -15  -1   6    4.80    6.40
 -15  -1   6   50.99    9.90
 -15   1   6   12.80    8.10
 -15   1   6   13.60    8.30
 -15   1   6    7.30    7.10
  15   1  -6   10.80    6.50
  15   1  -6   -3.40   15.30
 -15   1   6   23.60   14.20
  15   1  -6   32.20   30.80
  15   1  -6    4.70   14.10
 -13  -1   6   39.10   11.40
  13  -1  -6   40.10   13.90
 -13  -1   6   50.19    9.70
  13  -1  -6   31.20   10.00
  13  -1  -6   46.30   11.60
 -13  -1   6   43.90    7.60
  13   1  -6   61.59    9.00
 -13   1   6   60.79    9.30
 -13   1   6   26.60   22.70
  13   1  -6   23.10   18.00
 -13   1   6   37.40    9.10
  13   1  -6   58.39   16.20
  11  -1  -6   64.99   11.40
 -11  -1   6   33.20   10.80
  11  -1  -6   33.10   30.00
  11  -1  -6   47.20   12.70
  11   1  -6   52.99   14.60
  11   1  -6   65.59   10.60
 -11   1   6   43.10   32.30
 -11   1   6   54.99   12.80
   9  -1  -6  247.98   47.70
   9  -1  -6  276.47   25.00
  -9  -1   6  243.98   23.90
   9   1  -6  308.27   27.20
  -9   1   6  320.77   50.79
  -9   1   6  286.57   25.30
   7  -1  -6  252.07   23.10
  -7  -1   6  238.98   40.40
   7  -1  -6  265.67   37.00
  -7  -1   6  245.28   23.20
  -7   1   6  258.27   24.30
  -7   1   6  297.87   45.10
   7   1  -6  253.47   25.20
   7   1  -6  217.98   33.20
   5  -1  -6   16.40    9.00
   5  -1  -6  -26.70   23.40
   5  -1  -6    7.50   10.70
  -5  -1   6    1.50   10.50
  -5   1   6   42.00   30.40
  -5   1   6    7.30   11.60
   5   1  -6   15.60   12.60
   5   1  -6  -30.90   19.20
   3  -1  -6   45.80   25.40
  -3  -1   6   47.10   11.00
  -3   1   6   34.50   12.50
  -3   1   6   27.00   31.70
  -1  -1   6  169.68   17.50
   1  -1  -6  160.58   32.20
   1  -1  -6  174.48   36.40
   1   1  -6  199.98   33.70
   1   1  -6  136.49   19.70
  -1   1   6  176.28   19.50
  -1  -1  -6    7.10   22.80
  -1  -1  -6   -8.90   26.80
  -1  -1  -6   24.70   10.00
   1  -1   6   25.10   10.50
  -1   1  -6   16.30   28.30
  -1   1  -6   -6.90   20.50
   1   1   6   23.80   11.80
  -1   1  -6  -12.40   12.30
  -1   1  -6   -4.70   12.50
  -3  -1  -6   42.00   23.60
  -3  -1  -6   43.00   30.60
   3  -1   6   31.40   10.70
  -3  -1  -6   46.10   10.90
  -3   1  -6   11.60   12.80
  -3   1  -6   -2.00   19.40
  -3   1  -6   37.20   12.50
   3   1   6   25.90   12.20
  -3   1  -6   52.69   28.10
  -5  -1  -6  203.98   41.50
  -5  -1  -6  175.78   37.90
  -5  -1  -6  238.68   23.00
   5  -1   6  241.38   24.00
  -5   1  -6  226.28   41.20
   5   1   6  255.47   25.20
  -5   1  -6  273.27   23.40
  -5   1  -6  274.37   24.10
   7  -1   6  127.29   15.60
  -7  -1  -6  130.39   14.30
  -7  -1  -6   43.00   32.40
  -7   1  -6  130.49   13.30
  -7   1  -6  126.29   37.10
  -7   1  -6  120.39   22.50
   7   1   6  136.89   16.70
   9  -1   6   32.30   13.30
   9  -1   6   29.00    9.80
  -9  -1  -6   45.10   12.30
  -9  -1  -6   30.90   14.70
  -9  -1  -6   19.20    8.00
   9  -1   6   20.60    8.20
  -9   1  -6   43.40   21.90
  -9   1  -6   29.40    7.70
   9   1   6   25.50   10.50
  -9   1  -6   25.10    9.50
   9   1   6   13.60    8.70
   9   1   6   59.19   13.80
 -11  -1  -6    2.40    9.00
  11  -1   6    1.80   13.70
  11  -1   6   -5.20    9.80
 -11  -1  -6    9.60    6.90
  11  -1   6    1.10    7.50
 -11  -1  -6   16.10   15.60
  11  -1   6    4.60   10.60
 -11   1  -6   -0.10    7.10
  11   1   6    5.50   10.60
  11   1   6   -3.00    5.60
 -11   1  -6    3.90   19.30
  11   1   6   -3.90    8.60
 -11   1  -6    2.40    8.20
  13  -1   6    9.40   18.90
 -13  -1  -6   -5.00    7.20
  13  -1   6   -9.80   10.20
  13  -1   6  -17.70   10.50
 -13  -1  -6  -11.60    9.30
 -13  -1  -6   -8.70    9.40
  13  -1   6   -7.80    7.60
 -13  -1  -6   14.40   17.10
 -13   1  -6   -2.70    7.80
  13   1   6   -3.00    5.30
 -13   1  -6    9.10    8.60
 -13   1  -6   -0.60   20.00
  13   1   6    4.70    9.00
  13   1   6  -13.60   10.10
  15  -1   6   37.90   20.50
  15  -1   6    2.40   12.30
 -15  -1  -6    0.80   11.40
  15  -1   6   19.80   10.90
  15  -1   6   11.90    8.50
 -15  -1  -6   11.00   10.30
 -15  -1  -6   30.30   20.10
 -15  -1  -6   19.20    8.00
 -15   1  -6   16.40    8.40
 -15   1  -6   10.30   21.30
  15   1   6    5.50   12.40
 -15   1  -6    6.70    8.90
  15   1   6   12.40    9.30
  17  -1   6  143.59   18.90
  17  -1   6  184.88   18.50
 -17  -1  -6  129.49   15.90
  17  -1   6  144.69   15.70
 -17  -1  -6  164.88   15.10
 -17  -1  -6  180.68   17.30
  17   1   6  142.19   16.20
 -17   1  -6  154.58   16.90
 -17   1  -6  160.68   15.60
 -17   1  -6  177.08   27.60
  17   1   6  157.68   18.20
  19  -1   6   25.20   10.50
  19  -1   6   20.70    8.10
 -19  -1  -6   20.50    8.30
 -19  -1  -6   27.50    7.40
 -19  -1  -6   14.60    9.40
  19  -1   6   43.50   11.30
  19   1   6   23.00    8.60
 -19   1  -6   31.30    9.90
 -19   1  -6   30.60    8.20
  19   1   6   12.20   12.10
  21  -1   6   -3.10    6.40
 -21  -1  -6   11.60    8.00
  21  -1   6    7.60    9.30
 -21  -1  -6    2.90    7.90
 -21  -1  -6   11.40    6.10
 -21   1  -6    1.80    7.90
 -21   1  -6    2.90    6.90
  21   1   6   -1.70    9.50
  21   1   6    4.50    7.00
 -23  -1  -6    1.30    6.60
 -23  -1  -6   -7.70    6.10
  23  -1   6   -1.70    4.70
 -23  -1  -6    1.70    5.70
  23  -1   6    8.50    8.30
 -23   1  -6   -0.30    7.20
 -23   1  -6    3.00    5.90
  23   1   6    1.20    5.20
  25  -1   6    3.20    5.00
  25  -1   6    0.30    6.30
 -25  -1  -6   -5.90    5.00
 -25  -1  -6    4.40    4.40
  25   1   6    7.30    6.00
 -25   1  -6    1.30    4.10
  25   1   6    9.20    3.60
  27  -1   6    3.80    4.30
 -27  -1  -6   -3.60    3.50
  27  -1   6   -2.80    3.50
 -27  -1  -6    2.00    3.40
  27   1   6   -1.60    4.10
 -27   1  -6    1.10    3.10
 -30  -2   6   11.50    4.90
  30  -2  -6   18.60    6.20
  30  -2  -6   21.00    6.10
 -30  -2   6   21.50    4.00
 -30   2   6   19.00    4.20
  30   2  -6   18.40    5.70
 -28  -2   6   29.60   10.00
 -28  -2   6   12.60    6.80
  28  -2  -6   10.90    9.80
  28  -2  -6    6.80    7.20
 -28   2   6   -2.00    6.50
 -26  -2   6   30.20    7.30
  26  -2  -6   28.50    6.20
 -26  -2   6   26.40    9.40
  26  -2  -6   22.70   10.40
  26  -2  -6   24.00    9.70
  26   2  -6   21.70    9.00
 -26   2   6   21.50    4.40
 -26   2   6   15.40    6.60
  24  -2  -6    9.60   10.80
 -24  -2   6    8.90   10.30
 -24  -2   6   10.90    8.00
  24  -2  -6   -3.80    7.60
 -24  -2   6  -17.00   28.80
  24  -2  -6   -4.50    8.20
 -24   2   6   -1.10    4.60
 -24   2   6   20.70    8.50
  24   2  -6    4.70   19.70
  24   2  -6   12.30    9.00
  24   2  -6  -33.80   34.10
  22  -2  -6   47.00   10.70
  22  -2  -6   46.00    9.80
 -22  -2   6   54.09   10.50
  22  -2  -6  118.69   28.90
  22  -2  -6   40.90   13.20
 -22  -2   6   75.19   12.90
 -22  -2   6   62.19   20.00
  22   2  -6   35.30   24.60
  22   2  -6   62.99   11.00
  22   2  -6   81.39   22.60
 -22   2   6   37.10    7.20
 -22   2   6   53.69   11.20
  20  -2  -6   16.80   12.70
  20  -2  -6    8.40    9.90
  20  -2  -6    7.10    8.80
 -20  -2   6    7.50   10.30
 -20  -2   6    7.70   15.80
  20  -2  -6  -24.10   23.90
 -20   2   6    2.80    9.10
  20   2  -6   -4.20    8.40
  20   2  -6   18.00   19.00
 -20   2   6   10.60    6.50
  20   2  -6   20.50   23.30
  18  -2  -6   92.39   13.60
 -18  -2   6   67.19   15.40
 -18  -2   6   49.20    9.30
  18  -2  -6   61.09    9.80
  18  -2  -6   92.29   21.50
  18  -2  -6   84.69   15.20
  18   2  -6   73.79   18.60
 -18   2   6  114.89   15.80
 -18   2   6   55.79    8.70
 -18   2   6   70.69   34.40
  18   2  -6   68.79   21.70
  18   2  -6   47.90    9.50
  16  -2  -6   56.89   18.20
  16  -2  -6   75.89   10.80
 -16  -2   6   69.89    9.10
 -16  -2   6   41.40   11.10
 -16  -2   6   47.40   13.80
  16  -2  -6   31.90    8.20
  16  -2  -6   56.89    9.60
  16   2  -6   52.99   20.10
  16   2  -6   57.39   17.50
 -16   2   6   73.19   10.80
  16   2  -6   59.99    9.40
 -16   2   6   62.29    8.40
  14  -2  -6    7.40   13.90
  14  -2  -6   24.40    7.10
  14  -2  -6    6.10    7.30
 -14  -2   6   14.90    9.10
  14  -2  -6   20.20    7.20
 -14  -2   6    4.80   11.70
 -14  -2   6   23.70    7.70
  14   2  -6   26.90    6.90
  14   2  -6    4.50   16.00
  14   2  -6   15.40   14.00
 -14   2   6   49.00   11.80
 -12  -2   6   50.99   11.30
  12  -2  -6   63.39   13.30
 -12  -2   6   57.39    9.30
  12  -2  -6   62.49    8.00
 -12  -2   6   37.00    7.60
  12  -2  -6   53.39    8.30
  12   2  -6   55.99   16.80
  12   2  -6   40.10   14.30
 -12   2   6   46.50    8.90
 -12   2   6   49.20    8.60
  12   2  -6   45.80    7.50
  10  -2  -6  830.22   63.99
  10  -2  -6  926.81   62.29
 -10  -2   6  830.52   63.29
  10  -2  -6  957.00   62.39
  10   2  -6  950.60   62.29
 -10   2   6  862.31   67.29
 -10   2   6 1020.40   63.39
  10   2  -6  797.32   67.19
  10   2  -6  921.21   65.89
  -8  -2   6   45.90   10.10
   8  -2  -6   43.30   11.10
   8   2  -6   46.70   14.80
  -8   2   6   -0.40   38.40
  -8   2   6   44.80    8.00
  -6  -2   6   40.40   10.50
   6  -2  -6   51.69   10.70
   6  -2  -6   -6.30   25.50
   6   2  -6   38.00   13.80
  -6   2   6   10.90   41.50
   4  -2  -6   16.30    9.80
   4  -2  -6   85.99   31.10
  -4  -2   6   10.30    9.40
   4   2  -6    4.20   12.40
   4   2  -6   -9.90   20.80
   2  -2  -6   75.69   11.70
   2  -2  -6  115.09   33.60
  -2  -2   6   77.39   11.00
   2   2  -6   58.99   23.60
   2   2  -6   60.79   14.40
   0  -2  -6   88.09   11.60
   0  -2  -6  123.89   32.00
   0  -2   6   78.69   11.10
   0   2  -6   62.29   15.20
   0   2  -6   73.49   25.00
  -2  -2  -6   34.00    9.90
  -2  -2  -6  -44.30   28.50
  -2   2  -6  -30.40   24.90
  -2   2  -6   26.50   12.70
   4  -2   6  113.39   13.30
  -4  -2  -6   92.79   13.10
   4   2   6  106.09   11.10
  -4   2  -6   98.59   15.20
  -6  -2  -6  106.19   14.10
  -6  -2  -6  114.39   12.60
   6  -2   6  113.49   14.80
  -6  -2  -6  113.89   12.20
  -6   2  -6  118.69   11.80
  -6   2  -6  143.89   18.20
  -6   2  -6  100.09   20.50
   6   2   6  105.09   13.80
  -8  -2  -6  641.74   49.50
   8  -2   6  637.94   51.79
   8  -2   6  632.04   50.09
  -8  -2  -6  745.63   50.29
   8  -2   6  729.93   50.29
  -8   2  -6  727.13   56.69
  -8   2  -6  810.52   63.99
   8   2   6  727.13   50.09
   8   2   6  667.13   49.30
  -8   2  -6  751.92   49.90
 -12  -2  -6   33.10   18.00
 -14  -2  -6   61.09   19.70
 -14  -2  -6   32.40    9.30
 -14  -2  -6   19.30   11.50
  14  -2   6   22.10    8.90
  14  -2   6   30.80   11.80
 -14  -2  -6   41.80   11.80
  14  -2   6   44.60   19.30
  14   2   6   30.80    8.00
 -14   2  -6   48.00   22.70
 -14   2  -6   36.20    9.00
 -16  -2  -6   24.60   10.30
 -16  -2  -6   22.90    8.60
  16  -2   6   24.40   11.40
  16  -2   6   67.19   22.90
 -16  -2  -6   33.50   21.80
  16  -2   6   21.10    9.20
 -16  -2  -6   29.00   10.90
 -16   2  -6   22.60    9.50
 -16   2  -6   43.50   21.80
  16   2   6    8.20    7.40
  18  -2   6   83.09   26.50
 -18  -2  -6   71.99   23.50
  20  -2   6    5.00   10.20
 -20  -2  -6   12.80    6.90
 -20  -2  -6    1.40    6.20
  20  -2   6   -4.00    7.40
  20  -2   6   14.30    7.50
 -20  -2  -6    4.50    9.00
 -20   2  -6    8.20    7.20
  20   2   6   39.10    8.80
 -22  -2  -6   -2.90    5.20
  22  -2   6    1.20    8.80
  22  -2   6   -4.40    5.80
 -22  -2  -6   -7.90    6.70
  22  -2   6   10.80    7.00
 -22  -2  -6    0.30    5.90
 -22   2  -6    1.50    5.90
  22   2   6    3.90    7.60
 -24  -2  -6   -0.70    4.00
 -24  -2  -6    9.40    4.40
  24  -2   6    3.00    4.40
 -24  -2  -6    4.90    7.80
  24   2   6    4.80    7.60
 -26  -2  -6   -0.10    3.60
  26  -2   6    2.40    5.00
 -26   2  -6   -2.50    3.40
  26   2   6   -2.40    4.20
 -26   2  -6    1.90    8.00
 -29  -3   6   -0.40    3.80
  29  -3  -6   -2.30    5.50
 -29  -3   6    0.00    3.80
 -29   3   6    1.40    3.20
  29   3  -6   -7.70   10.10
 -27  -3   6   -1.60    6.40
  27  -3  -6   -4.40    7.50
  27  -3  -6    0.80    4.60
 -27  -3   6    1.40    5.40
  27   3  -6    3.80    5.50
 -27   3   6    2.60    3.70
 -25  -3   6   13.20    6.90
  25  -3  -6    7.40    6.80
  25  -3  -6   12.00    9.50
 -25  -3   6    8.00    8.10
  25   3  -6    1.30    6.70
  25   3  -6    1.10   16.90
 -25   3   6    5.60    5.70
  23  -3  -6    2.90    8.40
 -23  -3   6   10.70    8.40
 -23  -3   6   15.00    9.30
  23  -3  -6    6.00   11.20
 -23   3   6    1.90    7.40
  23   3  -6    0.30    7.80
  23   3  -6   29.60   18.60
  21  -3  -6  677.83   46.40
  21  -3  -6  641.94   47.30
 -21  -3   6  628.74   45.80
 -21  -3   6  655.23   46.50
 -21   3   6  609.44   46.20
  21   3  -6  668.33   54.69
 -21   3   6  681.53   58.99
  21   3  -6  552.24   46.10
  19  -3  -6  999.90   71.49
 -19  -3   6 1032.10   70.39
 -19  -3   6 1089.69   72.99
 -19  -3   6  970.70   70.99
  19  -3  -6 1022.10   70.59
  19   3  -6  951.30   76.19
 -19   3   6  916.61   83.99
  19   3  -6  982.10   70.89
  19   3  -6 1103.19   79.49
 -19   3   6 1003.60   70.99
  17  -3  -6    1.70   10.70
 -17  -3   6  -10.40    8.10
 -17  -3   6   -5.10   14.10
  17  -3  -6  -21.80   19.40
  17  -3  -6   10.90    9.20
 -17   3   6   13.60    8.70
  17   3  -6   -3.90    8.40
 -17   3   6  -59.79   35.60
  17   3  -6   23.20   22.60
  17   3  -6   29.50   14.80
 -15  -3   6   39.20   18.20
 -15  -3   6    2.80    8.40
  15  -3  -6   -0.70   16.80
 -15  -3   6    9.90   13.20
  15  -3  -6   14.00    7.90
  15  -3  -6   19.20    7.80
 -15   3   6   28.80   14.70
 -15   3   6   16.40    8.70
 -15   3   6   31.90   35.50
  15   3  -6   36.60   15.40
  15   3  -6   22.40   19.10
  15   3  -6   27.10    8.20
  13  -3  -6   71.69   10.80
 -13  -3   6   90.29   11.00
  13  -3  -6  105.09   17.50
 -13  -3   6   86.39   12.20
  13  -3  -6  110.89   10.90
 -13  -3   6   92.49   14.40
 -13   3   6   94.89   28.40
  13   3  -6  103.59   10.90
  13   3  -6   77.99   23.90
 -13   3   6  103.49   16.40
 -13   3   6   87.49   12.40
  13   3  -6   89.19   20.50
 -11  -3   6   70.59   10.50
 -11  -3   6  100.99   13.80
  11  -3  -6  123.59   16.30
  11  -3  -6  109.89   11.80
 -11  -3   6   91.79   13.00
  11  -3  -6  109.09   11.00
 -11   3   6  108.99   17.00
  11   3  -6  104.99   15.70
  11   3  -6   87.69   10.30
  11   3  -6   86.99   18.90
 -11   3   6  117.59   11.90
 -11   3   6  110.09   16.50
 -11   3   6   84.69   24.60
   9  -3  -6  879.61   62.89
   9  -3  -6  899.01   60.59
  -9  -3   6  902.91   61.49
   9  -3  -6  830.32   60.49
   9   3  -6  869.91   64.59
   9   3  -6  840.32   64.39
  -9   3   6  822.62   65.09
  -9   3   6  860.01   60.99
  -9   3   6  894.91   69.09
   9   3  -6  887.91   60.39
  -9   3   6  904.21   65.19
   7  -3  -6  804.22   53.99
   7  -3  -6  665.73   53.99
  -7  -3   6  739.43   53.39
   7  -3  -6  780.82   52.59
   7   3  -6  777.72   56.59
  -7   3   6  712.93   57.09
  -7   3   6  824.72   59.69
   7   3  -6  665.23   56.49
  -7   3   6  789.82   53.09
   7   3  -6  784.32   52.19
   5  -3  -6    3.90    5.80
  -5  -3   6   -1.30    8.80
   5  -3  -6    4.20    6.00
   5  -3  -6   10.60    9.50
  -5   3   6   -9.70   10.60
  -5   3   6   -6.00    6.40
   5   3  -6    5.40   12.70
   5   3  -6   -7.50   12.20
   5   3  -6   12.30    4.50
  -3  -3   6  110.09   13.90
   3  -3  -6  106.39   13.10
  -3   3   6  111.89   11.90
  -3   3   6   99.49   16.20
   3   3  -6  117.29   17.50
   3   3  -6   99.29   16.50
  -1  -3   6  466.55   33.40
   1  -3  -6  425.56   34.50
  -1   3   6  500.85   33.30
   1   3  -6  420.96   41.20
  -1   3   6  518.95   39.90
  -1   3   6  462.65   40.10
   1   3  -6  408.16   38.60
   1   3  -6  438.86   37.50
  -1  -3  -6   45.50   10.10
   1  -3   6   36.80    9.30
  -1  -3  -6   50.39    7.60
  -1  -3  -6   38.00    8.70
   1   3   6   42.60   14.10
  -1   3  -6   51.19   13.70
  -1   3  -6   30.80   13.70
   1   3   6   46.80    7.50
  -1   3  -6   44.80    6.30
  -1   3  -6   53.89   15.70
   3  -3   6   79.19   11.80
  -3  -3  -6   70.49    9.20
  -3  -3  -6   71.99   12.20
  -3  -3  -6   80.09   10.90
  -3   3  -6  103.09   16.00
  -3   3  -6   86.89   18.70
   3   3   6   72.29    9.70
  -3   3  -6   74.69   17.70
  -5  -3  -6  691.43   51.99
   5  -3   6  783.92   54.09
  -5  -3  -6  806.32   52.79
  -5  -3  -6  736.33   53.89
   5   3   6  700.63   56.79
  -5   3  -6  698.43   59.59
  -5   3  -6  761.02   51.69
  -5   3  -6  760.82   58.79
   5   3   6  736.23   52.39
  -7  -3  -6  440.46   31.30
   7  -3   6  337.17   31.10
  -7  -3  -6  385.06   30.00
  -7  -3  -6  423.46   33.70
   7  -3   6  392.26   30.30
   7  -3   6  464.35   34.90
   7   3   6  410.46   30.40
  -7   3  -6  445.16   29.60
   7   3   6  398.66   36.60
  -7   3  -6  406.56   49.40
  -7   3  -6  406.66   40.60
  -7   3  -6  339.67   39.30
   9  -3   6   60.19   16.30
   9  -3   6   44.30    8.50
   9  -3   6   25.20   10.80
  -9  -3  -6   34.10    8.80
  -9  -3  -6   32.80   10.60
   9   3   6   23.70   13.80
  -9   3  -6   42.10    7.60
  -9   3  -6   60.59   19.60
  -9   3  -6   52.19   29.80
   9   3   6   19.50   10.30
  11  -3   6    4.50    8.20
  11  -3   6   16.20   16.50
 -11  -3  -6   -2.80   17.50
 -11  -3  -6    0.30   10.10
 -11  -3  -6   -2.50    8.30
  11  -3   6   -9.30   10.20
  11   3   6   -0.90    8.30
 -11   3  -6    0.90    7.10
  11   3   6    9.70   21.70
 -11   3  -6   23.80   18.30
 -11   3  -6   -4.60   32.20
  13  -3   6    3.90   18.10
 -13  -3  -6   -6.00   18.70
  13  -3   6   25.60   11.30
 -13  -3  -6  -11.80    8.70
  13  -3   6    0.70    8.90
 -13  -3  -6    0.60   10.40
 -13   3  -6    6.70    7.70
  13   3   6    7.90    8.70
 -13   3  -6   27.60   19.00
 -13   3  -6  -40.30   32.90
  13   3   6   -8.10   21.90
 -15  -3  -6   69.59   10.80
  15  -3   6   51.19   10.40
  15  -3   6  121.79   22.00
 -15  -3  -6  126.09   21.90
 -15  -3  -6   62.79   12.10
  15  -3   6   77.39   13.30
  15   3   6   41.20   10.70
  15   3   6   77.09   23.70
 -15   3  -6   69.39   20.50
 -15   3  -6   63.99    9.90
 -17  -3  -6  543.15   43.40
 -17  -3  -6  647.54   42.60
  17  -3   6  604.14   43.00
  17  -3   6  636.84   44.10
 -17   3  -6  578.34   51.59
 -17   3  -6  578.64   42.50
  17   3   6  554.54   43.30
  19  -3   6  119.89   14.00
 -19  -3  -6  121.19   13.20
  19  -3   6  143.09   13.70
 -19  -3  -6  112.99   13.20
  19   3   6  124.89   13.60
 -19   3  -6  101.89   11.40
  19   3   6  130.79   19.80
 -19   3  -6  127.79   21.40
  23  -3   6   14.70    5.30
  23  -3   6    6.80    6.60
 -23  -3  -6   -1.80    5.10
 -23  -3  -6    2.70    4.60
  23   3   6    1.00    5.30
 -23   3  -6    4.90    3.80
 -25  -3  -6   -2.90    3.40
 -25  -3  -6   -4.20    4.00
  25  -3   6    4.50    4.10
  25  -3   6    2.30    4.70
  25   3   6    2.90    3.80
 -25   3  -6  -10.60    7.90
 -25   3  -6    1.30    2.70
 -26  -4   6    3.00    4.70
  26  -4  -6   -4.10    4.80
 -26  -4   6    9.90    5.70
  26  -4  -6   -1.30    6.60
 -26   4   6   -1.50    3.70
  26   4  -6    0.50   13.40
 -24  -4   6   -0.90    7.20
 -24  -4   6    1.10    6.20
  24  -4  -6    1.30    8.30
  24  -4  -6   -5.30    7.20
  24   4  -6   -7.50   16.70
  24   4  -6    8.60   16.40
 -24   4   6   -6.40    3.70
  22  -4  -6   -0.20    9.60
 -22  -4   6    5.30    7.30
  22  -4  -6    9.90    8.10
 -22  -4   6   -2.00    8.50
 -22   4   6   -2.80    4.80
  22   4  -6   22.00   16.60
  22   4  -6  -26.10   17.10
 -22   4   6    4.40   24.10
 -20  -4   6   54.19    9.10
  20  -4  -6   40.90    9.60
 -20  -4   6   54.19   10.40
  20  -4  -6   25.70   11.00
 -20   4   6   31.20    7.60
 -20   4   6   38.90   30.20
  20   4  -6   54.39   17.60
  18  -4  -6    0.20    8.40
  18  -4  -6   10.90   10.80
  18  -4  -6   -8.50   24.10
 -18  -4   6   15.00    9.80
 -18  -4   6    1.80   13.10
  18   4  -6   26.60   13.50
 -18   4   6   12.30    7.80
 -18   4   6  -13.20   12.40
 -18   4   6   35.80   32.80
  18   4  -6   38.20   31.30
 -16  -4   6   21.40   10.40
  16  -4  -6   21.90    9.20
  16  -4  -6  -27.70   18.80
 -16  -4   6   -7.20    8.00
 -16  -4   6   -3.70   12.30
  16  -4  -6    5.00   10.30
 -16   4   6   -1.50   13.50
 -16   4   6   32.70   30.50
  16   4  -6   46.40   20.70
  16   4  -6   -8.70   22.90
 -16   4   6    4.50    8.10
  16   4  -6   20.80   13.60
 -14  -4   6    1.00    8.10
  14  -4  -6    6.00    8.80
  14  -4  -6   15.20    8.20
 -14  -4   6    1.90   11.90
  14  -4  -6   -6.60   16.70
  14   4  -6   25.70   15.20
 -14   4   6    3.30   27.00
  14   4  -6   14.00   19.10
  14   4  -6   13.80   22.30
 -14   4   6    2.00   14.00
 -14   4   6    4.40    8.10
 -12  -4   6    1.10   11.10
  12  -4  -6   -5.80    8.70
  12  -4  -6   18.70    8.60
  12  -4  -6   -1.50   14.90
 -12   4   6   -1.40    7.80
  12   4  -6   31.70   13.90
 -12   4   6   17.10   24.10
  12   4  -6   53.69   21.60
 -12   4   6   36.30   14.30
 -12   4   6   -7.30   13.80
  12   4  -6   -9.80   16.70
 -10  -4   6   15.70   11.20
  10  -4  -6   14.20    8.50
  10  -4  -6   26.10    7.90
  10  -4  -6   31.20   14.00
 -10   4   6   29.80    8.20
 -10   4   6   20.40   15.00
  10   4  -6   13.80   16.40
 -10   4   6   26.20   22.00
 -10   4   6   27.90   14.40
  10   4  -6   32.10   13.30
  -8  -4   6   86.29   12.50
   8  -4  -6   88.89   14.60
   8  -4  -6   64.39    9.60
   8  -4  -6   97.89   13.70
  -8   4   6   59.79   17.30
  -8   4   6   69.99   14.60
   8   4  -6   52.09   17.60
   8   4  -6   81.39   15.10
  -8   4   6   68.09   22.40
  -8   4   6   77.09    9.90
   6  -4  -6   29.90    7.80
   6  -4  -6   46.70    7.50
   6  -4  -6   47.20   12.50
  -6  -4   6   31.20    9.50
   6   4  -6   31.20   12.00
  -6   4   6  -10.70   15.40
  -6   4   6   24.50    7.70
  -6   4   6   29.20   10.40
   6   4  -6   18.50   16.70
   4  -4  -6   10.20    7.10
  -4  -4   6    9.90    8.30
   4  -4  -6    8.20    6.40
   4  -4  -6   15.00   11.30
   4   4  -6   13.40   15.20
   4   4  -6   -5.50   16.30
  -4   4   6   -3.20   14.70
  -4   4   6  -31.90   15.20
  -4   4   6   -0.40    6.40
  -4   4   6    2.40   16.90
   2  -4  -6    7.40   10.80
   2  -4  -6    1.80    6.80
   2  -4  -6    9.60    7.20
  -2  -4   6    0.40    8.40
   2   4  -6   -7.10   14.70
  -2   4   6    6.60    6.80
  -2   4   6    6.10   11.90
   2   4  -6  -10.20   15.90
   2   4  -6  -23.40   16.70
  -2   4   6   -2.20   15.90
   0  -4  -6   14.40    7.30
   0  -4   6    6.80    9.20
   0  -4  -6    9.90    7.30
   0  -4  -6   20.30   11.10
   0   4   6   20.20    7.20
   0   4   6    3.10   14.30
   0   4  -6   -9.10   12.50
   0   4  -6   20.50   17.70
   0   4  -6   -1.70   14.00
   0   4   6    2.10   22.00
  -2  -4  -6   27.00    9.00
   2  -4   6    5.30   11.50
  -2  -4  -6   30.00   11.90
  -2   4  -6   18.80   25.90
   2   4   6    7.70   16.30
   2   4   6   -9.20   17.70
  -2   4  -6   -5.70   13.20
   2   4   6   13.90    7.40
  -2   4  -6   21.60   16.70
  -4  -4  -6   39.50   10.80
  -4  -4  -6   57.59    9.40
   4  -4   6   68.19   15.10
  -4  -4  -6   69.39   14.00
  -4   4  -6   35.60   17.10
   4   4   6   62.49    8.90
  -4   4  -6   59.99   16.90
  -6  -4  -6   71.99   11.40
  -6  -4  -6   63.19    9.60
   6  -4   6   49.99   17.00
  -6  -4  -6   49.99   15.00
  -6   4  -6   49.60   18.70
   6   4   6   37.00    8.40
  -6   4  -6   45.60    8.80
  -6   4  -6   21.00   16.20
   6   4   6   26.70   13.30
  -8  -4  -6   29.60   11.20
  -8  -4  -6   34.40    9.00
   8  -4   6   39.90   16.80
   8  -4   6   20.90    8.90
   8  -4   6   27.90   11.80
  -8   4  -6   58.19   18.90
  -8   4  -6    2.80   18.70
   8   4   6   28.50   15.90
  -8   4  -6   23.20   35.80
  -8   4  -6   51.09    7.10
   8   4   6   37.80    8.40
  10  -4   6   18.20   18.50
 -10  -4  -6    5.70   19.00
  10  -4   6   -4.70    8.40
 -10  -4  -6   -1.40    9.00
 -10  -4  -6    9.00    9.80
  10  -4   6   34.40   10.90
 -10   4  -6   17.00   34.90
  10   4   6   10.30   16.30
 -10   4  -6  -31.20   19.10
  10   4   6    8.10    7.70
 -10   4  -6    8.20    6.30
 -10   4  -6   42.30   19.40
 -12  -4  -6   -3.30    9.90
  12  -4   6   18.40   19.20
 -12  -4  -6    9.70   19.10
  12  -4   6  -14.80   10.40
 -12  -4  -6    3.70    9.00
  12  -4   6    8.90    8.70
  12   4   6   -6.70    7.10
 -12   4  -6   -0.80   33.50
  12   4   6   -8.00   16.00
 -12   4  -6   -4.70    5.80
 -12   4  -6   15.90   18.20
  14  -4   6    1.60    8.40
 -14  -4  -6    0.10    9.70
  14  -4   6   -9.10    9.30
 -14  -4  -6   -2.90    8.20
  14  -4   6   18.20   19.50
  14   4   6   -3.90   16.40
 -14   4  -6    9.50    5.70
 -14   4  -6  -33.40   31.60
 -14   4  -6   19.70   16.60
  14   4   6    4.40    7.20
  16  -4   6    2.10    9.00
 -16  -4  -6   11.50    7.80
 -16  -4  -6   10.90    8.80
  16  -4   6    9.10    8.20
 -16   4  -6    9.20   16.00
  16   4   6   -5.00   14.40
  16   4   6    2.00    6.80
 -16   4  -6    2.90    5.00
 -18  -4  -6    9.90    6.90
  18  -4   6   18.70    7.50
  18  -4   6   10.00    8.60
 -18  -4  -6    7.50    7.80
  18   4   6   -2.60   14.00
 -18   4  -6   11.60    4.20
  18   4   6   23.60    6.30
 -18   4  -6   10.00   15.20
 -20  -4  -6   -5.10    5.70
  20  -4   6    2.50    6.50
 -20  -4  -6    2.50    6.30
  20  -4   6   -3.30    6.90
  20   4   6    5.00    4.80
 -20   4  -6    0.70    2.40
 -20   4  -6   -4.20   11.70
 -22  -4  -6   -0.70    4.30
 -22  -4  -6    3.60    4.40
  22  -4   6   -0.30    4.90
  22  -4   6   -4.10    5.10
  22   4   6  -23.20   11.70
  23  -5  -6    5.30    7.10
  23  -5  -6    0.70    6.10
 -23  -5   6    5.60    5.20
  23   5  -6   11.90   12.30
  23   5  -6   16.00   11.70
  21  -5  -6  387.56   24.90
 -21  -5   6  295.77   23.90
  21  -5  -6  330.77   25.30
 -21   5   6  334.57   32.40
  21   5  -6  291.17   30.60
  19  -5  -6  560.84   40.10
 -19  -5   6  520.95   39.20
  19  -5  -6  614.14   39.60
 -19   5   6  580.04   49.80
  19   5  -6  463.75   44.60
 -19   5   6  554.74   38.00
  19   5  -6  555.64   45.20
  17  -5  -6    3.10    9.40
  17  -5  -6   -9.00    7.70
 -17  -5   6   11.40    8.80
 -17   5   6  -11.10   10.80
 -17   5   6   -0.10    4.20
 -17   5   6   21.80   26.20
  17   5  -6   14.50   12.70
  17   5  -6    2.80   19.30
 -15  -5   6   16.50    7.80
  15  -5  -6   40.80   10.70
  15  -5  -6    3.80    8.80
  15   5  -6   12.80   20.30
  15   5  -6   33.40   14.10
 -15   5   6   41.40   24.80
 -15   5   6   12.90    4.90
 -15   5   6    2.20   11.10
  13  -5  -6   45.60   10.20
  13  -5  -6   24.60    8.90
  13   5  -6   38.20   15.00
 -13   5   6   14.60   12.50
 -13   5   6   18.90    5.80
  13   5  -6   11.40   20.20
 -13   5   6   22.90   23.70
  11  -5  -6   33.40    8.90
  11  -5  -6   12.30   14.50
  11  -5  -6    6.10    9.00
  11   5  -6   56.79   19.00
  11   5  -6   71.79   19.50
 -11   5   6   17.90   13.70
 -11   5   6   20.60   23.40
 -11   5   6   31.00   15.10
  11   5  -6   33.70   14.10
 -11   5   6   27.40    6.30
   9  -5  -6  371.26   29.00
   9  -5  -6  351.96   30.90
   9  -5  -6  379.06   31.90
  -9   5   6  361.86   40.50
  -9   5   6  371.26   34.20
  -9   5   6  300.07   25.60
   9   5  -6  367.96   34.00
  -9   5   6  310.17   34.80
   9   5  -6  396.96   36.30
   7  -5  -6  303.17   25.30
   7  -5  -6  366.66   30.20
   7  -5  -6  306.17   25.50
   7   5  -6  351.16   32.10
  -7   5   6  312.87   23.80
  -7   5   6  350.26   32.30
  -7   5   6  309.47   39.20
   7   5  -6  351.56   34.10
  -7   5   6  319.47   35.50
   5  -5  -6    3.60   12.40
   5  -5  -6    3.90    7.00
   5  -5  -6    1.70    8.00
  -5   5   6   11.30    8.70
  -5   5   6   -1.50   18.80
   5   5  -6   -1.70   11.00
  -5   5   6    1.80    4.70
   5   5  -6   10.60   16.70
  -5   5   6  -33.70   15.10
   3  -5  -6   39.70   12.90
   3  -5  -6   49.70    8.20
   3  -5  -6   17.00    8.80
   3   5  -6   44.20   18.30
   3   5  -6   33.70   13.70
  -3   5   6   26.90   11.70
   3   5  -6   19.70   20.90
  -3   5   6   19.20   18.20
  -3   5   6   -6.50   15.50
   1  -5  -6  133.39   16.60
   1  -5  -6  136.19   15.50
   1  -5  -6  169.08   20.80
  -1   5   6   97.79   22.30
  -1   5   6  148.19   24.90
   1   5  -6  148.69   25.40
   1   5  -6  161.48   24.00
  -1   5   6  142.59   22.50
   1   5  -6  139.59   24.30
  -1  -5  -6   19.60    8.10
  -1  -5  -6    3.60   13.30
  -1  -5  -6   10.40    8.70
  -1   5  -6   38.90   20.60
  -1   5  -6    4.10   14.20
   1   5   6  -32.50   16.80
   1   5   6    5.10    9.00
   1   5   6    0.30   17.80
  -1   5  -6    4.40   17.90
  -3  -5  -6   47.20    9.50
  -3  -5  -6   47.60   14.20
  -3  -5  -6   21.40    7.90
   3   5   6  -12.10   16.70
   3   5   6   25.10   15.80
  -3   5  -6   34.30   15.10
  -3   5  -6   12.30   16.50
  -3   5  -6   31.10   19.90
   3   5   6    8.60   21.60
  -5   5  -6  324.17   34.80
   5   5   6  324.47   33.80
  -5   5  -6  344.77   35.40
   5   5   6  257.87   40.40
  -7  -5  -6  152.78   21.80
  -7  -5  -6  122.19   14.60
   7  -5   6  177.28   16.00
  -7  -5  -6  145.19   15.50
   7   5   6  117.99   27.00
   7   5   6  167.98   26.50
  -7   5  -6  154.28   38.60
  -7   5  -6  185.98   23.40
  -7   5  -6  140.99   23.00
  -9  -5  -6   20.30    9.00
  -9  -5  -6   -2.60    8.60
   9  -5   6    8.90    8.10
  -9   5  -6  -11.50   14.80
  -9   5  -6   23.90   17.80
  -9   5  -6   29.50   32.70
   9   5   6    2.20   11.50
   9   5   6  -30.70   15.70
  11  -5   6   -2.50    7.80
 -11  -5  -6   -8.60    8.90
 -11  -5  -6   -4.80    8.30
 -11   5  -6  -24.00   15.30
  11   5   6   -2.10   12.20
 -11   5  -6    9.40   31.00
 -11   5  -6   23.70   16.50
  11   5   6  -12.40   16.50
 -13  -5  -6    8.00    7.90
  13  -5   6    8.20    7.70
 -13  -5  -6   -6.00   10.80
  13   5   6   11.20   13.50
 -13   5  -6   18.30   15.40
 -13   5  -6   26.10   28.80
  13   5   6   13.40   14.10
 -13   5  -6  -17.30   14.40
  15  -5   6   42.00    7.20
 -15  -5  -6   42.50    8.30
  15  -5   6   35.60    7.90
 -15   5  -6   22.80   13.90
 -15   5  -6   33.20   14.20
  15   5   6   22.60   14.90
  17  -5   6  425.66   30.40
 -17  -5  -6  436.26   30.20
  17   5   6  408.06   34.70
 -17   5  -6  407.26   35.80
 -19  -5  -6   71.09    7.40
 -19  -5  -6   83.09    7.80
  19  -5   6   86.09    8.50
 -19   5  -6   91.19   14.90
  19   5   6   59.29   16.30
 -19   5  -6   48.70   11.40
 -18  -6   6   16.50    5.10
  18  -6  -6   30.60    7.00
  18   6  -6   40.90   11.60
 -18   6   6    2.80    9.50
 -18   6   6   37.50   17.00
  16  -6  -6    8.10    6.90
 -16   6   6    8.00    9.30
  16   6  -6   20.10   12.30
 -16   6   6   18.30   19.80
  14  -6  -6   14.00    7.70
 -14   6   6   39.20   22.70
 -14   6   6   10.00   10.20
  14   6  -6   21.80   12.90
  12  -6  -6   10.20    8.20
 -12   6   6    2.40   10.70
 -12   6   6   16.00   20.10
  12   6  -6   30.80   14.30
  10  -6  -6   15.40    8.00
 -10   6   6   33.00   20.60
  10   6  -6   36.20   13.90
 -10   6   6   30.30   13.20
 -10   6   6    6.20   12.50
   8  -6  -6   61.89   10.50
  -8   6   6   40.10   20.20
   8   6  -6   60.39   14.70
  -8   6   6   19.10   13.20
  -8   6   6   38.40   14.20
   6  -6  -6   22.50    8.90
  -6   6   6    7.30   12.40
  -6   6   6   14.40   19.80
  -6   6   6   10.60   13.90
   6   6  -6   36.80   13.60
   4  -6  -6   -2.30    8.00
  -4   6   6  -19.40   12.60
  -4   6   6   -3.30   19.00
   4   6  -6   21.60   12.50
  -4   6   6    0.80   10.70
   2  -6  -6   -3.40    7.90
  -2   6   6    5.60   11.20
  -2   6   6    0.20   18.50
   2   6  -6  -36.00   16.50
   2   6  -6    9.80   12.20
  -2   6   6  -14.00   12.10
   0  -6  -6   17.00    8.80
   0   6  -6   13.10   17.50
   0   6   6   -2.70   17.70
   0   6   6   10.20   10.90
   0   6  -6    7.90   13.40
   0   6   6   -5.20   12.90
  -2  -6  -6   13.10   10.40
  -2   6  -6   -0.50   13.50
   2   6   6    7.50    8.20
   2   6   6  -16.10   12.10
   2   6   6   -6.30   16.90
  -2   6  -6   10.60   17.60
  -4  -6  -6   32.10    9.60
   4   6   6   -5.80   13.20
  -4   6  -6   21.30   15.00
   4   6   6    7.80   16.70
   4   6   6   10.10   12.30
  -4   6  -6   16.50   15.70
  -6  -6  -6   26.70    9.00
  -6   6  -6   26.00   14.90
   6   6   6    7.30   14.90
   6   6   6   30.10   13.60
   6   6   6   24.50   13.80
  -6   6  -6   39.80   15.70
  -8  -6  -6    5.80    7.80
  -8   6  -6    5.70   13.30
  -8   6  -6    0.60   14.00
   8   6   6    3.40   13.70
   8   6   6   -4.60   15.20
  10  -6   6   19.00    8.60
 -10  -6  -6   10.60    6.90
 -10   6  -6    4.60   12.70
  10   6   6  -17.90   15.80
  10   6   6    3.90   11.30
 -10   6  -6   -8.60   12.80
  10   6   6    1.70   11.10
 -12  -6  -6    6.20    6.10
  12  -6   6    9.40    6.00
 -12   6  -6   15.20   12.20
 -12   6  -6   -3.50   11.30
  12   6   6   -9.10   12.30
  12   6   6   12.90   12.20
 -14  -6  -6   19.40    7.00
  14  -6   6   -2.10    4.90
  14   6   6   -9.80   11.40
 -14   6  -6   -4.30    9.80
  14   6   6  -10.40    9.10
 -14   6  -6    3.70   11.00
  11  -7  -6    2.70    5.80
 -11   7   6   10.80    8.60
 -11   7   6    4.20   13.50
  11   7  -6   22.40   11.70
   9  -7  -6   28.00    6.30
  -9   7   6   28.10   14.90
  -9   7   6   40.30    9.80
   7  -7  -6   25.70    6.70
  -7   7   6   51.19   14.60
  -7   7   6   41.50   10.00
   5  -7  -6   -5.80    5.40
   5   7  -6   25.80   12.90
  -5   7   6   20.40   11.50
  -5   7   6   -6.70   15.30
  -5   7   6    4.20    8.60
   3  -7  -6   -3.80    5.60
  -3   7   6    1.20   16.10
  -3   7   6   -4.00    9.00
   3   7  -6   22.70   13.20
  -3   7   6   13.90   11.40
   1  -7  -6   -8.40    7.70
   1   7  -6   33.30   12.40
  -1   7   6   20.70   16.90
  -1   7   6   15.20   11.20
  -1   7   6    5.30    9.70
  -1  -7  -6   -8.30    7.60
   1   7   6    0.30   10.70
   1   7   6   -0.10    9.60
   1   7   6   11.60   15.60
  -1   7  -6   -1.20   10.80
  -1   7  -6   10.50   11.30
  -3   7  -6   -6.80   10.50
  -3   7  -6    8.90   11.40
   3   7   6   -4.20   14.10
   3   7   6    6.80   10.00
   3   7   6   -1.60    8.90
  -5   7  -6   42.80   11.20
   5   7   6   51.99   12.00
   5   7   6   29.50   10.70
   5   7   6   26.60   10.20
  -7   7  -6   18.30   10.10
   7   7   6   30.40   10.30
  -7   7  -6   24.30    9.60
   7   7   6   15.80    8.10
   7   7   6   12.70   11.40
  30   0  -7   -7.50    6.90
 -30   0   7    6.90    5.20
 -30   0   7   -1.10    4.10
 -28   0   7    1.50    6.50
  28   0  -7   -3.50    5.00
 -28   0   7   -3.40    5.80
  28   0  -7    2.80    8.50
 -26   0   7    0.50    7.50
  26   0  -7   -0.80    7.70
  26   0  -7   -0.30    8.30
 -26   0   7    2.60    4.50
 -26   0   7    4.80    8.30
  24   0  -7    5.60    8.50
 -24   0   7   -2.80    9.10
 -24   0   7   -4.40    6.20
  24   0  -7  -11.20    9.50
 -24   0   7    9.90    8.10
  24   0  -7  -27.30   25.60
 -22   0   7  -13.40    7.50
  22   0  -7  -12.40   11.70
 -22   0   7   -2.10    9.50
 -22   0   7   11.70   10.50
  22   0  -7   12.70   23.60
  22   0  -7    8.80   10.90
  20   0  -7    5.60   21.50
 -20   0   7   -7.60   21.30
 -20   0   7    8.40    9.90
 -20   0   7    3.90    8.10
  20   0  -7    3.50    9.10
 -20   0   7   -5.00    9.70
  20   0  -7    4.70   10.80
 -18   0   7   -4.60    8.70
  18   0  -7   -8.40   21.00
  18   0  -7   10.00    6.30
 -18   0   7    5.30   18.60
  18   0  -7  -15.50    7.10
  18   0  -7   10.10   20.30
  18   0  -7  -21.60    9.90
 -18   0   7    8.70   10.30
 -16   0   7   -2.20    9.00
  16   0  -7    6.40    7.80
  16   0  -7  -33.50   21.20
  16   0  -7    2.90    6.10
  16   0  -7   -2.30   17.70
  16   0  -7   -3.30    9.10
 -16   0   7    8.10    8.90
 -16   0   7   -5.50   15.70
 -16   0   7  -13.80    6.00
 -14   0   7    5.90    6.20
  14   0  -7  -14.60   11.20
 -14   0   7   -3.60   13.40
  14   0  -7   -1.20    6.90
  14   0  -7    1.40    6.70
  14   0  -7    0.30   15.80
  14   0  -7  -18.50   12.50
 -14   0   7    3.30    9.10
 -14   0   7    6.40    7.80
 -12   0   7   -1.90   11.90
 -12   0   7  -12.60    7.20
  12   0  -7   -3.20   11.80
 -12   0   7   -0.50    6.10
  12   0  -7    7.60    6.10
  12   0  -7    6.40   13.60
  10   0  -7    2.30    6.70
 -10   0   7    3.50   11.30
  10   0  -7    1.40   12.10
 -10   0   7  -67.49   33.90
  10   0  -7   -0.70   11.20
 -10   0   7   -1.10    6.30
  10   0  -7    7.60    6.70
 -10   0   7    1.50    7.40
   8   0  -7    6.40   11.10
   8   0  -7  -11.70   11.20
   8   0  -7  -19.50   22.90
  -8   0   7    3.90   11.00
   6   0  -7    4.20   10.20
  -6   0   7   -3.80   29.10
  -6   0   7   -2.10   10.90
   6   0  -7  -43.40   20.20
   6   0  -7    0.00   10.40
   4   0  -7   -3.90    9.70
   4   0  -7    6.70   20.70
  -4   0   7   -0.30   10.60
  -4   0   7   65.49   32.80
   4   0  -7   12.10   10.50
  -2   0   7   13.80   11.10
   2   0  -7   13.60   11.20
   2   0  -7   10.20   10.20
   2   0  -7    0.20   21.00
   2   0  -7  -33.40   27.30
   0   0  -7  -23.10   28.80
   0   0  -7    7.60   11.10
   0   0   7   10.90   11.30
   0   0  -7   45.30   21.10
   2   0   7   12.50   11.60
  -2   0  -7  -13.10   18.50
  -2   0  -7   -6.60   11.40
  -2   0  -7  -15.20   41.20
   4   0   7   -0.90   11.50
  -4   0  -7   28.20   21.50
  -4   0  -7  -72.19   29.80
   6   0   7   -6.90    8.20
   6   0   7   -2.40   12.70
  -6   0  -7   -2.30    7.00
  -6   0  -7    2.10    7.00
  -6   0  -7  -11.90   39.40
   6   0   7   11.10    7.30
  -6   0  -7   -5.00   14.90
  -6   0  -7    2.20    7.60
   8   0   7    6.20    7.20
   8   0   7   -2.60    8.50
  -8   0  -7  -14.70   15.10
  -8   0  -7   10.40    8.00
  -8   0  -7    6.00    7.30
   8   0   7   -6.10    8.50
   8   0   7    9.80   14.00
 -10   0  -7   15.00   15.90
  10   0   7   -1.10    8.50
  10   0   7   25.20   15.60
 -10   0  -7    0.60    8.00
 -10   0  -7    0.70    7.90
 -10   0  -7    1.10    6.80
  10   0   7    6.90    7.30
  12   0   7   -6.80    9.60
  12   0   7    8.90    7.80
 -12   0  -7   -0.30    6.90
 -12   0  -7   -1.60    8.00
  12   0   7   18.00   18.80
 -12   0  -7  -13.70    8.40
  14   0   7    6.00   10.30
  14   0   7   57.39   22.30
  14   0   7   -2.40    7.60
 -14   0  -7   -5.20    8.80
 -14   0  -7  -13.90    8.50
 -14   0  -7   -1.70    6.80
  16   0   7    5.50   10.10
  16   0   7    4.20    7.40
 -16   0  -7    8.90    9.00
 -16   0  -7  -15.20    8.20
 -16   0  -7    1.70    6.30
 -18   0  -7    2.30    7.50
 -18   0  -7    0.90    8.00
  18   0   7    9.00    9.60
  18   0   7   -0.90    6.20
 -20   0  -7    4.30    7.10
  20   0   7    7.10    8.10
  20   0   7    7.80    7.80
 -20   0  -7   10.00   10.70
 -22   0  -7   -3.70    6.10
 -22   0  -7   -2.50    5.70
  22   0   7   -4.10    6.00
  22   0   7    2.90    6.10
  24   0   7   -0.20    4.90
 -24   0  -7    6.80    5.00
  24   0   7    3.70    5.00
 -24   0  -7   -3.80    4.20
 -26   0  -7    0.70    3.00
  26   0   7   -4.50    4.00
  26   0   7    2.90    3.20
 -31  -1   7   26.60    4.80
  31  -1  -7   51.09    7.00
  31  -1  -7   23.60    4.30
  31   1  -7   41.70    5.70
 -31   1   7   44.00    5.90
 -29  -1   7   19.90    3.90
 -29  -1   7   16.10    6.30
  29  -1  -7   17.00    6.10
 -29  -1   7    9.50    4.40
  29  -1  -7    7.80    6.70
 -29   1   7    7.00    5.10
  29   1  -7   14.90    6.40
 -29   1   7   12.70    4.80
  27  -1  -7    8.70    9.00
  27  -1  -7    1.40    7.80
 -27  -1   7   -0.40    5.50
 -27  -1   7   -7.20    7.90
 -27  -1   7    0.30    5.10
 -27   1   7    7.00    6.20
 -27   1   7    0.20    6.30
  27   1  -7    2.90    8.70
  25  -1  -7   17.70    8.40
 -25  -1   7   21.00    9.90
  25  -1  -7    8.30    9.90
 -25  -1   7   27.30    7.80
 -25  -1   7   27.90    7.00
  25   1  -7  -18.00   36.00
 -25   1   7   17.30    8.60
  25   1  -7   32.00    9.40
 -25   1   7   21.80    7.90
 -23  -1   7   22.30   12.50
  23  -1  -7   13.20    6.30
 -23  -1   7   10.00    8.60
 -23  -1   7   16.50    8.80
  23  -1  -7    7.20    8.50
  23  -1  -7   16.70   12.50
 -23   1   7   12.90    9.80
 -23   1   7   13.50    9.60
  23   1  -7    9.60    8.20
  23   1  -7   -3.50   23.20
  23   1  -7   13.30   10.80
 -21  -1   7 1363.26   88.39
  21  -1  -7 1241.28   89.29
 -21  -1   7 1269.57   89.79
  21  -1  -7 1259.97   88.09
 -21  -1   7 1366.36   89.19
  21  -1  -7 1196.38   89.29
 -21   1   7 1312.17   87.29
 -21   1   7 1296.57   89.69
  21   1  -7 1161.98   96.49
  21   1  -7 1218.78   93.59
  21   1  -7 1249.97   88.79
 -21   1   7 1347.37   88.79
  21   1  -7 1278.47   89.29
  19  -1  -7 1680.63  115.69
 -19  -1   7 1675.33  114.69
 -19  -1   7 1675.13  116.39
  19  -1  -7 1726.33  115.69
 -19  -1   7 1547.95  115.29
  19  -1  -7 1611.24  114.69
  19   1  -7 1738.53  119.49
  19   1  -7 1627.94  115.39
 -19   1   7 1849.42  114.29
 -19   1   7 1714.63  116.09
  19   1  -7 1560.44  122.19
  19   1  -7 1581.24  115.49
 -19   1   7 1706.53  115.09
 -17  -1   7   36.10   14.90
 -17  -1   7   47.20    8.60
 -17  -1   7   42.80   11.80
  17  -1  -7   55.49    9.10
  17  -1  -7   43.30   11.00
  17  -1  -7   57.09   11.60
 -17  -1   7   45.80   10.90
  17  -1  -7   48.60   20.30
 -17   1   7   52.69    8.80
  17   1  -7   44.90   11.80
  17   1  -7   45.60   20.10
  17   1  -7   43.30    8.30
 -17   1   7   53.49   13.40
  17   1  -7   53.19   18.90
  15  -1  -7   13.40    7.00
  15  -1  -7   10.90    6.80
  15  -1  -7    7.90    6.80
 -15  -1   7   30.20    8.80
  15  -1  -7  -21.50   15.60
 -15  -1   7    5.30    6.90
 -15  -1   7   24.30    8.80
 -15  -1   7   -0.30   12.20
 -15   1   7   12.40    7.60
  15   1  -7    2.90    6.30
  15   1  -7   20.20    9.70
 -15   1   7   41.50   15.80
 -15   1   7   10.90    8.40
 -15   1   7   16.60    8.80
  15   1  -7    9.40   16.50
  15   1  -7  -11.60   16.50
  13  -1  -7   -0.20    6.30
 -13  -1   7    5.70    6.50
  13  -1  -7   -1.40    6.10
  13  -1  -7  -15.50   12.60
 -13  -1   7    4.50    8.00
 -13  -1   7  -12.20   11.00
  13  -1  -7    0.40    6.30
  13   1  -7   -0.70    8.70
  13   1  -7    7.20    6.20
 -13   1   7   17.60    8.20
  13   1  -7    0.50   14.50
 -13   1   7   28.90   13.70
 -13   1   7    0.70    7.70
 -13   1   7   -5.20    5.50
  11  -1  -7  111.99   11.00
  11  -1  -7  108.69   11.20
  11  -1  -7  112.89   15.30
 -11  -1   7  124.79   12.20
  11  -1  -7   95.09   11.30
 -11  -1   7  104.19   11.80
 -11  -1   7   95.99   13.80
 -11   1   7  120.79   12.50
  11   1  -7  107.29   11.40
  11   1  -7  118.39   16.90
 -11   1   7  102.29   10.30
 -11   1   7  106.49   23.90
   9  -1  -7  731.43   86.89
  -9  -1   7  817.42   63.79
   9  -1  -7  846.02   64.39
   9  -1  -7  997.60   62.49
   9  -1  -7  969.70   62.59
  -9   1   7  845.52   62.59
   9   1  -7  979.70   62.89
  -9   1   7  991.30   63.59
  -9   1   7  836.72   97.59
   9   1  -7  861.81   65.19
  -9   1   7  905.61   64.39
   7  -1  -7  689.23   51.99
   7  -1  -7  707.83   75.19
  -7  -1   7  707.43   51.69
   7   1  -7  688.93   52.79
  -7   1   7  770.92   52.39
  -7   1   7  820.72   84.79
   5  -1  -7   14.60   28.60
  -5  -1   7   61.99   11.70
   5  -1  -7   65.89   12.40
  -5   1   7   87.49   43.00
   5   1  -7   65.39   13.90
  -5   1   7   81.89   13.70
   3  -1  -7    5.20   26.20
   3  -1  -7   13.00    9.90
  -3  -1   7    6.90   10.00
   3   1  -7   -6.80   11.20
   3   1  -7   14.90   28.30
  -3   1   7    2.50   12.10
   1  -1  -7   54.99   29.70
  -1  -1   7   40.80   10.90
   1  -1  -7   49.00   10.90
   1  -1  -7  -31.90   30.30
  -1   1   7   54.39   12.30
   1   1  -7    5.00   27.70
   1   1  -7   46.40   12.90
  -1  -1  -7   25.00   27.90
   1  -1   7   38.60   10.80
  -1  -1  -7    9.60   44.60
  -1  -1  -7   44.00   11.20
  -1   1  -7   20.30   12.10
  -1   1  -7   -2.60   47.20
   1   1   7   38.20   12.90
   3  -1   7  151.08   18.50
  -3  -1  -7  169.18   19.00
  -3  -1  -7  100.59   33.50
  -3  -1  -7  150.18   16.80
  -3  -1  -7   58.19   40.00
   3   1   7  152.88   20.40
  -3   1  -7  173.28   19.30
  -3   1  -7  151.18   38.00
  -3   1  -7  165.18   14.90
  -5  -1  -7  640.54   43.30
  -5  -1  -7  535.75   44.70
   5  -1   7  600.74   42.90
   5  -1   7  558.34   45.20
   5  -1   7  656.93   43.30
  -5  -1  -7  586.64   42.70
   5   1   7  634.84   43.10
   5   1   7  600.34   46.30
  -5   1  -7  648.04   53.09
  -5   1  -7  607.74   43.10
  -7  -1  -7   22.70    7.20
   7  -1   7   18.20   13.00
   7  -1   7   25.30    9.30
   7  -1   7   18.70    7.60
  -7  -1  -7   12.10    8.00
  -7  -1  -7   16.60    8.20
   7   1   7   25.80   13.70
   7   1   7   13.80    6.00
   7   1   7   39.40   10.80
  -7   1  -7   20.90    7.40
  -7   1  -7   25.90   19.40
   7   1   7   17.00    8.20
  -7   1  -7   23.50    7.30
  -9  -1  -7   35.70    9.10
   9  -1   7   45.60   10.00
   9  -1   7   33.50   15.00
   9  -1   7   27.30   10.20
   9  -1   7   33.00    8.50
  -9  -1  -7   21.60    7.70
  -9  -1  -7   29.50    9.20
  -9  -1  -7   68.59   17.40
   9   1   7   41.40    9.70
  -9   1  -7   33.40    8.50
   9   1   7   40.10    6.50
   9   1   7   31.90    8.80
  -9   1  -7   23.40   20.40
  -9   1  -7   21.90    8.20
  11  -1   7  159.28   15.80
  11  -1   7  153.98   16.60
  11  -1   7  191.88   21.50
  11  -1   7  175.18   17.50
 -11  -1  -7  153.08   16.70
 -11  -1  -7  145.29   14.70
 -11  -1  -7  159.78   15.90
 -11   1  -7  131.59   25.50
 -11   1  -7  168.08   15.00
  11   1   7  143.99   15.50
 -11   1  -7  125.59   14.70
  11   1   7  168.58   16.10
  11   1   7  145.39   13.50
  13  -1   7    4.60    8.60
 -13  -1  -7   10.00   19.90
 -13  -1  -7   -7.80    7.30
 -13  -1  -7   -6.50    9.20
 -13  -1  -7   -7.40    9.90
  13  -1   7   14.00   11.10
  13  -1   7    7.00   20.10
 -13   1  -7  -12.00    7.90
 -13   1  -7  -19.10   20.80
 -13   1  -7    5.00    8.70
  13   1   7   18.50    5.40
  13   1   7   -3.80    8.70
  15  -1   7   -7.70    8.50
  15  -1   7    0.60   10.50
 -15  -1  -7   -9.10    9.10
 -15  -1  -7   -0.80    7.40
 -15  -1  -7   -9.90    8.50
  15   1   7   -1.60    8.70
 -15   1  -7    4.20    8.60
 -15   1  -7   17.10   11.30
  17  -1   7  207.88   18.40
 -17  -1  -7  229.48   17.50
 -17  -1  -7  160.38   18.40
  17  -1   7  225.08   20.40
 -17  -1  -7  226.28   19.70
 -17   1  -7  232.18   19.60
  17   1   7  186.08   18.10
 -17   1  -7  188.98   17.60
 -19  -1  -7  -10.70    6.40
 -19  -1  -7    4.90    7.80
 -19  -1  -7    5.80    6.40
  19  -1   7   13.50    7.10
  19  -1   7    1.40    6.40
  19  -1   7    1.40    9.00
 -19   1  -7    9.70    7.00
  19   1   7   -0.30    6.80
 -19   1  -7    4.90    7.60
  19   1   7   -5.30    8.30
 -21  -1  -7   22.10    7.70
  21  -1   7   26.10    7.60
 -21  -1  -7   36.20    7.70
  21  -1   7   39.20    6.30
  21  -1   7   39.40    9.40
 -21  -1  -7   39.50    5.60
 -21   1  -7   34.90    6.60
 -21   1  -7   26.70    7.10
  21   1   7   14.40    6.30
  21   1   7   33.60    8.10
  23  -1   7   -6.50    4.80
  23  -1   7   -1.40    6.60
 -23  -1  -7    6.50    5.60
 -23  -1  -7    9.00    5.40
  23   1   7    7.00    4.10
  23   1   7    2.60    7.10
 -23   1  -7   -0.40    4.80
 -25  -1  -7    0.60    4.00
  25  -1   7  -10.50    4.00
  25  -1   7   -7.50    4.60
 -25  -1  -7    6.30    4.20
 -25   1  -7   -0.20    2.90
  25   1   7    1.30    5.10
  30  -2  -7   -2.20    5.30
 -30  -2   7   11.10    4.30
  30  -2  -7   19.70    5.30
 -30   2   7   12.50    3.80
  30   2  -7   12.70    4.70
 -28  -2   7   -3.10    6.00
  28  -2  -7    9.90    6.80
  28  -2  -7    1.90    6.90
 -28  -2   7    1.20    4.80
 -28   2   7    2.70    4.00
  28   2  -7    0.60    6.00
  26  -2  -7   11.90    8.00
 -26  -2   7   12.00    6.50
  26  -2  -7   20.10    9.70
  26  -2  -7   27.30    5.10
 -26  -2   7   16.60    8.60
  26   2  -7   14.40    7.30
 -26   2   7   18.20    7.00
 -26   2   7   24.50    5.30
  24  -2  -7   12.90   11.00
  24  -2  -7   15.30    8.30
 -24  -2   7    5.90    9.70
  24  -2  -7    8.80    6.90
 -24  -2   7   19.10    8.00
 -24   2   7   11.20    4.80
 -24   2   7   21.40    8.10
  24   2  -7   11.10    8.80
  24   2  -7   -2.50   18.30
  22  -2  -7   18.10    8.00
 -22  -2   7   36.30    9.30
 -22  -2   7   21.90   11.10
 -22  -2   7   41.90   22.10
  22  -2  -7   26.70   12.20
  22  -2  -7   29.90    8.60
  22   2  -7   26.90    9.20
 -22   2   7   57.29   13.80
 -22   2   7   28.00    6.50
  22   2  -7   43.10   25.60
  22   2  -7   38.50   19.60
 -20  -2   7   10.60   16.50
  20  -2  -7   11.60    8.30
 -20  -2   7   37.20   11.10
  20  -2  -7   21.60    8.70
  20  -2  -7    3.70   11.60
  20   2  -7   30.30    9.10
  20   2  -7   45.10   18.30
  20   2  -7   18.20   22.00
 -20   2   7   21.50    6.90
 -20   2   7   18.80    8.90
  18  -2  -7  121.29   24.10
  18  -2  -7   91.39   13.20
 -18  -2   7   61.49   15.60
  18  -2  -7   66.69   10.10
 -18  -2   7   77.09   12.80
  18  -2  -7   67.89   10.80
 -18  -2   7   67.89   10.10
  18   2  -7   62.69   22.60
  18   2  -7   84.39   10.90
 -18   2   7  103.89   12.50
 -18   2   7   68.29    9.40
  18   2  -7   76.69   17.50
 -16  -2   7   25.10   13.00
 -16  -2   7   32.30    9.90
  16  -2  -7   34.00    8.60
  16  -2  -7   24.00    9.00
  16  -2  -7   15.20    7.50
 -16  -2   7   24.80    7.90
  16  -2  -7   28.60   18.80
 -16   2   7   27.80    7.50
  16   2  -7   13.80   19.60
 -16   2   7   40.50    9.80
  16   2  -7   38.60   15.00
  16   2  -7   19.30    7.80
 -14  -2   7   -1.80    8.90
 -14  -2   7    4.00    6.80
  14  -2  -7   14.50    6.90
  14  -2  -7    0.00   15.20
 -14  -2   7   -3.20   11.40
  14  -2  -7    1.70    7.80
  14  -2  -7   14.40    7.00
  14   2  -7    2.70    6.50
 -14   2   7    0.30    8.30
  14   2  -7   -0.60   17.40
  14   2  -7   -2.10   14.70
 -10  -2   7  207.48   16.80
 -10  -2   7  191.38   19.80
  10  -2  -7  208.18   16.60
 -10  -2   7  196.78   16.50
  10  -2  -7  179.58   21.30
  10  -2  -7  208.38   16.00
  10   2  -7  158.68   27.00
 -10   2   7  193.48   16.30
  10   2  -7  196.28   24.60
  10   2  -7  196.58   15.90
 -10   2   7  191.08   17.00
   8  -2  -7    8.20    6.00
  -8  -2   7   -3.20    9.80
   8  -2  -7    3.00    7.30
   8  -2  -7   -6.60   10.00
   8   2  -7   -1.40    5.40
  -8   2   7   -2.00    6.80
   8   2  -7   -4.40   13.20
   8   2  -7   -6.00   14.70
  -8   2   7  -29.80   13.40
  -8   2   7    3.80    6.70
  -6  -2   7   10.90    9.50
   6  -2  -7   10.00   10.00
   6  -2  -7    4.50    6.40
   6  -2  -7    6.40    6.10
  -6   2   7   -8.30   11.50
   6   2  -7    0.40   16.90
   6   2  -7    6.20   12.70
   6   2  -7    9.30    5.30
   4  -2  -7   43.70    7.40
   4  -2  -7   38.40    7.40
  -4  -2   7   37.40   10.20
   4  -2  -7   41.20   10.60
  -4   2   7   43.10    7.90
   4   2  -7   41.10    6.40
   4   2  -7   29.10   12.80
   2  -2  -7    7.40    6.60
   2  -2  -7   -0.10    6.30
   2  -2  -7   18.10    9.20
  -2  -2   7    5.80    9.10
  -2   2   7    4.00    6.40
   2   2  -7    0.20   12.00
   2   2  -7   14.90    5.40
   0  -2  -7   11.90    9.00
   0  -2  -7    9.60    6.40
   0  -2   7    2.00    9.30
   0  -2  -7   -3.80    7.20
   0   2   7  -15.80    6.10
   0   2  -7    2.10    5.70
   0   2  -7  -12.40   12.10
   2  -2   7   66.29   11.70
  -2  -2  -7   68.19    9.10
  -2  -2  -7   75.39   12.20
  -2  -2  -7  100.29   10.60
  -2   2  -7   65.59    8.50
  -2   2  -7   57.19   16.70
  -2   2  -7   73.09   14.20
   2   2   7   75.29   10.10
  -2   2  -7  107.49   18.70
   4  -2   7    7.60    8.30
  -4  -2  -7   23.30    7.20
  -4  -2  -7   11.50   10.60
   4  -2   7   -9.00    5.90
  -4  -2  -7   12.80    8.20
   4  -2   7    7.10   10.60
  -4   2  -7    6.40   16.10
  -4   2  -7    5.70    5.90
   4   2   7    7.20    7.10
  -4   2  -7    7.60   12.90
   4   2   7    7.60    6.60
   6  -2   7   -0.30    6.70
  -6  -2  -7    3.30   11.90
  -6  -2  -7    2.30    8.40
  -6  -2  -7   -2.20    7.00
   6  -2   7   11.90    9.20
   6   2   7    1.50    7.00
  -6   2  -7   -2.20    6.00
  -6   2  -7   26.50   18.10
   6   2   7    2.30    6.40
  -8  -2  -7    0.00    8.90
   8  -2   7    9.20    7.50
   8  -2   7    2.10   14.30
  -8  -2  -7   16.30    9.00
  -8  -2  -7    4.30    7.80
   8  -2   7   -6.60    9.00
   8   2   7    5.10    7.50
   8   2   7    7.90    6.90
  -8   2  -7   -1.20   18.10
  -8   2  -7    5.90    6.70
  10  -2   7   76.69   12.60
  10  -2   7   89.69   18.00
 -10  -2  -7   35.80   11.20
  10  -2   7   64.69   10.20
 -10  -2  -7   82.49   17.50
 -10  -2  -7   72.39   12.80
 -10  -2  -7   90.69   20.30
  10   2   7   88.59   15.00
 -10   2  -7   60.59   10.50
  10   2   7   79.09    9.60
 -10   2  -7   84.69   24.20
 -12  -2  -7    6.90    9.80
  12  -2   7   19.60   18.20
 -12  -2  -7   15.30   10.00
  12  -2   7  -13.60    8.20
  12  -2   7  -16.90   10.50
 -12  -2  -7   12.30    8.40
 -12  -2  -7   -1.60   20.90
  12   2   7    1.40    8.50
 -12   2  -7   -7.20    7.40
 -12   2  -7   -5.00   20.10
  12   2   7    7.30    7.40
 -14  -2  -7   20.30    9.80
  14  -2   7   -3.70   10.70
 -14  -2  -7   24.70   22.20
  14  -2   7   -5.20    8.60
  14  -2   7   29.10   22.10
 -14  -2  -7    1.20    8.20
 -14  -2  -7    3.90   10.10
  14   2   7   -3.60    6.70
 -14   2  -7    5.50    7.80
 -14   2  -7  -14.50   20.30
  14   2   7   -9.50    8.40
 -16  -2  -7   -4.40    9.50
  16  -2   7    7.00    8.60
 -16  -2  -7   -5.90    7.80
 -16  -2  -7   -7.00    8.50
  16  -2   7   -4.70   10.10
  16   2   7   -1.50    8.80
 -16   2  -7  -16.00   20.30
  16   2   7   12.60    6.30
 -16   2  -7    4.70    8.20
 -18  -2  -7   25.40    8.80
 -18  -2  -7   12.00    9.10
  18  -2   7   32.50    8.20
  18  -2   7   12.90   10.20
 -18  -2  -7   14.10    7.10
  18   2   7   16.80    5.40
 -18   2  -7    3.30   17.60
 -18   2  -7    7.30    7.00
  18   2   7    9.70    8.70
  20  -2   7    5.40    8.60
 -20  -2  -7   -3.70    5.50
 -20  -2  -7   11.20    7.70
 -20  -2  -7   12.70    8.00
  20  -2   7   -0.20    6.60
 -20   2  -7    4.50    5.70
  20   2   7   -4.20    7.00
 -22  -2  -7    4.40    5.00
  22  -2   7    5.60    5.70
 -22  -2  -7    1.20    4.60
  22  -2   7   -0.20    7.00
 -22  -2  -7   10.90    6.30
 -22   2  -7   -0.40    3.50
  22   2   7    5.60    6.20
 -24  -2  -7    4.10    4.30
  24  -2   7    8.10    5.30
  24  -2   7   12.10    4.80
  24   2   7    1.50    5.10
 -24   2  -7   -1.00    3.60
 -24   2  -7   11.40    9.90
  29  -3  -7    1.70    5.20
 -29  -3   7    8.60    3.90
  29   3  -7   12.20    9.90
 -29   3   7   -0.20    2.90
  27  -3  -7    0.30    4.40
 -27  -3   7    0.90    5.50
  27  -3  -7   -4.40    6.90
 -27  -3   7    0.70    5.00
 -27   3   7   -3.80    4.00
  27   3  -7   -9.70   12.10
  27   3  -7   -1.90    4.70
 -25  -3   7    0.30    6.00
  25  -3  -7    3.70    8.20
  25  -3  -7   -5.40    7.00
 -25  -3   7   -3.70    8.00
  25   3  -7    4.30   15.30
  25   3  -7   -2.90    6.60
 -25   3   7    0.10    6.00
  23  -3  -7   26.30    8.00
  23  -3  -7   21.60   10.70
 -23  -3   7   27.90    9.20
 -23  -3   7   36.60    8.70
 -23   3   7   21.20    8.40
  23   3  -7   55.59   18.40
  23   3  -7   19.00    7.80
  21  -3  -7  288.17   24.10
  21  -3  -7  265.77   22.30
 -21  -3   7  278.97   22.50
 -21  -3   7  260.67   23.00
  21   3  -7  212.38   42.80
 -21   3   7  260.87   22.40
  21   3  -7  332.37   34.40
  21   3  -7  252.57   22.30
 -19  -3   7  402.06   34.40
  19  -3  -7  352.36   30.00
 -19  -3   7  400.26   33.10
  19  -3  -7  333.47   28.60
  19   3  -7  383.86   42.00
 -19   3   7  368.56   29.40
  19   3  -7  397.06   40.30
 -19   3   7  398.86   46.80
  19   3  -7  333.67   29.40
 -17  -3   7   28.90    9.00
 -17  -3   7   18.30   13.50
  17  -3  -7   18.30    9.20
  17  -3  -7   23.20    8.30
  17  -3  -7   -1.50   25.10
  17   3  -7   40.90   17.70
  17   3  -7   31.50    8.70
 -17   3   7   29.50    9.50
  17   3  -7   22.90   21.00
  15  -3  -7   -6.90   17.60
 -15  -3   7    0.20    9.80
 -15  -3   7    7.30    8.10
  15  -3  -7    6.60    7.80
 -15  -3   7   -7.00   12.40
  15  -3  -7    1.60    7.60
 -15   3   7    1.30    8.40
  15   3  -7  -13.60   19.90
 -15   3   7   34.30   13.70
  15   3  -7  -11.80    7.30
  15   3  -7   21.20   16.00
  13  -3  -7   -4.70    7.60
 -13  -3   7   -3.20   11.90
  13  -3  -7    1.80    7.30
  13  -3  -7    3.20   15.10
 -13  -3   7  -13.00    9.30
  13   3  -7   13.30   14.00
  13   3  -7   -3.40   17.70
 -13   3   7  -55.69   28.20
  13   3  -7    2.90    7.30
 -13   3   7    5.70    8.30
 -13   3   7   21.80   16.00
  11  -3  -7   10.20    7.10
 -11  -3   7    4.00   11.40
  11  -3  -7    3.70    9.90
 -11  -3   7  -19.00    6.80
 -11  -3   7    6.50    8.90
  11  -3  -7    7.20   13.10
  11   3  -7    8.10    6.40
 -11   3   7   10.80    7.90
 -11   3   7   -1.90   13.20
  11   3  -7    0.20   16.50
  11   3  -7   26.90   21.20
 -11   3   7  -37.60   23.70
  -9  -3   7  166.58   19.20
  -9  -3   7  151.98   14.80
   9  -3  -7  141.99   13.80
   9  -3  -7  160.38   20.30
   9  -3  -7  160.48   14.40
  -9  -3   7  113.09   14.50
   9   3  -7  167.58   13.40
  -9   3   7  144.99   19.90
  -9   3   7  191.38   29.70
   9   3  -7  167.98   24.10
  -9   3   7  141.99   14.40
   9   3  -7  143.79   23.20
  -9   3   7  180.58   22.10
   7  -3  -7  121.49   15.10
   7  -3  -7  100.79   10.90
   7  -3  -7  116.19   11.20
  -7  -3   7  116.29   13.50
  -7  -3   7   97.19   12.40
   7   3  -7  113.29   18.90
   7   3  -7  115.69   10.60
  -7   3   7  100.39   16.90
  -7   3   7  115.89   12.20
   7   3  -7  113.59   16.50
   5  -3  -7    3.30    6.40
   5  -3  -7   17.00    6.50
   5  -3  -7    6.30   10.50
  -5  -3   7    1.40    9.80
   5   3  -7    0.40   13.70
  -5   3   7   -2.20   11.50
   5   3  -7   -3.40   12.90
   5   3  -7    3.00    5.20
  -5   3   7   15.40    7.10
   3  -3  -7    4.50    6.20
   3  -3  -7    2.40    6.70
  -3  -3   7    4.10    9.20
   3  -3  -7   10.20   10.40
  -3   3   7    3.50    6.70
  -3   3   7  -17.00   11.80
   3   3  -7   -6.60   13.80
   3   3  -7   -7.30   13.10
   3   3  -7   -5.20    5.10
   1  -3  -7   41.70    7.50
  -1  -3   7   21.70    9.60
   1  -3  -7   32.10   10.30
   1  -3  -7   24.30    7.10
   1   3  -7    2.10   14.00
   1   3  -7   19.70   14.70
  -1   3   7    2.30   12.80
   1   3  -7    2.70   15.70
   1   3  -7   25.70    5.50
  -1   3   7   29.10    6.90
  -1  -3  -7    2.60    8.10
  -1  -3  -7   17.80   10.50
   1  -3   7  -13.60    7.40
   1  -3   7    1.50    9.80
  -1  -3  -7    2.10    6.60
   1   3   7    0.80   13.50
  -1   3  -7    2.30   16.50
  -1   3  -7   -2.70   14.00
   1   3   7   -3.10    6.40
  -1   3  -7    0.60    5.20
  -1   3  -7   11.90   14.20
   3  -3   7   19.80   11.50
   3  -3   7   12.80    9.70
  -3  -3  -7   15.80   12.00
  -3  -3  -7   19.20    8.90
   3  -3   7    8.20    7.90
  -3  -3  -7    8.90    7.10
  -3   3  -7   -5.90   15.20
  -3   3  -7   29.90   18.10
   3   3   7   -8.50   12.60
  -3   3  -7    8.00    6.00
  -3   3  -7   18.30   14.60
   3   3   7   18.10    7.20
   5  -3   7  103.89   13.10
   5  -3   7  115.09   16.40
   5  -3   7  111.69   11.00
  -5  -3  -7   98.99   12.60
  -5  -3  -7   89.09   11.00
  -5  -3  -7  109.59   15.80
  -5   3  -7   92.89   16.80
  -5   3  -7   83.89   18.20
   5   3   7   82.09   14.80
  -5   3  -7   92.09   10.60
  -5   3  -7  101.79   21.10
   5   3   7   93.99   11.30
   7  -3   7   36.30   15.80
  -7  -3  -7   24.20   14.60
  -7  -3  -7    1.20    8.20
   7  -3   7   21.10   10.10
  -7  -3  -7   12.60   14.40
   7  -3   7   11.70    7.80
   7   3   7   30.50   12.00
  -7   3  -7    5.30    6.60
   7   3   7    6.80    8.30
  -7   3  -7    9.40   18.50
   9  -3   7   18.70   16.60
   9  -3   7   13.60   10.80
   9  -3   7   -2.80    8.10
  -9  -3  -7  -20.50   18.60
  -9  -3  -7   -0.50   10.10
  -9  -3  -7    6.60    8.50
   9   3   7    5.10   11.70
  -9   3  -7   13.60   19.00
  -9   3  -7   47.60   32.80
   9   3   7   -3.00    8.80
  -9   3  -7    6.20    6.70
 -11  -3  -7   35.50   20.80
  11  -3   7   10.90    8.90
  11  -3   7   16.30   10.60
 -11  -3  -7   14.70   11.00
 -11  -3  -7    6.60    9.10
  11  -3   7   29.80   17.80
 -11   3  -7   41.50   19.40
  11   3   7   13.20    9.20
  11   3   7   32.30   16.60
 -11   3  -7   21.70    7.30
 -13  -3  -7  -15.20    9.50
  13  -3   7  -14.40    8.20
  13  -3   7    3.90   10.90
  13  -3   7   27.60   19.40
 -13  -3  -7   28.70   22.10
 -13  -3  -7   -5.90    8.70
 -13   3  -7   -8.40    6.50
  13   3   7    5.30    8.70
 -13   3  -7   17.00   19.60
  13   3   7    2.30   14.50
  15  -3   7   -7.20    8.40
 -15  -3  -7   48.90   23.60
  15  -3   7  -14.30   10.20
 -15  -3  -7   -2.60    8.40
 -15  -3  -7   -6.50    9.70
  15  -3   7   41.00   23.30
  15   3   7    3.50    8.40
 -15   3  -7   -2.20    6.50
 -15   3  -7  -13.30   19.00
  17  -3   7   73.49   11.40
 -17  -3  -7   72.49    9.10
 -17  -3  -7   46.60   10.20
  17  -3   7   87.29    9.80
 -17   3  -7   19.60   18.50
 -17   3  -7   56.29   19.10
 -17   3  -7   43.20    7.50
  17   3   7   58.29    9.90
 -19  -3  -7    8.60    7.60
  19  -3   7   12.10    7.20
  19  -3   7   21.90    9.00
 -19  -3  -7   11.10    6.30
 -19   3  -7    6.30    5.10
  19   3   7    5.90    6.70
 -19   3  -7    1.00   15.90
 -21  -3  -7   15.90    5.30
  21  -3   7   11.70    7.10
 -21  -3  -7    0.00    6.00
  21  -3   7    8.10    6.10
 -21   3  -7  -20.90   11.90
 -21   3  -7    3.00    3.20
  21   3   7    4.10    5.70
  23  -3   7   -4.30    4.90
  23  -3   7   -1.60    4.10
 -23  -3  -7    0.20    4.20
 -23  -3  -7   10.30    3.90
 -23   3  -7   -8.10    9.60
 -23   3  -7   -2.60    2.90
  23   3   7   -2.70    4.10
  26  -4  -7   22.30    5.70
  26  -4  -7   30.60    7.20
 -26  -4   7   13.90    5.40
 -26  -4   7   20.60    4.80
  26   4  -7   44.70   11.10
 -26   4   7   16.00    3.70
 -24  -4   7   35.60    7.20
  24  -4  -7   20.00    8.30
  24  -4  -7   21.60    6.70
 -24  -4   7    2.30    5.80
 -24   4   7    7.50    3.60
  24   4  -7   13.20   15.50
  24   4  -7   13.90   14.40
 -22  -4   7   12.50    8.40
  22  -4  -7   16.00    7.50
  22  -4  -7   21.60   10.00
 -22  -4   7   26.60    8.20
  22   4  -7   23.10   16.70
  22   4  -7   26.70   14.50
 -22   4   7   16.70    5.30
 -20  -4   7   15.30    9.30
  20  -4  -7   -0.80    7.70
  20  -4  -7    0.40   10.10
 -20  -4   7   10.90    8.10
  20   4  -7   34.70   16.50
 -20   4   7   53.59   27.90
  20   4  -7   -0.70   19.90
 -20   4   7    1.50    6.10
  18  -4  -7   64.59   12.20
 -18  -4   7   68.99   15.90
 -18  -4   7   63.29    9.60
  18  -4  -7  135.49   28.00
 -18  -4   7   60.19   11.60
  18  -4  -7   56.99   10.20
  18   4  -7   68.89   22.60
 -18   4   7   62.59    9.60
 -18   4   7   62.49   13.30
  18   4  -7   90.69   18.50
 -16  -4   7   34.00    8.90
  16  -4  -7   51.39   21.40
  16  -4  -7   47.00    9.60
 -16  -4   7   34.00   10.70
 -16  -4   7   50.69   14.30
  16  -4  -7   34.30   11.00
 -16   4   7   42.90    9.10
  16   4  -7   50.49   17.40
 -16   4   7  -10.10   30.80
  16   4  -7   63.19   21.80
 -16   4   7   27.50   13.40
  16   4  -7   39.00   20.80
  14  -4  -7    6.00    8.40
  14  -4  -7    1.50    7.90
  14  -4  -7  -11.80   16.70
 -14  -4   7    9.60    8.40
 -14  -4   7  -14.30   12.60
 -14   4   7    5.20   13.10
 -14   4   7   -7.30    7.60
  14   4  -7  -12.00   18.90
 -14   4   7  -34.50   28.00
  14   4  -7   16.10   14.70
 -12  -4   7   30.70   15.00
 -12  -4   7  -12.30    7.90
  12  -4  -7    7.50    8.40
  12  -4  -7   -7.30    8.10
  12  -4  -7   -6.60   17.20
 -12   4   7    0.30    7.90
  12   4  -7   -2.30   17.70
 -12   4   7  -25.10   25.00
 -12   4   7   -6.60   14.20
  12   4  -7   15.80   14.40
  10  -4  -7  150.18   15.70
  10  -4  -7  190.98   23.50
 -10  -4   7  175.68   20.20
  10  -4  -7  159.18   14.90
 -10   4   7  141.69   21.30
 -10   4   7  145.99   29.20
  10   4  -7  180.88   24.30
  10   4  -7  121.29   22.50
 -10   4   7  160.58   15.60
 -10   4   7  178.28   26.20
   8  -4  -7   13.10    7.80
  -8  -4   7   11.50   10.70
   8  -4  -7   22.10   13.50
   8  -4  -7   10.10    7.30
  -8   4   7    8.70    7.70
  -8   4   7   22.10   16.50
   8   4  -7   -3.90   17.30
   8   4  -7   12.00   10.70
  -8   4   7   24.30   15.30
  -8   4   7   12.80   22.90
   6  -4  -7   -1.60    7.30
   6  -4  -7    7.80   12.40
   6  -4  -7   11.40    7.70
  -6   4   7    2.60   10.40
   6   4  -7    5.00   12.60
   6   4  -7    8.00   16.70
  -6   4   7  -23.90   19.30
  -6   4   7    2.30    7.30
  -6   4   7  -27.70   14.50
   4  -4  -7   18.20    7.60
   4  -4  -7    6.90    6.90
  -4  -4   7   29.40   10.20
   4  -4  -7   26.40   12.70
   4   4  -7   17.50   12.40
  -4   4   7    5.70   17.60
  -4   4   7   20.00    7.90
  -4   4   7   13.40   13.50
   4   4  -7    9.50   17.00
   2  -4  -7   -0.20    7.20
   2  -4  -7    4.00   11.60
   2  -4  -7   18.20    7.80
  -2  -4   7   16.70   10.50
   2   4  -7    1.00   15.60
  -2   4   7    1.70   13.60
  -2   4   7  -21.00   16.80
   2   4  -7   -1.00   22.80
   2   4  -7    2.30   12.30
  -2   4   7    1.00    7.50
   0  -4  -7   10.90   12.10
   0  -4  -7    2.30    7.40
   0  -4  -7   -7.90    7.30
   0  -4   7    1.40   11.10
   0   4  -7   -5.90   19.40
   0   4   7   -7.90   19.50
   0   4  -7    2.10   16.90
   0   4   7   -0.70   10.80
   0   4  -7   -5.90   13.20
   0   4   7    4.80    7.80
  -2  -4  -7   41.60   14.20
   2  -4   7   35.50   13.70
  -2  -4  -7   37.70    9.00
  -2  -4  -7   44.60    9.50
  -2   4  -7   53.79   21.20
  -2   4  -7   27.70   15.20
   2   4   7   50.29    9.00
  -2   4  -7   38.30   17.40
   2   4   7    2.30   21.00
   2   4   7   15.20   12.60
   4  -4   7   20.70   15.30
  -4  -4  -7   -7.60    9.70
  -4  -4  -7   16.90   14.00
   4  -4   7    8.30    8.00
  -4  -4  -7   17.50    8.50
  -4   4  -7   45.00   19.80
  -4   4  -7   -7.30   15.80
   4   4   7    5.00    7.50
  -4   4  -7    8.20   15.70
   4   4   7   -4.60   15.10
  -4   4  -7   11.00    4.90
  -6  -4  -7   18.20   17.50
   6  -4   7    4.30    8.60
   6  -4   7   -6.40    9.20
  -6  -4  -7    1.80   10.30
  -6  -4  -7   -2.90    8.40
  -6   4  -7    4.70   18.50
   6   4   7    3.10   13.40
  -6   4  -7   10.60    5.20
  -6   4  -7   -8.90   16.50
   6   4   7   17.90    7.80
  -8  -4  -7   11.40    9.00
   8  -4   7   12.70    9.60
   8  -4   7    4.20    8.50
   8  -4   7    0.30   16.70
  -8  -4  -7   -1.70   10.60
  -8   4  -7  -27.50   16.90
   8   4   7   -8.60   12.90
  -8   4  -7   -7.40    5.60
  -8   4  -7   18.10   18.60
   8   4   7    3.00    7.50
  10  -4   7   51.89   13.80
 -10  -4  -7   64.89   14.70
 -10  -4  -7   63.29   11.50
 -10  -4  -7   57.29   20.80
  10  -4   7  108.89   20.20
  10  -4   7   52.79   14.90
 -10   4  -7   56.29   18.60
  10   4   7   43.70    9.60
 -10   4  -7  135.19   43.10
  10   4   7   66.79   25.20
 -10   4  -7   31.20   19.40
 -10   4  -7   64.99   10.30
  12  -4   7   -7.80    8.40
 -12  -4  -7   -2.20    8.50
  12  -4   7   26.20   19.40
 -12  -4  -7    8.20   20.90
 -12  -4  -7   11.60   10.30
  12  -4   7   -2.30    8.90
  12   4   7   -9.40    6.90
 -12   4  -7   -5.50   16.40
 -12   4  -7   10.30    5.80
 -12   4  -7  -32.70   16.40
  12   4   7   -1.30   13.30
  14  -4   7   47.80   35.00
 -14  -4  -7    3.00    9.20
  14  -4   7    9.60    8.80
  14  -4   7    9.50    8.10
 -14  -4  -7   -8.20    7.90
 -14   4  -7   -6.40   16.10
  14   4   7    2.80    6.60
 -14   4  -7  -36.20   17.60
  14   4   7  -15.20   12.90
 -14   4  -7    3.20    5.10
 -16  -4  -7    3.50    7.10
 -16  -4  -7    0.80    8.20
  16  -4   7    2.30    7.50
  16  -4   7    2.00    7.60
 -16   4  -7   -1.30    4.30
  16   4   7   -3.60   12.90
  16   4   7   -3.70    5.60
 -16   4  -7   13.30   14.30
  18  -4   7   25.60    9.60
 -20  -4  -7   -0.60    4.90
  20  -4   7   -8.80    5.10
 -20  -4  -7    0.60    5.20
  20  -4   7    3.10    5.50
  20   4   7   -2.30    3.60
 -20   4  -7   -8.60   10.10
 -22  -4  -7    4.40    3.90
  22  -4   7    9.40    5.40
 -22  -4  -7    2.90    3.20
  22  -4   7    0.50    4.00
 -22   4  -7    2.20    6.60
  23  -5  -7    7.40    5.40
  23  -5  -7   14.30    6.40
 -23  -5   7    9.30    4.30
  23   5  -7    8.60   11.20
  19  -5  -7    1.30    7.10
  19  -5  -7   -7.90    8.50
 -19  -5   7    5.40    6.40
  19   5  -7   21.20   16.20
 -19   5   7   15.00   21.50
  17  -5  -7   16.90    7.90
  17  -5  -7   11.90    9.10
 -17  -5   7   30.70    8.00
 -17   5   7    1.40   26.10
 -17   5   7   18.50    4.20
  17   5  -7   43.90   15.40
 -15   5   7    9.10   25.30
  15   5  -7   19.00   14.10
  13  -5  -7  -23.80   30.60
  13  -5  -7    3.90    8.30
 -13  -5   7  -20.30    7.00
  13  -5  -7    0.50    9.50
 -13   5   7   -0.30   11.50
 -13   5   7   -5.50   22.60
  13   5  -7   23.00   14.20
 -13   5   7    5.60    5.30
  11  -5  -7    4.40    8.30
  11  -5  -7    0.60    8.50
  11   5  -7   21.80   13.60
 -11   5   7   -2.30   22.20
 -11   5   7    7.00   12.50
 -11   5   7    3.00    5.80
  11   5  -7   44.90   29.50
   9  -5  -7   -0.20    8.50
   9  -5  -7   11.00   14.30
   9  -5  -7   -4.10    8.40
  -9   5   7    8.90   13.70
  -9   5   7    4.50   22.60
   9   5  -7   11.50   12.80
  -9   5   7    5.20    5.40
   9   5  -7   21.90   17.60
  -9   5   7    8.40   13.10
   7  -5  -7   -8.70   13.40
   7  -5  -7   24.30    8.40
   7  -5  -7   13.60    8.10
   7   5  -7    9.50   16.70
   7   5  -7   23.60   14.40
  -7   5   7   19.40    5.90
  -7   5   7   -8.30   14.50
  -7   5   7   -8.20   21.90
  -7   5   7   23.40   15.10
   5  -5  -7    2.90   12.30
   5  -5  -7    1.90    7.30
   5  -5  -7   -0.90   10.20
  -5   5   7   -8.50   19.40
   5   5  -7   21.70   16.90
  -5   5   7    1.30   14.70
   5   5  -7    8.80   14.60
  -5   5   7   -1.50   23.90
   3  -5  -7   -6.50   13.00
   3  -5  -7   16.60   11.70
   3  -5  -7   -0.80   12.40
   3   5  -7  -43.20   21.70
  -3   5   7   -8.30    6.40
  -3   5   7    6.80   12.10
   3   5  -7   13.00   13.70
  -3   5   7   -9.50   18.10
   3   5  -7   10.80   18.10
  -3   5   7  -35.60   15.60
   1  -5  -7   15.60    9.50
   1  -5  -7    6.00   13.50
   1   5  -7   19.10   26.00
   1   5  -7   15.40   13.20
  -1   5   7  -16.70   22.20
   1   5  -7    2.90   17.30
  -1   5   7    0.80   12.50
  -1  -5  -7    9.30    7.30
  -1  -5  -7    2.40    9.20
  -1  -5  -7    8.60   14.00
  -1   5  -7   13.80   23.80
  -1   5  -7  -10.00   16.40
   1   5   7    8.60   16.00
   1   5   7  -26.30   20.70
   1   5   7   -4.60    4.40
  -3  -5  -7    5.70    9.20
  -3  -5  -7   18.30   15.10
  -3  -5  -7    8.20    7.60
  -3   5  -7   11.30   19.20
   3   5   7    3.40    4.10
   3   5   7    6.60   10.80
   3   5   7   -8.20   18.30
  -3   5  -7    2.70   13.90
  -5  -5  -7    2.30    9.20
   5  -5   7   29.00   17.30
   5  -5   7   19.50    8.20
  -5  -5  -7   -3.40    7.40
   5   5   7  -27.30   15.00
   5   5   7   -1.60   12.40
   5   5   7  -15.40   20.40
  -5   5  -7   -3.60   14.30
  -5   5  -7   15.70   17.30
   7  -5   7   12.70    8.70
  -7  -5  -7  -51.29   19.00
  -7  -5  -7   11.30    8.80
  -7  -5  -7  -10.10    7.80
  -7   5  -7    0.90   15.90
   7   5   7  -29.20   14.80
  -7   5  -7   -5.40   14.60
   7   5   7    1.80   15.80
   7   5   7  -36.40   20.10
  -9  -5  -7   -5.30    8.50
  -9  -5  -7   10.00    8.10
   9  -5   7   -4.40    8.40
   9   5   7  -30.30   14.60
  -9   5  -7    5.00   16.10
   9   5   7  -36.60   18.70
  -9   5  -7  -20.90   14.80
   9   5   7  -14.90   13.30
  11  -5   7    1.20    7.50
 -11  -5  -7   -3.10    8.00
  11   5   7   -3.80   14.70
 -11   5  -7    1.60   14.80
  11   5   7  -15.00   14.20
 -11   5  -7  -12.40   13.70
  13  -5   7   -2.50    7.10
 -13  -5  -7    4.90    8.50
 -13  -5  -7    3.00    6.70
 -13   5  -7  -12.10   12.60
 -13   5  -7    0.10   13.00
  13   5   7  -28.70   13.40
  13   5   7    4.10   12.70
 -15  -5  -7    1.20    6.40
 -15  -5  -7    0.50    5.90
  15  -5   7   -1.50    6.50
  15  -5   7    4.80    5.00
 -15   5  -7    2.50   12.10
  15   5   7  -13.40   12.80
 -15   5  -7    3.30   11.60
  15   5   7  -21.80   12.10
 -17  -5  -7    4.20    4.60
 -17  -5  -7    0.70    5.30
  17  -5   7   -6.80    5.40
 -17   5  -7   28.30   11.50
  17   5   7  -17.70    9.40
 -17   5  -7   -0.90   10.40
  18  -6  -7    8.50    7.70
  18   6  -7   15.50   10.30
  16  -6  -7   13.70    6.60
 -16   6   7  -17.00   18.90
 -16   6   7    5.10    7.90
  14  -6  -7   -4.80    6.80
 -14   6   7   -2.00    9.30
 -14   6   7    6.80   19.50
  14   6  -7   26.70   12.40
  12  -6  -7    8.00    8.00
  12   6  -7   39.30   14.10
 -12   6   7   16.40   20.10
 -12   6   7    6.10    9.80
  10  -6  -7   34.00    8.60
 -10   6   7   44.30   20.20
 -10   6   7   28.90   12.70
  10   6  -7   61.09   14.10
   8  -6  -7   32.50    8.50
  -8   6   7   11.40   11.90
  -8   6   7   21.40   21.10
   8   6  -7   37.20   13.50
   6  -6  -7   -9.40    8.40
  -6   6   7    5.30   20.90
  -6   6   7   13.10   11.90
  -6   6   7  -12.90   11.00
   6   6  -7   20.60   12.80
   4  -6  -7   -6.80   11.30
   4   6  -7   19.20   12.90
  -4   6   7   14.90   11.90
  -4   6   7    1.50   19.50
  -4   6   7   -5.80   11.70
   2  -6  -7    2.90    9.50
   2   6  -7   16.70   12.90
  -2   6   7    9.10   12.60
  -2   6   7   -6.20   12.10
  -2   6   7   -4.10   19.90
   2   6  -7  -17.70   12.90
   0  -6  -7   -5.80    8.30
   0   6  -7   15.60   12.80
   0   6   7   11.00   12.70
   0   6   7    0.60   18.30
   0   6   7   -8.10   11.60
   0   6  -7  -12.40   15.90
  -2  -6  -7   15.70    8.60
   2   6   7   -6.90   11.80
   2   6   7    7.50   10.10
  -2   6  -7   16.20   12.70
   2   6   7    1.00   17.50
  -2   6  -7   18.80   17.40
  -4  -6  -7   20.20    8.30
   4   6   7   -1.60   11.20
  -4   6  -7   13.40   12.90
   4   6   7    9.80   16.80
   4   6   7    5.60   12.00
  -4   6  -7    6.40   17.20
  -6  -6  -7   -6.30    7.60
   6   6   7   -2.90   15.80
  -6   6  -7   -0.50   13.00
   6   6   7   -7.00   11.80
  -6   6  -7    9.90   14.40
   6   6   7    0.60   13.90
  -8  -6  -7    0.50    7.30
   8  -6   7   11.50    6.40
  -8   6  -7    5.80   13.10
  -8   6  -7    5.00   12.80
   8   6   7   -3.10   12.60
   8   6   7   -5.30   13.00
   8   6   7    2.20   11.20
  10  -6   7    4.20    5.90
 -10  -6  -7    6.50    6.60
  10   6   7   -3.50    9.60
 -10   6  -7    5.20   11.50
  10   6   7   20.90   12.20
  10   6   7   -4.20   11.10
 -10   6  -7   10.80   12.80
 -12  -6  -7    2.70    6.70
  12  -6   7    2.50    5.20
  12   6   7  -11.20    9.80
 -12   6  -7    0.80    9.60
 -12   6  -7    9.50   10.60
  12   6   7   -8.00    8.90
   7  -7  -7   13.00    7.60
  -7   7   7   24.40   13.10
  -7   7   7   25.10    8.80
   5  -7  -7   18.70    7.40
  -5   7   7    1.80   15.80
   5   7  -7   15.50   11.20
  -5   7   7    5.90    8.20
   3  -7  -7   -2.30    6.90
  -3   7   7    5.60    7.30
  -3   7   7   -0.80   12.40
  -3   7   7   21.90   11.30
   3   7  -7   19.80   10.90
   1  -7  -7   -2.60    6.80
  -1   7   7   13.80   11.20
  -1   7   7  -10.40    7.60
   1   7  -7   11.20   11.00
  -1   7   7   -3.50   12.00
  -1  -7  -7    2.20    4.90
   1   7   7    0.10   12.30
  -1   7  -7    7.20    9.80
   1   7   7    2.50    7.90
   1   7   7    4.30   11.10
   3   7   7   -5.40    7.70
   3   7   7    7.70   10.00
  -3   7  -7   11.00   13.30
 -30   0   8    6.60    3.40
 -30   0   8   13.00    4.40
  30   0  -8   18.90    6.00
  28   0  -8   -7.50    6.50
 -28   0   8    2.90    5.90
  28   0  -8    2.70    6.10
 -28   0   8   -0.10    4.10
 -26   0   8   10.10    7.70
 -26   0   8   18.30    4.10
 -26   0   8   12.00    6.90
  26   0  -8   12.10    8.10
  26   0  -8   10.10    6.60
  24   0  -8   -9.40    8.30
  24   0  -8    4.00    8.60
 -24   0   8   -5.60    5.80
 -24   0   8    5.30    9.30
 -24   0   8    2.70    7.40
  24   0  -8  -59.59   31.60
  22   0  -8  -38.40   24.20
  22   0  -8    6.60    8.80
 -22   0   8   13.30   10.50
 -22   0   8    2.80   11.30
 -22   0   8   22.50   11.10
  22   0  -8   -1.30   11.90
 -20   0   8   -4.60    9.10
 -20   0   8   10.60    8.20
  20   0  -8    0.60   10.70
  20   0  -8    0.40   25.60
 -20   0   8   -3.20   22.40
  20   0  -8   -5.20    7.50
 -18   0   8   36.50   10.60
 -18   0   8   33.80   10.00
  18   0  -8   33.50    9.80
 -18   0   8   33.20   20.80
  18   0  -8   37.30   21.70
  18   0  -8   50.99   11.10
 -16   0   8   16.10    6.70
 -16   0   8    8.40   17.70
  16   0  -8   14.30   22.10
  16   0  -8    6.70   17.50
  16   0  -8   16.30    7.30
  16   0  -8   -0.90    9.90
 -16   0   8   24.00    9.60
  16   0  -8   17.20    6.30
 -16   0   8   24.50    9.00
  14   0  -8   23.10   16.00
  14   0  -8   25.90    7.30
  14   0  -8   43.70    7.80
 -14   0   8   21.00    8.70
  14   0  -8   37.60    6.80
 -14   0   8   32.50   15.70
 -14   0   8   22.30    7.10
 -14   0   8   39.10    9.50
  12   0  -8  265.37   20.60
  12   0  -8  260.07   26.70
  12   0  -8  284.57   21.20
 -12   0   8  270.97   21.90
 -12   0   8  266.97   26.70
  12   0  -8  270.07   26.40
  12   0  -8  260.37   21.00
 -12   0   8  249.08   20.90
 -12   0   8  246.58   20.60
 -10   0   8    1.50    6.10
  10   0  -8    0.40    6.40
  10   0  -8    0.60    6.20
  10   0  -8   -4.70   11.00
 -10   0   8    0.20    7.20
 -10   0   8   -1.50    8.00
  10   0  -8    6.10   11.90
 -10   0   8   -2.40   11.70
  10   0  -8    1.10    6.20
   8   0  -8  130.89   11.90
   8   0  -8  121.39   15.40
  -8   0   8  135.99   13.40
  -8   0   8  132.09   13.50
   8   0  -8  146.09   14.10
  -8   0   8  127.79   15.60
   8   0  -8  129.89   15.50
   8   0  -8  134.49   13.20
   6   0  -8    7.20   10.80
   6   0  -8   14.50    6.90
   6   0  -8    7.90    6.00
  -6   0   8   22.20   10.80
   6   0  -8   13.10    9.90
  -6   0   8    7.40    6.40
  -6   0   8   11.10    7.20
  -4   0   8  446.96   31.70
  -4   0   8  410.26   34.60
   4   0  -8  462.85   31.60
  -4   0   8  451.95   32.10
   4   0  -8  435.86   34.90
   2   0  -8    2.40    6.00
  -2   0   8   -7.30    6.50
  -2   0   8   -8.70    6.60
  -2   0   8   19.80   11.70
   2   0  -8    3.90   34.10
   2   0  -8    4.20   11.40
   2   0  -8   -4.40    6.40
   0   0   8  126.89   13.20
   0   0  -8  131.99   43.20
   0   0  -8  134.59   16.70
   0   0  -8  143.59   13.70
   0   0   8  127.49   13.80
   0   0   8  149.49   16.40
   0   0  -8  158.88   12.70
   2   0   8  295.87   26.90
   2   0   8  286.87   24.70
  -2   0  -8  291.67   22.50
   2   0   8  211.28   26.00
  -2   0  -8  256.77   21.60
  -2   0  -8  332.87   21.90
  -4   0  -8   41.60    8.30
  -4   0  -8  -20.20   25.50
   4   0   8   25.20    8.50
   4   0   8   32.30   13.60
  -4   0  -8   18.90    6.50
   4   0   8   29.30    7.60
   4   0   8   23.30    7.90
  -4   0  -8   17.70    7.70
   6   0   8   48.80    8.90
  -6   0  -8   27.80   16.60
   6   0   8   53.59   10.50
   6   0   8   41.10   15.90
  -6   0  -8   53.99    9.30
  -6   0  -8   45.30    9.10
  -6   0  -8   39.10    7.60
   6   0   8   48.30    8.70
  -8   0  -8  494.75   36.40
   8   0   8  574.24   43.60
  -8   0  -8  434.36   36.60
  -8   0  -8  483.15   35.70
   8   0   8  539.95   36.70
   8   0   8  454.95   36.30
   8   0   8  504.65   37.30
  -8   0  -8  542.45   41.90
  10   0   8   72.79   14.10
  10   0   8   69.99   11.70
 -10   0  -8   60.59   13.40
 -10   0  -8   73.69    9.20
  10   0   8   61.29   10.90
 -10   0  -8   54.09   10.30
  10   0   8  111.19   21.50
  12   0   8   53.79   23.10
 -12   0  -8    8.30    9.30
 -12   0  -8   -8.70    6.80
  12   0   8    6.50    9.60
  12   0   8  -13.50    7.70
  12   0   8   -4.60    8.50
 -12   0  -8    1.10    8.70
 -14   0  -8   34.00    9.30
 -14   0  -8   21.70    6.30
  14   0   8   12.90    9.10
  14   0   8   26.20    8.40
 -14   0  -8   22.40    9.20
  14   0   8   31.90   13.00
 -16   0  -8   20.40    8.00
  16   0   8   19.30    8.00
  16   0   8   32.10    9.00
  16   0   8   25.60    7.10
 -16   0  -8   34.00    9.20
 -18   0  -8   46.60    8.90
  18   0   8   53.79    9.40
  18   0   8   30.80    8.20
  18   0   8   44.80    5.90
  20   0   8    4.10    6.50
 -20   0  -8    3.40    6.30
  20   0   8    3.50    7.20
 -20   0  -8    7.60    6.40
  22   0   8   21.20    6.10
 -22   0  -8   22.80    5.40
 -22   0  -8   31.60    5.90
  24   0   8   35.90    4.90
  24   0   8   43.70    6.20
  29  -1  -8    1.40    4.60
 -29  -1   8    2.90    4.90
  29  -1  -8   -7.50    7.00
 -29   1   8   -1.40    4.10
  29   1  -8    5.10    5.90
 -29   1   8   -0.90    5.30
 -27  -1   8    5.40    7.10
 -27  -1   8   -0.60    5.00
 -27  -1   8   -6.10    4.60
  27  -1  -8   -0.50    7.40
  27  -1  -8   -4.40    9.40
  27   1  -8   -5.10    7.30
 -27   1   8   -3.50    5.60
 -27   1   8    2.10    6.60
  25  -1  -8  -10.70    8.10
  25  -1  -8    4.80    7.80
 -25  -1   8    5.80    7.00
 -25  -1   8    5.90    5.90
 -25  -1   8    3.80    8.60
 -25   1   8    0.70    7.10
 -25   1   8   -9.50    7.00
  25   1  -8   -4.70    7.60
 -23  -1   8    6.80    7.70
  23  -1  -8    6.80   10.10
 -23  -1   8   -4.60    9.30
  23  -1  -8    5.80    9.90
 -23  -1   8    5.60    8.20
 -23   1   8   -2.10    8.80
  23   1  -8    6.30    7.40
 -23   1   8    5.60    8.60
  23   1  -8   -1.00    8.40
 -21  -1   8   54.79    9.50
 -21  -1   8   45.30   11.00
  21  -1  -8   49.90   11.50
 -21  -1   8   38.90   10.80
  21  -1  -8   46.30    8.20
 -21  -1   8   84.59   26.00
  21  -1  -8   36.00    9.10
  21  -1  -8   -1.20   29.10
 -21   1   8   42.90    8.90
 -21   1   8   35.00    9.70
  21   1  -8   39.50    8.70
  21   1  -8   29.70   24.50
  21   1  -8   51.49   22.90
 -21   1   8   24.40    8.90
  21   1  -8   38.40   10.10
  19  -1  -8   16.90   27.70
 -19  -1   8   46.90   11.20
  19  -1  -8   35.10   11.40
  19  -1  -8   59.39    9.10
 -19  -1   8   31.70   10.90
 -19  -1   8   47.40   21.10
 -19  -1   8   31.80    8.20
  19  -1  -8   33.30    8.40
  19   1  -8   47.90    9.60
  19   1  -8   52.99   11.80
  19   1  -8   90.79   36.70
 -19   1   8   49.70   10.30
  19   1  -8   52.09   23.90
 -19   1   8   63.99    8.00
 -19   1   8   42.10   11.10
  17  -1  -8  -30.30   20.40
 -17  -1   8   -4.50   10.40
 -17  -1   8  -27.30   17.10
  17  -1  -8  -18.30   19.90
 -17  -1   8    3.30    7.20
  17  -1  -8   -0.50    7.20
  17  -1  -8  -10.30    8.00
 -17  -1   8    8.60    9.60
  17  -1  -8   -2.60    6.40
 -17   1   8   -3.20    7.80
  17   1  -8    6.50   19.80
  17   1  -8   -7.20    6.80
 -17   1   8   -6.00    9.50
  17   1  -8  -12.20   10.30
 -17   1   8   -2.20    9.10
  17   1  -8  -15.60   19.50
 -15  -1   8    2.10    7.00
  15  -1  -8  -18.50   17.40
 -15  -1   8    3.00    9.00
  15  -1  -8  -14.20   17.40
  15  -1  -8   14.40    7.30
 -15  -1   8   13.20   12.10
 -15  -1   8  -12.90   14.60
  15  -1  -8    3.20    6.20
  15   1  -8   -0.20    7.00
 -15   1   8    7.90   21.10
 -15   1   8    5.30    9.20
  15   1  -8   -0.20   17.20
  15   1  -8  -27.50   18.00
 -15   1   8    3.70   10.10
 -15   1   8    0.10    7.90
  15   1  -8   -9.30    9.60
 -13  -1   8   15.90   10.50
  13  -1  -8   18.50    6.60
  13  -1  -8   14.30   15.70
  13  -1  -8   15.30    6.50
  13  -1  -8   13.70   19.60
 -13  -1   8   18.00   13.20
  13  -1  -8   19.20    7.60
 -13  -1   8   16.20    8.30
 -13  -1   8   28.40    7.20
 -13   1   8   -3.70   15.80
  13   1  -8   23.40   16.20
  13   1  -8   21.60    6.80
  13   1  -8  -15.90   18.00
 -13   1   8   39.00    6.50
  13   1  -8   17.50    9.20
 -13   1   8   15.50    8.00
 -13   1   8   11.80    8.00
  11  -1  -8   10.40    6.00
 -11  -1   8   16.30   11.70
 -11  -1   8   21.40    6.80
  11  -1  -8    9.70    6.20
  11  -1  -8    3.30   13.30
  11  -1  -8  -13.80   12.00
 -11  -1   8   18.90    8.40
  11  -1  -8   19.70    7.20
  11   1  -8    8.00    6.30
 -11   1   8    8.30    7.90
  11   1  -8   33.30    8.30
 -11   1   8   10.00    6.10
 -11   1   8  -15.60   14.00
 -11   1   8    2.50    7.40
  11   1  -8    6.60   14.30
  -9  -1   8    5.60    7.20
  -9  -1   8    2.20    6.20
   9  -1  -8   -1.20   11.70
   9  -1  -8    5.20    5.80
  -9  -1   8    3.70   10.50
   9  -1  -8  -15.30   10.30
   9  -1  -8   -3.90    7.50
   9  -1  -8    3.00    6.00
  -9   1   8   11.00   12.90
  -9   1   8    5.00    5.90
  -9   1   8   -4.20    7.90
   9   1  -8  -15.90   12.80
   9   1  -8    8.40    7.30
   9   1  -8   -5.50    5.70
  -9   1   8   -1.20    7.10
  -7  -1   8   32.00    8.30
  -7  -1   8   27.90   11.00
   7  -1  -8   35.00    8.80
   7  -1  -8   49.70    7.20
   7  -1  -8   39.90   12.40
  -7  -1   8   38.30    7.70
   7  -1  -8   32.40    6.90
   7   1  -8   42.60    7.60
  -7   1   8   43.70    8.20
   7   1  -8   32.70   12.90
  -7   1   8   46.60   13.80
  -7   1   8   58.79   14.00
  -7   1   8   38.20    7.00
   5  -1  -8   30.10    8.50
   5  -1  -8   24.20   10.80
  -5  -1   8   24.80    7.10
  -5  -1   8   13.00   10.00
  -5  -1   8   22.40    6.70
  -5   1   8   17.20    6.80
   5   1  -8    9.90    7.80
   5   1  -8   13.30   11.10
  -5   1   8    9.90    6.20
  -5   1   8   17.40    7.80
  -3  -1   8   23.80    7.00
  -3  -1   8   43.60    7.70
   3  -1  -8   42.80    7.10
   3  -1  -8   63.99   47.20
   3  -1  -8   41.60    7.30
   3  -1  -8   33.60   11.30
  -3  -1   8   35.60   10.50
   3   1  -8   27.80   11.80
  -3   1   8   31.70    7.20
  -3   1   8   47.70   13.80
  -3   1   8   48.30    7.70
   3   1  -8   42.80    7.40
  -3   1   8   40.90    8.20
  -1  -1   8  102.69   13.90
  -1  -1   8  109.09   11.20
   1  -1  -8   99.89   11.50
   1  -1  -8  120.29   11.70
  -1  -1   8  121.69   11.40
   1  -1  -8  118.69   14.60
  -1   1   8  109.99   11.00
  -1   1   8  102.69   11.00
  -1   1   8  119.39   16.40
   1   1  -8  102.49   11.30
   1   1  -8  108.39   15.00
  -1   1   8  151.48   14.50
   1  -1   8   11.50    7.40
  -1  -1  -8   23.80    7.30
  -1  -1  -8   18.20    7.50
   1  -1   8   21.50   10.90
  -1  -1  -8   27.40    7.60
   1  -1   8   15.60    7.40
  -1  -1  -8   19.30   11.50
   1   1   8    7.30   11.80
  -1   1  -8   12.40    6.40
   1   1   8   14.20    8.00
   1   1   8   26.00    6.70
  -1   1  -8   27.70   16.40
   1   1   8   17.80   14.80
  -1   1  -8   26.40   11.30
  -3  -1  -8   29.80    8.30
   3  -1   8   48.90    9.00
  -3  -1  -8    7.80   12.10
  -3  -1  -8   28.30    8.60
   3  -1   8   32.00    7.90
  -3  -1  -8   25.50    7.80
   3  -1   8   37.10   12.70
  -3   1  -8   15.60   19.60
   3   1   8   32.00    8.20
  -3   1  -8   26.50    6.30
  -3   1  -8   25.00    7.20
   3   1   8   11.90    6.40
   3   1   8   32.70    7.80
  -3   1  -8   15.70   12.10
   5  -1   8    1.50    7.90
  -5  -1  -8    5.70    7.40
   5  -1   8   16.30   13.30
  -5  -1  -8   -0.80    7.80
   5  -1   8   -7.00    7.30
  -5  -1  -8   12.50    8.20
   5   1   8    3.70    6.00
  -5   1  -8    6.50    7.00
  -5   1  -8   -3.50   18.80
   5   1   8   11.80   16.30
   5   1   8   -0.50    7.10
   5   1   8    9.50    7.50
  -7  -1  -8   32.50    9.40
   7  -1   8   47.10   12.50
  -7  -1  -8   22.10   18.20
  -7  -1  -8   54.79    9.90
   7  -1   8   45.20    8.80
   7  -1   8   20.50    9.10
  -7  -1  -8   43.80    8.30
   7   1   8   29.30    9.20
   7   1   8   26.30    6.80
  -7   1  -8   51.99    8.00
  -7   1  -8   32.60    7.90
   7   1   8   16.60    7.90
  -7   1  -8   10.30   21.60
  -9  -1  -8   26.30   31.70
  -9  -1  -8   24.80    8.40
   9  -1   8   27.60    9.60
   9  -1   8   31.20   10.00
   9  -1   8   28.80   12.80
  -9  -1  -8   27.50   12.40
   9  -1   8   54.69   18.60
  -9  -1  -8   26.80    9.20
  -9   1  -8  -15.30   30.60
   9   1   8   24.90    6.50
   9   1   8   34.50   12.00
  -9   1  -8   32.70    9.80
  -9   1  -8   48.20    8.60
   9   1   8   35.70    8.50
 -11  -1  -8    9.80    8.10
  11  -1   8   22.50   20.30
  11  -1   8   22.10    9.40
  11  -1   8   27.00    8.90
 -11  -1  -8   15.80    9.60
  11  -1   8    5.30   10.40
 -11  -1  -8   27.60   21.20
 -11  -1  -8   15.40    9.30
  11   1   8    7.10    8.40
 -11   1  -8   12.90    8.30
 -11   1  -8   15.10    8.40
  11   1   8   14.30    5.70
  11   1   8   11.90    8.20
 -11   1  -8    7.00   22.20
  13  -1   8    1.00    8.80
 -13  -1  -8    3.90    8.90
  13  -1   8   -8.30    9.40
  13  -1   8   29.30   24.60
  13  -1   8   -9.70    8.00
 -13  -1  -8    7.50    9.40
 -13  -1  -8   67.69   23.30
 -13  -1  -8  -10.00    7.60
 -13   1  -8    7.60    8.30
  13   1   8   -1.60    9.60
 -13   1  -8   -8.20    8.10
  13   1   8   11.90    8.60
  15  -1   8    4.70    9.80
  15  -1   8   -7.70    8.00
 -15  -1  -8  -10.10    7.30
 -15  -1  -8   -6.50    8.80
 -15  -1  -8    9.70    9.20
  15  -1   8    1.60    9.50
  15   1   8   17.90    8.10
 -15   1  -8    1.40    8.00
 -15   1  -8   -0.30    7.70
  15   1   8   -0.90    9.20
  17  -1   8    0.50    7.10
 -17  -1  -8   -0.80    8.20
 -17  -1  -8    5.90    7.60
  17  -1   8   -2.80    8.70
  17  -1   8   -3.10    7.10
 -17  -1  -8  -10.00    6.40
  17   1   8   -8.40    7.20
 -17   1  -8    1.80    6.90
  17   1   8    1.40    6.60
 -17   1  -8   10.90    7.00
  19  -1   8    4.80    7.60
 -19  -1  -8    1.40    5.30
  19  -1   8    0.10    5.50
 -19  -1  -8   -5.50    4.90
  19  -1   8   -1.50    6.00
 -19  -1  -8    4.00    7.20
 -19   1  -8    4.50    6.40
  19   1   8    8.80    8.20
 -19   1  -8    4.70    5.50
  19   1   8   -4.00    5.70
 -21  -1  -8    4.10    6.00
  21  -1   8   -1.80    4.80
  21  -1   8    0.80    6.30
  21  -1   8   -2.90    3.70
 -21  -1  -8   -0.80    4.50
  21   1   8    2.60    4.70
  21   1   8   -3.20    6.60
 -21   1  -8   -1.80    5.00
  25  -1   8   10.00    3.40
  25  -1   8    3.30    3.90
 -25  -1  -8   -0.30    3.30
 -25  -1  -8    0.20    2.80
  25   1   8    2.60    4.10
 -25   1  -8    0.10    3.20
 -28  -2   8   -1.40    4.30
 -28  -2   8   -3.50    5.30
  28  -2  -8    3.70    6.50
  28  -2  -8    9.90    5.80
  28   2  -8   -4.10    5.20
 -28   2   8   -1.90    3.30
  26  -2  -8   26.60    7.50
 -26  -2   8    8.90    5.80
  26  -2  -8    2.40    8.50
 -26  -2   8   12.10    8.00
  26   2  -8    8.80    7.20
 -26   2   8    2.90    9.60
  24  -2  -8   -3.40    5.70
 -24  -2   8   10.60    9.00
  24  -2  -8    4.10   10.10
 -24  -2   8    5.90    7.20
  24  -2  -8   -3.30    6.70
  24   2  -8  -16.80   17.60
 -24   2   8    4.00    4.30
 -24   2   8   -1.30    7.00
  24   2  -8    9.80    7.60
  22  -2  -8    8.10    8.60
 -22  -2   8  -12.50   31.40
 -22  -2   8   24.00    8.50
  22  -2  -8   23.20   11.10
  22  -2  -8  -10.00    7.10
 -22  -2   8    4.00    9.90
  22   2  -8   18.10   19.40
 -22   2   8    3.80    8.40
 -22   2   8   -2.40    5.80
  22   2  -8   35.50   31.40
  22   2  -8    9.40    8.20
  20  -2  -8  -38.60   30.60
 -20  -2   8    9.50   20.30
  20  -2  -8    1.80   10.70
 -20  -2   8   -3.90    7.30
  20  -2  -8    5.20   11.20
  20  -2  -8   11.40    8.10
 -20   2   8    1.80    6.90
 -20   2   8    0.90    8.70
  20   2  -8    8.20    7.70
  20   2  -8   20.20   19.90
  20   2  -8   25.60   24.40
  18  -2  -8   40.90   27.20
 -18  -2   8   25.50   10.50
  18  -2  -8    6.80    7.70
  18  -2  -8    9.60   11.10
 -18  -2   8    9.10    7.50
  18  -2  -8   15.50    8.00
 -18  -2   8   28.30   30.20
 -18   2   8    2.00    9.40
 -18   2   8   18.80    7.00
  18   2  -8    4.00    8.30
  18   2  -8   14.80   22.50
  18   2  -8   19.90   18.00
 -16  -2   8   13.40   10.60
  16  -2  -8   15.70    8.20
 -16  -2   8   10.60   14.70
  16  -2  -8   30.60   20.10
  16  -2  -8   13.70    7.40
 -16  -2   8   14.60    7.90
  16  -2  -8   10.30    6.90
 -16   2   8   17.20    7.50
  16   2  -8   11.10   21.40
  16   2  -8   34.60   17.60
  16   2  -8   17.20    7.20
 -16   2   8   28.00    9.50
 -14  -2   8   -2.50    8.80
 -14  -2   8   21.10    7.60
  14  -2  -8    8.50    7.30
 -14  -2   8    9.00   13.50
  14  -2  -8    8.10   16.90
  14  -2  -8    8.10    7.20
  14  -2  -8   10.90    7.00
  14   2  -8   11.00   19.20
  14   2  -8   14.50   16.90
  14   2  -8    4.20    6.20
 -14   2   8   13.70    9.20
 -14   2   8   13.00    9.00
  12  -2  -8  128.69   17.90
 -12  -2   8   94.79   15.10
 -12  -2   8   93.49   11.20
 -12  -2   8   78.19   10.20
  12  -2  -8  110.89   13.20
  12  -2  -8   74.79    9.90
  12  -2  -8  104.29   11.90
  12   2  -8   75.19   18.60
  12   2  -8   84.79   17.70
 -12   2   8  119.69   13.30
 -12   2   8   82.09   11.60
  12   2  -8   93.79   10.00
  10  -2  -8    8.00    6.80
 -10  -2   8    1.30   11.10
 -10  -2   8   -0.80    6.50
  10  -2  -8  -10.10    6.10
 -10  -2   8   -8.70    8.00
  10  -2  -8    3.10    6.80
  10   2  -8  -14.80   14.00
 -10   2   8   12.20    7.80
  10   2  -8    5.00   15.50
  10   2  -8   -4.80    5.40
 -10   2   8    3.00    7.80
  -8  -2   8   63.19    8.90
   8  -2  -8   76.79    9.00
   8  -2  -8   93.39    9.40
  -8  -2   8   76.19   12.50
   8  -2  -8   67.49   13.80
  -8  -2   8   83.99    9.70
   8  -2  -8   62.59   10.30
   8   2  -8   59.39   17.40
  -8   2   8   72.89   10.80
   8   2  -8   80.49    9.00
  -8   2   8   73.79    9.60
   6  -2  -8    0.90    6.50
  -6  -2   8    4.50    6.40
   6  -2  -8    3.90    6.30
  -6  -2   8   -9.40    8.20
   6  -2  -8   13.50    8.40
   6  -2  -8   16.10   11.70
   6   2  -8   -2.90   15.90
  -6   2   8   -0.10    7.00
  -6   2   8   -3.90    7.40
   6   2  -8   -2.80   12.40
  -4  -2   8  103.09   14.90
  -4  -2   8  125.39   12.40
   4  -2  -8  116.29   11.50
   4  -2  -8  127.49   12.70
   4  -2  -8  131.39   15.20
  -4  -2   8  151.98   13.50
   4   2  -8  128.39   17.20
  -4   2   8  130.09   12.80
   4   2  -8  123.09   11.60
  -4   2   8  111.29   11.80
   4   2  -8   71.99   29.20
  -2  -2   8    7.20    9.80
   2  -2  -8    0.50    7.30
  -2  -2   8   14.70    6.90
   2  -2  -8    5.20   10.10
  -2  -2   8   -1.00    7.10
   2  -2  -8   -7.60    6.20
   2   2  -8    3.60   13.10
  -2   2   8   -5.40    6.40
  -2   2   8    2.60    6.80
   2   2  -8  -13.60   28.20
   2   2  -8    2.30   14.10
   2   2  -8   -6.10    5.20
   0  -2  -8   28.20    7.90
   0  -2  -8   43.10   11.60
   0  -2   8   20.70    9.50
   0  -2   8   40.30    8.20
   0  -2  -8   32.50    8.30
   0   2  -8   20.50    6.40
   0   2  -8   35.30   21.20
   0   2   8   29.10    7.20
   0   2   8   36.80    8.00
   0   2  -8   36.00   17.10
   0   2  -8   21.50   13.20
  -2  -2  -8  102.19   11.60
  -2  -2  -8  101.39   12.70
   2  -2   8   97.89   10.90
   2  -2   8  137.39   12.50
  -2  -2  -8  122.99   15.50
  -2  -2  -8  114.69   12.30
   2  -2   8  115.49   16.10
   2   2   8  118.89   12.60
   2   2   8  105.49   11.00
  -2   2  -8   91.49   11.10
  -2   2  -8   69.89   20.70
  -2   2  -8  106.29   16.60
  -2   2  -8  124.39   20.70
  -4  -2  -8   13.10    9.00
  -4  -2  -8    2.20    9.20
   4  -2   8   -2.90    8.70
  -4  -2  -8    7.20    8.00
   4  -2   8   14.10    7.10
   4  -2   8    9.80   12.80
  -4   2  -8   35.90   18.10
   4   2   8   17.30    8.20
  -4   2  -8   13.40   13.50
  -4   2  -8  -15.90   19.30
  -4   2  -8    4.40    6.30
   4   2   8   22.60    6.90
   6  -2   8   14.90    8.10
  -6  -2  -8   41.00   14.50
  -6  -2  -8   33.00   10.60
   6  -2   8   14.90    9.30
  -6  -2  -8   34.90    8.60
   6  -2   8   35.30   15.10
  -6  -2  -8   10.90    9.40
   6   2   8   25.40    7.20
  -6   2  -8    4.40   20.50
  -6   2  -8   62.69   19.50
   6   2   8   23.80    9.10
  -6   2  -8   24.90    7.50
   8  -2   8  186.48   18.00
  -8  -2  -8  185.08   24.80
  -8  -2  -8  167.68   18.90
  -8  -2  -8  161.58   16.60
   8  -2   8  166.08   16.80
   8  -2   8  209.68   27.40
  -8  -2  -8  177.68   18.10
   8   2   8  165.88   15.50
  -8   2  -8  169.58   15.90
   8   2   8  164.78   17.30
  -8   2  -8  107.89   27.00
  -8   2  -8  226.38   30.10
 -10  -2  -8   17.30   10.20
 -10  -2  -8   17.80    8.40
  10  -2   8   19.80    9.80
  10  -2   8   61.89   19.60
  10  -2   8   31.20    9.20
 -10  -2  -8   -3.90    9.50
 -10  -2  -8   -7.50   22.30
 -10   2  -8    7.90    7.30
 -10   2  -8   10.80   22.60
  10   2   8   10.40    9.20
  10   2   8    8.90    7.20
 -10   2  -8   -6.90   16.40
 -12  -2  -8   43.30   23.50
  12  -2   8    0.50    9.00
 -12  -2  -8    8.10   10.30
  12  -2   8   18.20    9.20
 -12  -2  -8    7.00    8.40
 -12  -2  -8  -14.00    9.80
  12  -2   8   14.40   21.80
  12   2   8    9.40    7.00
 -12   2  -8    9.10    7.50
  12   2   8    0.40    9.20
 -12   2  -8   -3.80   20.70
  14  -2   8   56.49   26.10
 -14  -2  -8   15.40    7.90
 -14  -2  -8   -3.50    9.80
  14  -2   8   12.10    9.50
  14  -2   8    5.60    8.50
 -14  -2  -8   18.00    9.70
  14   2   8    7.70    6.30
 -14   2  -8  -12.80   20.30
  14   2   8   10.90    8.90
 -14   2  -8    2.50    7.00
 -16  -2  -8    6.10    7.40
  16  -2   8   13.80    8.10
 -16  -2  -8    5.80    8.80
  16  -2   8   25.90    9.10
 -16  -2  -8   14.40    7.20
  16   2   8    5.30    8.40
  16   2   8   22.10    5.60
 -16   2  -8    6.60    6.90
 -16   2  -8    0.40   17.60
  18  -2   8   15.20    8.50
 -18  -2  -8   26.60    8.40
 -18  -2  -8   21.10    6.40
  18  -2   8   27.80    7.40
 -18  -2  -8   24.00    8.00
  18   2   8   30.20    8.50
 -18   2  -8   13.50    6.20
 -18   2  -8   11.20   14.20
  20  -2   8    6.90    7.10
 -20  -2  -8    1.40    5.70
  20  -2   8    4.60    5.40
 -20  -2  -8    1.60    6.40
 -20  -2  -8    6.50    5.90
 -20   2  -8   -7.30   15.30
  20   2   8   -2.30    6.50
 -20   2  -8    1.30    4.70
 -22  -2  -8   13.00    5.20
  22  -2   8   20.00    5.70
  22  -2   8   17.30    3.90
 -22  -2  -8   18.70    4.90
  22   2   8   12.60    5.70
 -22   2  -8    6.20    3.40
 -27  -3   8   -3.20    4.80
 -27  -3   8   -2.30    4.20
  27  -3  -8   -2.50    6.10
 -27   3   8    3.70    3.80
  25  -3  -8   -5.30    7.70
 -25  -3   8    2.10    5.90
  25  -3  -8   -2.60    5.10
 -25  -3   8   -5.90    6.50
  25   3  -8   -4.10   14.70
  25   3  -8   11.50   13.30
  25   3  -8   -1.10    5.40
 -25   3   8    0.80    4.10
 -23  -3   8    7.00    7.30
 -23  -3   8    0.50    8.10
  23  -3  -8   24.00    7.10
  23  -3  -8   28.60   10.10
  23   3  -8   17.40   16.90
 -23   3   8   10.40    6.30
  23   3  -8    3.10    6.70
 -21  -3   8  201.48   17.90
  21  -3  -8  224.18   20.10
 -21  -3   8  205.58   18.50
  21  -3  -8  183.98   17.50
 -21   3   8  193.78   17.90
  21   3  -8  188.88   17.40
  21   3  -8  227.38   30.30
  19  -3  -8  181.68   20.20
  19  -3  -8  215.38   18.00
 -19  -3   8  195.38   18.80
 -19  -3   8  197.18   17.90
  19   3  -8  174.18   17.60
  19   3  -8  223.98   30.40
  19   3  -8  282.37   38.70
 -19   3   8  194.38   18.20
 -17  -3   8   -9.60   14.90
  17  -3  -8    3.60    7.10
 -17  -3   8   21.00    9.90
  17  -3  -8   -4.40    8.20
 -17  -3   8   -1.80    8.10
  17  -3  -8   -8.00   22.80
 -17   3   8   10.80    9.00
  17   3  -8   17.10   21.10
  17   3  -8   15.80   14.70
  17   3  -8   -6.00    7.20
  15  -3  -8    6.20    8.10
 -15  -3   8   18.10    9.50
  15  -3  -8    8.00    7.60
 -15  -3   8   -4.60   16.00
 -15  -3   8    6.90    8.20
  15   3  -8    0.70   20.10
 -15   3   8    2.10    8.60
  15   3  -8    4.90    7.50
  15   3  -8   19.70   14.10
  13  -3  -8   44.10    9.00
 -13  -3   8   44.40   14.30
  13  -3  -8   35.90    8.80
 -13  -3   8   38.30    8.90
  13  -3  -8   51.29   17.80
 -13  -3   8   26.90    9.70
 -13   3   8   34.90   14.50
  13   3  -8   48.90    8.30
 -13   3   8   66.09   10.20
  13   3  -8   55.19   16.20
  13   3  -8   47.10   19.90
 -11  -3   8   59.39   10.00
  11  -3  -8   66.09    9.40
 -11  -3   8   40.90   13.70
  11  -3  -8   57.19   16.10
  11  -3  -8   32.30    8.30
 -11   3   8   57.99   15.60
  11   3  -8   50.29   18.80
  11   3  -8   59.39   15.50
 -11   3   8   49.80    9.50
  11   3  -8   48.60    8.20
   9  -3  -8   13.60    7.30
   9  -3  -8   14.00    7.00
  -9  -3   8    6.70    8.20
  -9  -3   8    6.90    7.20
   9  -3  -8   -0.60   13.40
   9   3  -8    9.80   13.40
   9   3  -8   10.70   16.00
  -9   3   8   20.60   15.50
   9   3  -8   17.00    6.30
  -9   3   8   17.00    7.90
  -9   3   8   26.90   17.10
  -7  -3   8  105.89   11.20
  -7  -3   8  129.19   12.10
  -7  -3   8  115.19   14.50
   7  -3  -8  125.79   12.10
   7  -3  -8  115.29   16.10
   7  -3  -8   93.59   14.40
  -7   3   8  120.29   12.60
   7   3  -8   81.09   30.60
  -7   3   8   74.79   17.00
   7   3  -8  100.19   18.80
   7   3  -8   98.09   10.50
  -5  -3   8   13.60    7.50
  -5  -3   8   36.80   11.00
   5  -3  -8   37.80    7.60
  -5  -3   8   15.10    8.50
   5  -3  -8   41.00   12.80
   5  -3  -8   47.10    8.30
   5   3  -8   31.40   16.40
   5   3  -8   37.60    6.90
   5   3  -8   28.60   14.60
   3  -3  -8   99.99   14.10
  -3  -3   8  108.49   13.60
   3  -3  -8   89.89   10.70
  -3  -3   8   96.59   11.00
  -3  -3   8   74.59   10.30
   3  -3  -8   95.39   10.30
   3   3  -8  106.19   10.10
   3   3  -8   86.29   20.60
  -3   3   8   59.19   16.00
  -3   3   8   85.79   11.20
   3   3  -8   81.79   17.80
   3   3  -8   84.79   17.70
   1  -3  -8  203.68   22.60
   1  -3  -8  203.98   18.60
  -1  -3   8  228.48   22.00
   1  -3  -8  231.98   18.20
  -1  -3   8  194.38   18.50
  -1  -3   8  202.58   18.40
   1   3  -8  229.08   31.40
  -1   3   8  229.88   20.70
   1   3  -8  231.68   17.40
   1   3  -8  171.18   28.90
   1   3  -8  214.08   25.30
  -1   3   8  253.57   28.30
   1  -3   8   58.49   12.70
  -1  -3  -8   40.10   13.30
   1  -3   8   54.79    8.50
  -1  -3  -8   33.60    9.00
   1  -3   8   41.90    9.50
  -1  -3  -8   46.40   11.00
   1   3   8   71.59   20.10
  -1   3  -8   47.80   18.60
  -1   3  -8   51.39    7.60
   1   3   8   32.60    8.70
  -1   3  -8   57.79   20.70
  -1   3  -8   65.79   16.40
  -3  -3  -8   44.60   10.10
   3  -3   8   52.49    9.00
   3  -3   8   50.79   10.10
  -3  -3  -8   59.59   14.50
   3  -3   8   62.09   14.80
  -3  -3  -8   54.29    9.60
  -3   3  -8   53.59   20.60
  -3   3  -8   56.39   17.30
  -3   3  -8   45.70    8.20
   3   3   8   26.60   12.30
   3   3   8   50.49    9.80
  -3   3  -8   57.99   16.60
   5  -3   8   30.80    8.40
   5  -3   8   54.89   16.10
  -5  -3  -8   34.40   15.50
   5  -3   8   19.40   10.20
  -5  -3  -8   31.10   10.10
  -5  -3  -8   32.30    9.20
  -5   3  -8   24.40   15.90
   5   3   8   13.60   14.90
  -5   3  -8   33.40   20.60
   5   3   8   45.50   21.80
  -5   3  -8   41.90    7.90
   5   3   8   23.10    8.30
  -5   3  -8    9.10   16.80
   7  -3   8   70.89   11.10
   7  -3   8  109.39   13.00
  -7  -3  -8  100.69   11.70
  -7  -3  -8   86.69   13.00
   7  -3   8   90.79   18.90
   7   3   8   83.09   12.20
  -7   3  -8   54.89   18.50
  -7   3  -8   58.69   22.10
   7   3   8   69.89   16.50
  -7   3  -8   79.49   10.00
  -9  -3  -8   78.29   11.10
  -9  -3  -8   77.49   12.90
   9  -3   8   90.99   11.30
   9  -3   8   76.59   12.70
  -9  -3  -8   92.89   28.90
   9   3   8   61.59   10.90
  -9   3  -8   59.69   20.00
  -9   3  -8   77.19    9.90
  -9   3  -8   71.99   22.10
  11  -3   8   71.99   19.90
  11  -3   8   28.30    9.20
 -11  -3  -8    3.00   24.50
 -11  -3  -8   35.80    9.40
 -11  -3  -8   29.60   10.70
  11  -3   8   49.10   11.10
 -11   3  -8    0.00   19.20
 -11   3  -8   23.50    7.50
  11   3   8   23.10    9.30
 -11   3  -8   16.40   20.20
 -13  -3  -8   38.20   25.30
 -13  -3  -8   -4.70    9.50
 -13  -3  -8   11.90    8.40
  13  -3   8   27.50   22.60
  13  -3   8  -12.00    9.10
  13  -3   8   -4.10    8.40
 -13   3  -8  -22.60   19.00
 -13   3  -8    6.60    6.30
 -13   3  -8  -42.70   19.10
  13   3   8    2.50    8.40
 -15  -3  -8    3.00    7.60
  15  -3   8   -5.30    8.90
 -15  -3  -8   -4.40    9.30
  15  -3   8  115.79   41.70
  15  -3   8   10.10    8.20
 -15   3  -8   -6.30    5.30
  15   3   8    1.80    7.90
 -15   3  -8    2.70   17.90
  17  -3   8   -9.80    6.90
 -17  -3  -8    3.10    8.00
 -17  -3  -8    2.00    6.40
  17  -3   8    8.40    8.20
 -17   3  -8  -13.70   14.10
  17   3   8    2.20    7.00
 -17   3  -8    0.70    4.40
 -19  -3  -8    9.50    7.20
 -19  -3  -8    6.60    7.20
  19  -3   8   -8.90    6.60
  19  -3   8    3.30    6.40
  19   3   8    4.30    6.30
 -19   3  -8   14.00    5.20
 -19   3  -8  -21.20   13.60
 -21  -3  -8   -2.30    4.30
 -21  -3  -8    8.20    4.30
  21  -3   8    3.50    4.50
  21  -3   8    1.60    5.30
  21   3   8    6.00    4.60
 -21   3  -8    3.40   10.90
 -21   3  -8    3.30    3.10
  22   4  -8   14.40   14.90
 -20  -4   8   22.60    7.70
 -20  -4   8    2.80    8.40
  20  -4  -8   14.70    9.50
  20  -4  -8    4.10    7.10
  20   4  -8   19.10   14.40
 -20   4   8    9.30    5.60
 -16  -4   8   -4.40    9.20
  16  -4  -8    9.60    9.70
 -16  -4   8   35.70   25.50
  16  -4  -8  -28.40   24.50
  16  -4  -8    7.80    8.50
 -16  -4   8   14.50    7.90
 -16   4   8   -2.30   11.70
 -16   4   8    8.50    7.40
  16   4  -8   55.19   25.00
  16   4  -8   28.70   14.20
 -14  -4   8  -17.50    8.70
  14  -4  -8  -34.60   19.50
  14  -4  -8   -2.60    8.10
 -14  -4   8    2.40   13.20
 -14  -4   8    9.50    8.10
  14  -4  -8    9.80    8.10
  14   4  -8   12.10   14.50
  14   4  -8   35.30   19.90
 -14   4   8   -9.10   12.40
 -14   4   8    3.30    7.60
 -12  -4   8   25.80   11.50
  12  -4  -8   12.70    8.30
 -12  -4   8   -5.60    8.30
  12  -4  -8   -6.50   16.80
 -12  -4   8    8.60   12.50
  12  -4  -8    2.30    8.00
 -12   4   8  -42.00   28.80
 -12   4   8  -11.20   13.80
 -12   4   8   -4.20    7.60
  12   4  -8   17.00   20.00
  12   4  -8   11.20   14.40
  10  -4  -8    2.90   14.50
  10  -4  -8    3.50    7.80
 -10  -4   8   18.40   12.70
 -10  -4   8   12.60    7.90
  10  -4  -8    2.30    8.10
  10   4  -8   19.70   13.90
  10   4  -8    3.60   18.90
 -10   4   8   -1.60   14.90
 -10   4   8   38.90   15.30
 -10   4   8   -0.30    7.90
 -10   4   8  -35.70   25.10
  -8  -4   8    6.90    7.50
   8  -4  -8   -6.20   16.20
   8  -4  -8    7.50    7.50
   8  -4  -8    7.60    7.60
  -8   4   8  -19.80   15.30
  -8   4   8   11.50   14.50
   8   4  -8   27.10   19.90
   8   4  -8   13.90   13.90
  -8   4   8    9.80    7.90
  -8   4   8  -33.90   23.40
   6  -4  -8    4.20    7.60
  -6  -4   8   12.60    7.40
  -6  -4   8    6.40   12.80
   6  -4  -8    4.60    7.70
   6  -4  -8    6.70   14.60
   6   4  -8    8.70   13.10
  -6   4   8    5.80   13.30
  -6   4   8  -31.20   21.90
   6   4  -8    0.90   19.30
  -6   4   8  -33.30   15.70
  -6   4   8    5.20    7.40
   4  -4  -8   -1.40    7.10
  -4  -4   8    5.50   11.60
   4  -4  -8    7.50    8.50
  -4  -4   8   21.20    7.80
   4  -4  -8   -0.80   12.50
  -4   4   8    6.80   12.70
   4   4  -8   14.90   13.40
   4   4  -8    2.10   16.60
  -4   4   8  -24.60   19.00
  -4   4   8    0.80    7.70
   4   4  -8    4.90   19.20
   2  -4  -8   24.50   13.10
   2  -4  -8   19.40    8.80
   2  -4  -8   10.70    7.30
  -2  -4   8   38.40   12.70
  -2  -4   8   21.50    8.20
   2   4  -8   -0.40   20.70
  -2   4   8   -7.10   19.20
  -2   4   8   20.50   14.60
  -2   4   8    3.10    8.20
   2   4  -8   15.40   16.60
   2   4  -8   13.00   13.90
   0  -4  -8    0.90    9.10
   0  -4  -8    8.50   15.10
   0  -4   8    0.50   15.30
   0  -4  -8   -1.10    7.80
   0  -4   8  -12.60    7.70
   0   4   8  -17.80   21.00
   0   4   8   -7.60    7.90
   0   4   8   -1.60   14.20
   0   4  -8   -7.10   17.10
   0   4  -8    5.70   21.20
   0   4  -8   -5.30   13.60
   2  -4   8    5.20    8.00
  -2  -4  -8   17.90    8.70
  -2  -4  -8   11.30    9.00
  -2   4  -8   -1.00   14.90
   2   4   8  -19.20   20.50
  -2   4  -8    9.30   20.80
   2   4   8  -12.50   12.50
   2   4   8    3.70    8.20
  -4  -4  -8    2.00    9.10
   4  -4   8   -6.40    8.40
  -4  -4  -8    1.30   15.50
  -4  -4  -8    1.80    8.70
   4  -4   8  -12.00    7.90
   4  -4   8   12.20   15.90
  -4   4  -8   -7.80   15.50
  -4   4  -8    5.10   19.60
  -4   4  -8    5.00    5.20
   4   4   8    7.70    8.00
  -4   4  -8  -25.50   15.60
   4   4   8  -17.40   12.60
   6  -4   8   -5.30    8.40
  -6  -4  -8   -3.20    9.60
   6  -4   8    2.50    8.40
   6  -4   8   -6.70   17.10
  -6  -4  -8   10.00    9.50
  -6   4  -8  -21.20   16.30
   6   4   8   11.30    7.80
  -6   4  -8   10.00    5.50
  -6   4  -8   14.30   19.40
   6   4   8  -11.60   13.60
   8  -4   8   18.30   17.10
   8  -4   8   -1.60    8.20
  -8  -4  -8   -3.80    9.20
   8  -4   8   -7.50    8.80
  -8  -4  -8    6.60   10.20
   8   4   8   -4.60   12.90
   8   4   8  -11.50    6.90
  -8   4  -8    0.10    5.10
  -8   4  -8  -16.10   16.00
  -8   4  -8   -0.70   17.90
 -10  -4  -8    9.10    9.00
  10  -4   8   -4.80    8.20
 -10  -4  -8   11.70   10.10
  10  -4   8    3.60    8.70
 -10   4  -8    7.80   19.10
  10   4   8    2.60    6.90
 -10   4  -8   10.70    5.40
  10   4   8  -18.40   12.50
 -10   4  -8  -21.90   15.60
 -12  -4  -8   18.30    8.40
  12  -4   8    3.30    8.30
 -12  -4  -8    3.60    9.20
  12  -4   8    4.10    8.10
  12   4   8    1.00    6.30
 -12   4  -8   -4.70    4.70
 -12   4  -8    6.90   16.90
 -12   4  -8   -2.00   16.30
  12   4   8  -18.70   11.80
  14  -4   8   -0.60    7.50
 -14  -4  -8   -6.00    8.20
  14  -4   8   11.20    8.10
 -14  -4  -8    7.00    7.50
 -14   4  -8   -4.30   15.40
  14   4   8   10.50    6.10
 -14   4  -8    8.10    4.70
 -14   4  -8  -16.70   14.10
 -16  -4  -8    7.40    7.50
  16  -4   8    1.00    6.20
 -16  -4  -8    4.60    6.40
 -16   4  -8   -5.00   12.80
  16   4   8    1.40    4.90
 -16   4  -8  -27.00   16.80
  20  -4   8   -0.60    4.30
 -20  -4  -8   -1.50    3.90
  20  -4   8    1.30    4.20
 -20  -4  -8    3.20    5.10
  20   4   8  -17.80   12.50
 -20   4  -8   -9.00   10.10
  21  -5  -8  152.28   12.60
 -21  -5   8  120.39   11.80
  21  -5  -8  139.59   14.00
  21   5  -8  179.88   20.60
 -19  -5   8  151.58   13.90
  19  -5  -8  156.08   15.80
  19  -5  -8  163.58   14.20
  19   5  -8  191.78   22.40
  17  -5  -8   -5.40    9.70
  17  -5  -8   -1.50    8.20
  17   5  -8   30.40   16.20
 -17   5   8    5.10    3.60
  15  -5  -8    1.90    8.10
 -15  -5   8   -3.10    6.70
  15  -5  -8   12.90    9.90
 -15   5   8  -15.80    9.90
  15   5  -8   28.50   14.00
 -15   5   8    1.80    4.40
  13  -5  -8    8.60    8.00
  13  -5  -8   15.20    8.70
 -13  -5   8   18.00    7.60
  13   5  -8   42.60   14.30
 -13   5   8   17.50    5.50
 -13   5   8   -0.10   10.70
 -13   5   8  -19.20   25.80
  11  -5  -8    6.40    8.40
 -11  -5   8   18.00    8.10
  11  -5  -8   27.10    8.90
 -11   5   8    3.50   23.10
 -11   5   8   21.60    5.80
  11   5  -8   29.80   13.90
 -11   5   8   17.80   12.40
   9  -5  -8   -5.90   15.60
  -9  -5   8   27.50   13.10
   9  -5  -8   27.70    9.40
   9  -5  -8   26.00    9.30
  -9   5   8   12.20   14.40
  -9   5   8   49.10   15.70
  -9   5   8   19.40    6.00
   9   5  -8   17.10   16.60
   9   5  -8   40.40   13.90
  -9   5   8   20.30   23.10
   7  -5  -8   75.59   10.40
   7  -5  -8   64.89    9.60
   7   5  -8   71.29   13.60
  -7   5   8   51.09   23.00
  -7   5   8   58.69   15.40
  -7   5   8   32.40   15.90
   7   5  -8   78.69   26.00
  -7   5   8   69.09    8.00
   5  -5  -8    3.20    8.40
   5  -5  -8   15.80   16.70
   5  -5  -8   -3.30    7.20
   5   5  -8   44.00   20.70
  -5   5   8  -20.50   15.40
  -5   5   8    6.00    5.50
   5   5  -8   18.40   12.30
  -5   5   8    5.50   21.40
  -5   5   8   21.40   14.70
   3  -5  -8   34.70    8.30
   3  -5  -8   26.50   16.40
   3  -5  -8   28.70    9.40
  -3   5   8   20.30   20.40
  -3   5   8   -9.50   16.50
   3   5  -8   21.20   19.30
   3   5  -8   16.50   18.20
  -3   5   8   42.10   15.60
   3   5  -8   32.50   11.70
  -3   5   8   20.30    6.00
   1  -5  -8   82.39   20.60
   1  -5  -8   94.49   11.50
   1  -5  -8   88.69   10.40
   1   5  -8   84.39   16.30
  -1   5   8   64.29   14.60
   1   5  -8   45.80   22.20
  -1   5   8   36.00   18.80
  -1   5   8   66.79    7.80
  -1   5   8   69.89   22.70
   1   5  -8   78.69   21.40
   1  -5   8    3.10    7.90
  -1  -5  -8   11.60    9.50
   1  -5   8   16.00   20.40
  -1  -5  -8    7.10    7.60
  -1   5  -8    8.60   19.60
   1   5   8    6.20    5.00
  -1   5  -8  -68.29   28.00
  -1   5  -8   11.70   14.40
   1   5   8   -4.80   18.00
   1   5   8    7.60   11.90
   3  -5   8   22.80    8.60
  -3  -5  -8   20.70   16.70
  -3  -5  -8   24.70    7.90
  -3  -5  -8   14.20    9.80
   3  -5   8   50.59   16.20
   3   5   8    4.60   20.10
   3   5   8   10.20    4.80
  -3   5  -8   23.20   15.10
  -3   5  -8   14.60   19.00
   3   5   8   49.80   13.90
  -5  -5  -8   30.80    9.90
   5  -5   8   20.40    8.90
  -5  -5  -8   54.99    8.80
   5   5   8   33.40   14.50
   5   5   8   13.40   22.00
   5   5   8   31.80    5.00
  -5   5  -8   30.80   15.30
  -5   5  -8   32.60   17.70
   7  -5   8   32.00    8.70
  -7  -5  -8   21.30    7.70
  -7  -5  -8   20.00    9.40
  -7   5  -8   17.30   16.30
   7   5   8  -10.40   20.50
   7   5   8   11.40   14.40
  -7   5  -8   13.40   14.40
  -9  -5  -8   23.00    8.80
  -9  -5  -8   18.00    7.40
   9  -5   8   13.30    8.20
   9   5   8   -2.90   13.70
   9   5   8  -11.20   19.60
  -9   5  -8   10.50   14.10
   9   5   8   18.30   14.60
  -9   5  -8   21.10   16.00
  11  -5   8   12.00    7.30
 -11  -5  -8   10.20    6.10
 -11   5  -8   22.60   13.50
  11   5   8   -1.80   12.60
  11   5   8  -24.30   17.80
  11   5   8   -3.80   13.20
 -11   5  -8    6.80   14.20
 -13  -5  -8    5.30    6.80
  13  -5   8   -1.80    6.30
 -13  -5  -8   -2.50    5.30
  13   5   8  -15.70   13.60
 -13   5  -8   -6.00   11.50
  13   5   8    1.40   10.90
 -13   5  -8    1.10   11.70
 -15  -5  -8   -3.20    5.60
  15  -5   8   -1.20    5.50
 -15  -5  -8    8.00    4.70
 -15   5  -8   -9.20   11.00
 -15   5  -8  -10.20   10.60
  15   5   8  -15.50   13.90
  16  -6  -8    7.40    6.50
  16   6  -8   12.70   10.20
  14  -6  -8  -12.80   11.10
  14  -6  -8   -1.00    6.50
 -14   6   8   -3.50    7.70
  12  -6  -8    5.40    7.40
  12  -6  -8   -8.10    7.20
 -12   6   8  -27.10   21.10
 -12   6   8   -2.30    9.10
  12   6  -8   25.70   12.40
  10  -6  -8    2.80    7.20
  10  -6  -8    8.10    7.00
 -10   6   8   -4.30   19.20
 -10   6   8   -2.10   10.00
   8  -6  -8    8.50    7.70
  -8   6   8   -9.10   19.00
   8   6  -8   40.60   16.40
  -8   6   8    6.20   10.50
   6  -6  -8   15.50    8.30
  -6   6   8   -7.30   10.80
  -6   6   8    5.10   19.60
  -6   6   8   41.10   15.20
   6   6  -8   35.60   12.90
   4  -6  -8  -10.20    7.80
  -4   6   8   -2.60   10.60
  -4   6   8   -3.90   18.60
   4   6  -8   18.60   12.60
   2  -6  -8   14.50    7.90
  -2   6   8    3.40   11.20
   2   6  -8    7.30   12.70
  -2   6   8   22.70   15.10
  -2   6   8    0.40   19.60
   0  -6  -8   -4.90    7.70
   0   6   8    6.50   13.20
   0   6   8  -14.30   10.30
   0   6   8   -5.30   19.30
   0   6  -8    5.40   12.50
   0   6  -8    7.00   11.70
  -2  -6  -8  -10.80    7.30
   2   6   8    2.60   13.00
   2   6   8  -23.30   16.50
   2   6   8    8.70   13.50
  -2   6  -8    6.00   14.20
   4  -6   8   10.50    8.60
  -4  -6  -8    6.40    7.40
  -4   6  -8    1.80   13.60
   4   6   8   -3.50   15.90
   4   6   8  -11.30   12.30
  -4   6  -8   -2.50   11.70
   4   6   8  -13.00   10.50
   6  -6   8   19.00    6.40
  -6  -6  -8    4.40    7.10
   6   6   8    2.30   12.30
   6   6   8   -8.90   10.00
   6   6   8   -2.70   14.20
  -6   6  -8   -9.10   12.70
  -6   6  -8   -0.50   11.30
   8  -6   8   -2.20    5.30
  -8  -6  -8    1.20    6.30
  -8   6  -8    1.00   11.30
  -8   6  -8    4.90   10.80
   8   6   8   -2.80    9.80
   8   6   8  -14.30   11.20
   8   6   8  -10.80   13.40
 -10  -6  -8   -6.70    6.60
  10  -6   8   -1.40    4.70
 -10   6  -8   12.80    9.70
  10   6   8    4.20    7.90
  10   6   8   -2.10   14.10
  10   6   8   -5.90   10.60
 -10   6  -8   -2.70    8.90
  30   0  -9    5.00    5.50
 -30   0   9    2.00    3.40
 -30   0   9   -4.90    2.70
  28   0  -9   -1.80    7.00
 -28   0   9   -5.20    4.80
 -28   0   9   -0.70    3.90
 -26   0   9    4.60    5.40
  26   0  -9    5.80    5.20
 -26   0   9    1.00    6.50
  26   0  -9    5.70    8.00
 -24   0   9    3.70    5.00
  24   0  -9   -4.00    6.70
 -24   0   9   -1.70    6.80
  24   0  -9    6.60    7.30
 -24   0   9    9.00    8.50
  22   0  -9   -8.70    8.90
  22   0  -9   -2.20   10.20
 -22   0   9    4.50    7.50
 -22   0   9   -3.10    6.90
  22   0  -9  -66.59   48.50
 -22   0   9   -1.80    8.90
  20   0  -9  -18.10   26.40
  20   0  -9    1.30    8.30
 -20   0   9    5.90    7.70
 -20   0   9    0.00    9.10
  20   0  -9   14.60    9.90
  18   0  -9   -5.40    6.50
 -18   0   9   10.60   10.20
 -18   0   9  -24.30   22.30
  18   0  -9   23.70   10.40
 -18   0   9   11.10    9.10
  16   0  -9   -3.90   19.20
  16   0  -9    3.00    9.30
  16   0  -9    1.80    7.90
 -16   0   9    1.50    9.10
 -16   0   9   17.10    9.30
 -16   0   9    2.80    6.50
 -16   0   9  -12.50   20.00
 -14   0   9  -12.00    8.10
 -14   0   9  -33.10   17.50
  14   0  -9    2.50    6.90
 -14   0   9    1.90    8.70
 -14   0   9    8.30    6.80
  14   0  -9   -4.60   17.00
  14   0  -9  -13.40    6.40
  12   0  -9    3.40    6.70
  12   0  -9    5.70    7.20
  12   0  -9   -1.30    5.80
  12   0  -9  -13.00   14.80
 -12   0   9    5.20    6.60
 -12   0   9   13.20    8.80
 -12   0   9   -0.20    7.60
  10   0  -9    9.20    6.00
  10   0  -9   -4.90    6.60
  10   0  -9   -7.60    5.90
 -10   0   9   -1.80    6.10
  10   0  -9    1.50   13.00
 -10   0   9    3.20   14.10
 -10   0   9   -1.30    7.40
 -10   0   9    0.50    8.20
   8   0  -9   -1.40    5.60
  -8   0   9   -6.10    8.00
   8   0  -9    8.40    5.90
  -8   0   9    3.90   13.10
   8   0  -9  -25.10   12.30
  -8   0   9    4.20    6.60
  -8   0   9    2.90    6.20
   8   0  -9   -3.80   11.30
   8   0  -9   -7.30    6.10
  -6   0   9   -4.20    6.30
   6   0  -9    0.80    5.80
   6   0  -9   -8.20    9.80
   6   0  -9   -8.00    6.30
  -6   0   9   -2.50    8.90
   6   0  -9   25.20   10.60
   6   0  -9  -10.00   12.40
  -6   0   9    6.40    6.40
  -6   0   9   13.40   12.80
  -4   0   9    1.50    6.20
  -4   0   9   -4.90    6.20
   4   0  -9   -0.30    5.70
  -4   0   9   -4.90    8.40
   4   0  -9   18.10    6.50
  -4   0   9   -4.30   12.70
   4   0  -9    9.40    6.90
   4   0  -9  -30.80   12.00
   2   0  -9    1.10    6.50
  -2   0   9    8.00    6.10
  -2   0   9    1.00    8.30
   2   0  -9   22.70   12.60
  -2   0   9   -1.60    6.40
   2   0  -9    4.70    5.80
   2   0  -9   -7.60    8.80
  -2   0   9    0.50   12.60
   0   0  -9   -4.10    5.80
   0   0  -9   -2.40    5.60
   0   0   9    1.50    6.60
   0   0  -9  -33.50   24.50
   0   0   9    5.70   13.30
   0   0   9   18.50    7.90
   0   0   9    1.50    6.20
   0   0  -9    8.30    6.90
   2   0   9    0.90    6.90
   2   0   9    5.30    7.40
  -2   0  -9   -3.60    5.60
  -2   0  -9    4.70    6.20
   2   0   9   -7.00   15.30
   2   0   9    1.90    6.70
  -2   0  -9    5.90    7.40
   4   0   9    5.70    7.40
  -4   0  -9    3.40    7.30
   4   0   9    5.50    7.40
   4   0   9   -2.00    8.50
  -4   0  -9    0.00    7.20
   4   0   9    1.30   16.70
  -4   0  -9  -39.90   17.80
  -4   0  -9   -5.80    5.90
   6   0   9   11.70    9.10
  -6   0  -9  -14.90    7.70
  -6   0  -9    1.70    8.20
   6   0   9   -7.80   19.40
  -6   0  -9   -2.50    6.20
   6   0   9    3.40    7.80
   6   0   9    4.80    7.60
  -8   0  -9  -12.60    7.50
  -8   0  -9   -0.30    8.80
   8   0   9   -1.30    8.00
   8   0   9   -7.40    8.70
  -8   0  -9   -3.00    6.30
   8   0   9   41.90   21.70
   8   0   9   -4.10    7.60
 -10   0  -9   -3.80    5.90
 -10   0  -9    5.30    8.70
  10   0   9   -5.60    9.10
 -10   0  -9  -13.30    8.50
  10   0   9   -8.00    8.40
  10   0   9    5.50    7.90
  10   0   9   64.39   24.50
 -12   0  -9   -5.20    8.50
  12   0   9   -5.80    7.60
  12   0   9   -1.90    8.50
  12   0   9   -6.70   11.60
 -12   0  -9   -1.60   10.10
  14   0   9    2.00    6.60
  14   0   9   -5.00    7.40
 -14   0  -9   -3.00    8.30
  14   0   9    2.80    8.40
 -14   0  -9    1.90    8.10
  16   0   9    7.40    5.20
  16   0   9   11.20    8.60
  16   0   9   -0.90    6.90
 -16   0  -9   -5.30    7.00
 -16   0  -9    6.70    7.50
 -18   0  -9   -8.00    6.10
 -18   0  -9   -3.40    8.20
  18   0   9   -3.10    6.30
  18   0   9   -4.30    5.60
 -20   0  -9   -8.30    4.80
  20   0   9   -3.70    5.10
  20   0   9    0.40    6.60
 -20   0  -9   -5.30    4.70
  22   0   9    6.10    5.40
  22   0   9   -0.10    3.80
 -22   0  -9   -0.20    3.00
 -22   0  -9    3.10    2.90
  24   0   9    6.20    3.70
  29  -1  -9    1.90    3.30
  29  -1  -9    4.50    5.50
 -29  -1   9   -3.50    3.50
 -29   1   9   -1.00    2.90
  29   1  -9   18.50    5.50
 -27  -1   9   -7.80    5.80
 -27  -1   9   -0.30    6.00
  27  -1  -9   -2.40    5.80
  27  -1  -9    2.50    7.10
 -27  -1   9   -4.60    3.80
  27   1  -9   -2.50    6.20
 -27   1   9    3.40    5.10
 -27   1   9   -1.90    4.10
  25  -1  -9   14.50    7.50
 -25  -1   9    5.10    7.70
 -25  -1   9   14.00    5.30
  25  -1  -9   30.60    8.50
 -25  -1   9   -6.20    5.00
 -25   1   9    2.90    6.50
  25   1  -9   14.60    7.40
 -25   1   9   15.60    7.00
 -23  -1   9   56.09    9.40
  23  -1  -9   41.00    9.80
 -23  -1   9   52.09    7.80
 -23  -1   9   48.60   10.90
  23  -1  -9   29.20    8.00
  23   1  -9   32.60    8.30
 -23   1   9   28.00    8.10
 -23   1   9   32.90    8.50
  21  -1  -9   -3.30    8.70
  21  -1  -9    1.00    9.80
  21  -1  -9   22.40    9.10
 -21  -1   9   67.89   31.80
 -21  -1   9    2.00    7.60
 -21  -1   9    6.70    8.60
 -21   1   9    4.00    8.60
  21   1  -9    0.30    7.80
  21   1  -9  -16.00   29.50
  21   1  -9   -3.80    8.10
 -21   1   9    5.80    9.10
  21   1  -9  -20.30   20.60
  19  -1  -9   30.20    8.80
  19  -1  -9   21.50    7.20
 -19  -1   9   17.00    7.20
 -19  -1   9   52.19   24.20
  19  -1  -9   11.80   10.70
 -19  -1   9   17.10   10.40
 -19  -1   9   34.50   11.00
  19  -1  -9  -13.30   27.10
  19   1  -9   20.80   23.30
  19   1  -9   -1.20   22.90
  19   1  -9   17.80    7.20
 -19   1   9   32.10    6.20
  19   1  -9   36.10    9.80
 -19   1   9   17.70    9.40
  17  -1  -9    3.00    7.30
 -17  -1   9  -11.50   19.50
 -17  -1   9   -1.30    8.80
 -17  -1   9    1.00    9.80
  17  -1  -9   -0.30    6.60
  17  -1  -9  -52.39   20.60
  17  -1  -9    3.40    6.20
 -17  -1   9    7.40    7.30
  17   1  -9  -10.60   21.60
  17   1  -9  -22.10   21.10
 -17   1   9    6.60    7.40
  17   1  -9  -18.10    9.30
 -17   1   9   -0.50    9.30
 -17   1   9   -2.50    8.60
  17   1  -9    0.60    8.00
 -15  -1   9   33.30    8.00
  15  -1  -9   28.30    6.80
  15  -1  -9   30.30    7.90
 -15  -1   9   37.90   10.20
  15  -1  -9   24.10    7.70
  15  -1  -9   53.49   20.50
 -15  -1   9   42.90   17.70
 -15  -1   9   43.70   13.60
  15  -1  -9   38.90   19.40
  15   1  -9   30.70    7.30
 -15   1   9   27.50    9.90
  15   1  -9   36.50   10.10
 -15   1   9   50.29   10.40
  15   1  -9   25.40   21.10
  15   1  -9   25.60   19.90
  13  -1  -9  139.99   13.80
  13  -1  -9  129.69   14.80
 -13  -1   9  161.88   15.00
  13  -1  -9  130.69   14.30
  13  -1  -9  139.09   20.10
 -13  -1   9  141.09   14.70
 -13  -1   9  170.68   19.40
 -13  -1   9  142.59   16.00
  13   1  -9  145.99   14.80
 -13   1   9  165.58   16.90
 -13   1   9  182.88   17.70
  13   1  -9  160.18   22.60
  13   1  -9  129.49   13.20
 -13   1   9  123.59   14.40
  13   1  -9   97.89   24.70
  11  -1  -9  277.07   20.60
  11  -1  -9  275.97   29.60
 -11  -1   9  288.77   21.60
  11  -1  -9  245.98   21.30
 -11  -1   9  265.27   26.70
 -11  -1   9  245.98   22.20
  11  -1  -9  277.37   21.00
 -11  -1   9  271.17   21.40
  11   1  -9  267.47   21.40
 -11   1   9  241.58   21.10
  11   1  -9  260.47   29.40
 -11   1   9  267.37   20.90
  11   1  -9  285.27   21.00
 -11   1   9  239.08   21.90
  -9  -1   9   78.29   10.30
   9  -1  -9   78.49    9.30
  -9  -1   9  100.29   10.50
   9  -1  -9   92.39   10.00
   9  -1  -9   88.59   11.10
  -9  -1   9   97.89   15.20
   9  -1  -9   90.89   16.50
   9  -1  -9  102.49   14.40
   9   1  -9  109.09   11.00
  -9   1   9  110.89   19.20
  -9   1   9  109.99   10.20
   9   1  -9  105.89   11.20
  -9   1   9   86.39   11.30
  -9   1   9   86.49   10.60
  -7  -1   9  206.38   16.10
   7  -1  -9  169.58   16.70
   7  -1  -9  167.88   16.00
   7  -1  -9  197.38   15.60
  -7  -1   9  184.48   15.90
   7  -1  -9  172.98   22.40
   7   1  -9  194.78   16.20
   7   1  -9  210.98   15.80
   7   1  -9  158.78   22.20
  -7   1   9  187.98   25.80
  -7   1   9  178.98   16.00
  -7   1   9  169.88   16.00
  -7   1   9  208.98   17.60
   5  -1  -9   83.69   14.50
  -5  -1   9   71.49    9.20
  -5  -1   9   88.49    9.70
   5  -1  -9   84.29   13.30
   5  -1  -9   85.09    9.10
  -5  -1   9   67.59   13.30
   5  -1  -9   89.69    9.10
  -5   1   9   67.49    9.10
   5   1  -9   57.09    9.10
   5   1  -9   94.09    9.20
  -5   1   9   75.49   10.20
  -5   1   9  118.49   16.70
   5   1  -9   63.49   14.20
  -5   1   9   75.69    9.30
  -3  -1   9  240.38   24.70
   3  -1  -9  270.97   19.60
   3  -1  -9  244.68   20.10
   3  -1  -9  249.18   25.60
   3  -1  -9  244.38   20.80
  -3  -1   9  258.47   20.20
  -3  -1   9  270.47   20.30
  -3   1   9  250.57   20.00
  -3   1   9  260.67   27.20
  -3   1   9  242.48   20.40
   3   1  -9  281.57   25.30
  -3   1   9  258.47   21.00
   3   1  -9  255.17   20.20
   3   1  -9  254.57   19.50
  -1  -1   9  729.43   51.69
   1  -1  -9  771.12   52.49
   1  -1  -9  692.03   51.59
  -1  -1   9  702.13   53.79
   1  -1  -9  694.53   54.39
   1  -1  -9  803.02   51.59
  -1  -1   9  796.62   51.69
  -1   1   9  770.42   56.09
  -1   1   9  746.93   51.69
   1   1  -9  699.03   51.89
  -1   1   9  755.82   51.49
   1   1  -9  688.13   51.09
  -1   1   9  772.82   52.39
   1   1  -9  693.63   53.59
   1  -1   9   73.59   10.90
   1  -1   9   79.49   10.00
  -1  -1  -9   73.69    9.70
   1  -1   9   63.39   10.00
  -1  -1  -9   87.09   15.20
  -1  -1  -9   99.79   13.80
  -1  -1  -9   66.29    9.50
   1   1   9   91.59   17.70
  -1   1  -9   64.69    9.60
   1   1   9   72.69    9.40
  -1   1  -9   94.59    9.20
   1   1   9   54.79   10.40
  -1   1  -9   80.99   14.30
   1   1   9   72.39    9.10
   3  -1   9   77.69   10.70
  -3  -1  -9   77.39   10.10
   3  -1   9   95.59   16.90
   3  -1   9   88.59   10.90
  -3  -1  -9   81.59   10.80
   3  -1   9  106.29   16.70
  -3  -1  -9   86.39   10.60
  -3  -1  -9   89.79   16.60
   3   1   9   59.79   10.30
  -3   1  -9   73.19    8.90
   3   1   9   81.49    9.30
   3   1   9   65.69    9.30
   3   1   9  110.59   19.60
  -3   1  -9   65.49    9.60
  -7  -1  -9  166.38   26.80
   7  -1   9  229.38   30.80
   7  -1   9  164.28   17.80
   7  -1   9  196.78   17.30
  -7  -1  -9  171.68   16.40
   7  -1   9  205.78   16.90
  -7  -1  -9  156.98   16.70
   7   1   9  129.19   14.70
   7   1   9  175.88   16.80
  -7   1  -9  141.29   14.90
  -7   1  -9  161.28   16.30
   7   1   9  180.28   16.10
  -9  -1  -9    3.60    9.50
   9  -1   9   15.50    8.90
  -9  -1  -9   30.80   24.20
   9  -1   9   40.20   23.10
   9  -1   9   -1.80    9.00
  -9  -1  -9    9.40    8.20
  -9  -1  -9   -1.90    9.00
   9  -1   9   19.90    9.10
  -9   1  -9   11.50    8.40
   9   1   9   11.20    6.00
   9   1   9    4.80    9.50
  -9   1  -9    6.50    7.40
   9   1   9   17.30    8.50
  11  -1   9    4.30    9.40
  11  -1   9   36.50   25.10
 -11  -1  -9    1.80    9.60
 -11  -1  -9    2.00   11.60
 -11  -1  -9   14.00    8.10
  13  -1   9    6.50    9.60
 -13  -1  -9   20.20    9.00
  13  -1   9   52.49   28.20
  13  -1   9    8.80    8.40
 -13  -1  -9   -3.10    9.00
  13  -1   9    3.20    8.20
 -13  -1  -9   11.10    7.60
 -13   1  -9   -2.30    7.00
  13   1   9  -10.40    9.20
 -13   1  -9    4.00    8.20
  13   1   9   -0.40    7.60
 -15  -1  -9   -9.10    6.30
  15  -1   9   -2.30    8.90
  15  -1   9    6.60    7.60
 -15  -1  -9  -20.30    7.90
  15  -1   9   -3.20    7.10
 -15  -1  -9   -7.20    8.40
  15   1   9    4.10    6.80
 -15   1  -9  -16.30    6.70
 -15   1  -9    2.00    6.20
  15   1   9  -14.50    9.80
 -17  -1  -9   45.00    8.40
 -17  -1  -9   47.50    9.40
  17  -1   9   55.19    9.50
  17  -1   9   38.60    8.50
 -17  -1  -9   52.09    5.90
  17  -1   9   48.90    7.20
  17   1   9   37.00    9.20
  17   1   9   34.60    7.00
 -17   1  -9   47.10    6.20
 -17   1  -9   37.20    7.70
  21  -1   9    0.90    5.00
 -21  -1  -9    3.30    4.80
  21  -1   9   -3.10    4.40
 -21  -1  -9    2.80    4.00
 -21   1  -9    0.50    4.00
  21   1   9    2.40    3.30
  21   1   9    6.20    5.90
  23  -1   9    7.30    4.00
 -23  -1  -9    6.40    3.40
 -23  -1  -9    1.70    3.60
  23  -1   9   -0.10    3.60
 -23   1  -9    0.90    3.20
  23   1   9   -5.20    4.10
 -28  -2   9    0.70    4.20
  28  -2  -9   -0.10    5.10
 -28  -2   9   -0.10    3.90
  28  -2  -9    2.00    5.40
  28   2  -9   -1.40    4.50
 -28   2   9   -2.90    3.50
  26  -2  -9    8.80    6.10
  26  -2  -9   14.90    7.30
 -26  -2   9    6.80    5.10
 -26  -2   9    7.70    6.80
 -26   2   9    7.60    4.40
  26   2  -9   11.00    6.10
  24  -2  -9   -2.00    8.50
 -24  -2   9    3.60    6.40
  24  -2  -9    8.80    7.30
 -24  -2   9    0.60    8.00
  24   2  -9    6.20    6.80
 -24   2   9    4.90    5.80
 -24   2   9   10.40    4.20
 -22  -2   9   16.70    7.90
  22  -2  -9    8.60    6.40
  22  -2  -9    0.40    9.80
  22  -2  -9    8.10    6.70
 -22  -2   9    5.50    9.30
 -22   2   9   10.30    7.60
 -22   2   9    8.30    5.80
  22   2  -9   22.80   18.60
  22   2  -9   17.00    7.00
 -20  -2   9    1.10    7.10
 -20  -2   9    8.50   44.60
  20  -2  -9    3.30    7.40
  20  -2  -9    5.30    9.70
  20  -2  -9    9.60    8.20
  20   2  -9   21.70   19.80
  20   2  -9    4.10   32.50
 -20   2   9   23.70    9.20
 -20   2   9   13.50    6.30
  20   2  -9   13.60    7.60
 -18  -2   9    2.20    9.90
  18  -2  -9    3.50    7.30
  18  -2  -9    1.80    8.30
  18  -2  -9  -22.00   25.90
 -18  -2   9   -7.50   19.20
  18  -2  -9    3.10    9.80
 -18  -2   9    4.10    7.50
  18   2  -9   24.10   22.70
 -18   2   9    1.80    6.30
 -18   2   9   -1.80    8.70
  18   2  -9   25.50   19.30
  18   2  -9  -14.70    7.10
 -16  -2   9   -8.10   19.00
  16  -2  -9  -11.20   36.70
 -16  -2   9    6.00    9.50
  16  -2  -9    4.50    7.50
  16  -2  -9    1.50    8.70
  16  -2  -9   15.60    8.00
 -16  -2   9    5.70    7.50
  16   2  -9   21.20   17.80
 -16   2   9   -8.50    8.70
  16   2  -9   12.30   21.50
  16   2  -9   -1.60    7.10
 -14  -2   9    1.20   14.40
 -14  -2   9   12.50    7.80
  14  -2  -9    3.20    8.20
  14  -2  -9   -2.00    6.80
  14  -2  -9    1.30   19.70
 -14  -2   9  -10.40    9.00
  14  -2  -9   10.40    7.40
 -14   2   9   -0.70    9.40
 -14   2   9    2.40    8.80
  14   2  -9   -0.70   16.80
  14   2  -9   12.20   19.40
  14   2  -9    7.60    7.10
  12  -2  -9   71.49    9.80
 -12  -2   9  114.29   16.20
 -12  -2   9   83.49   10.90
  12  -2  -9  101.19   12.40
  12  -2  -9  106.99   11.00
  12  -2  -9  116.89   20.10
 -12  -2   9  103.79   12.10
  12   2  -9  106.09   20.20
  12   2  -9   89.39   10.60
  12   2  -9  107.59   21.80
 -12   2   9  103.39   12.30
 -12   2   9  108.19   12.70
  10  -2  -9  119.59   18.50
  10  -2  -9   62.49    9.20
 -10  -2   9   70.29   14.20
  10  -2  -9   89.09   11.40
 -10  -2   9   80.09   10.10
  10  -2  -9   86.49   10.20
 -10  -2   9   73.69   14.20
  10   2  -9   71.49   18.20
 -10   2   9   86.79   11.50
  10   2  -9   70.19   18.20
  10   2  -9   77.19    9.70
  -8  -2   9   13.30    7.10
   8  -2  -9    6.20    8.10
  -8  -2   9   18.70    8.00
  -8  -2   9    0.00   11.40
   8  -2  -9    1.50   13.70
   8  -2  -9   23.80    9.60
   8   2  -9    7.50    7.60
  -8   2   9    7.60   10.50
   8   2  -9   14.20   15.00
  -8   2   9   13.20    8.00
   8   2  -9  -10.20   16.50
  -6  -2   9   10.80   11.30
   6  -2  -9   12.20   12.70
  -6  -2   9   20.40    7.70
  -6  -2   9   12.90    6.50
   6  -2  -9   18.00    9.30
   6  -2  -9   15.40    7.00
   6  -2  -9   15.20    6.90
  -6   2   9   21.70    8.00
   6   2  -9   11.90   14.30
  -6   2   9    0.60    7.60
   6   2  -9   10.80    6.30
   6   2  -9   -7.60   17.50
   4  -2  -9   22.10    8.10
   4  -2  -9   44.90    9.20
  -4  -2   9   34.50   11.80
   4  -2  -9   21.80   12.80
  -4  -2   9   34.60    8.00
  -4  -2   9   28.60    7.10
   4  -2  -9   28.80    7.50
   4   2  -9   25.10    6.60
  -4   2   9   24.90    7.60
  -4   2   9   31.40    8.00
   4   2  -9   -4.30   18.00
   4   2  -9   33.50   14.90
  -2  -2   9   72.19    9.00
   2  -2  -9   62.49    9.70
  -2  -2   9   63.09   13.10
   2  -2  -9   67.59   11.30
   2  -2  -9   69.09   14.30
   2  -2  -9   55.99    8.80
  -2  -2   9   57.49    9.40
  -2   2   9   60.79    9.90
   2   2  -9   63.99   15.80
  -2   2   9   63.69    9.00
   2   2  -9   45.00   20.40
   2   2  -9   58.09    8.10
   0  -2   9   22.50    8.00
   0  -2  -9   13.60   13.70
   0  -2   9   -1.40    7.10
   0  -2  -9    3.20    8.20
   0  -2  -9   16.30    7.50
   0  -2  -9   -2.00    8.60
   0  -2   9   28.50   12.60
   0   2  -9   13.20   14.10
   0   2  -9   -2.50   19.50
   0   2  -9    4.90    6.30
   0   2   9   13.10    7.10
   0   2  -9   16.80   20.00
   0   2   9   -3.60    7.70
  -4  -2  -9   12.50    8.60
   4  -2   9   10.00    8.80
   4  -2   9    0.00    8.00
  -4  -2  -9   15.70   15.60
   4  -2   9   25.30   15.50
  -4  -2  -9   -4.50    9.10
  -4  -2  -9    5.10    8.80
  -4   2  -9  -23.30   21.80
  -4   2  -9    6.20    7.10
   4   2   9    1.10    8.00
   4   2   9   -4.50    7.30
  -4   2  -9   10.00   19.60
   6  -2   9    2.50    8.40
  -6  -2  -9    3.30   13.70
   6  -2   9   30.10   18.00
  -6  -2  -9   12.70    9.00
   6  -2   9    3.20    8.10
  -6  -2  -9   -6.90    9.90
  -6   2  -9   27.80   23.10
   6   2   9    7.70    8.80
  -6   2  -9    1.60    7.00
  -6   2  -9   17.60   20.10
   6   2   9    5.80    6.90
  -8  -2  -9   65.59   12.70
   8  -2   9   57.29   10.50
   8  -2   9   75.39   10.80
   8  -2   9   67.59   21.10
  -8  -2  -9   46.70   24.90
  -8  -2  -9   61.99   12.00
  -8  -2  -9   58.89   10.40
  -8   2  -9   45.90    9.20
   8   2   9   42.40    8.20
  -8   2  -9   31.40   23.10
   8   2   9   62.39   11.20
  10  -2   9   38.80    9.50
 -10  -2  -9    3.80    9.50
  10  -2   9   49.80   27.20
 -10  -2  -9   19.30   11.00
  10  -2   9   10.20    8.90
 -10  -2  -9   17.70    8.90
 -10   2  -9   17.30    8.10
 -10   2  -9   31.50   20.10
  10   2   9   19.10    9.80
 -10   2  -9   14.50   22.80
  10   2   9   19.70    6.80
 -12  -2  -9   -4.20   12.20
  12  -2   9    2.60    8.90
  12  -2   9   44.20   26.40
 -12  -2  -9   17.30    8.50
 -12  -2  -9    5.90   10.10
  12  -2   9   14.70    9.10
 -12   2  -9   12.00    7.70
  12   2   9    4.00    6.30
  12   2   9    6.50    9.30
 -12   2  -9    3.20   22.00
 -12   2  -9    6.20   24.50
 -14  -2  -9    6.00    9.00
  14  -2   9    2.00    8.00
 -14  -2  -9    1.00    7.70
  14  -2   9   -4.00    8.10
 -14  -2  -9   -4.10    7.30
 -14   2  -9    8.80   17.70
  14   2   9    2.60    8.70
  14   2   9    6.60    5.10
 -14   2  -9    1.00    6.50
 -16  -2  -9    7.10    7.90
 -16  -2  -9    7.60    6.70
  16  -2   9   -0.50    7.20
  16  -2   9   -6.80    7.70
 -16  -2  -9    8.30    6.40
  16   2   9   11.30    5.80
  16   2   9   11.10    7.70
 -16   2  -9    4.50   15.50
 -16   2  -9   20.10    6.90
 -18  -2  -9    3.20    6.60
  18  -2   9   -8.30    5.70
 -18  -2  -9   -2.60    6.60
  18  -2   9    1.60    6.70
 -18  -2  -9    6.30    5.60
 -18   2  -9   -2.70    4.40
  18   2   9    5.50    6.90
 -18   2  -9   22.40   14.10
 -20  -2  -9   -5.00    4.20
  20  -2   9    0.80    5.80
  20  -2   9    8.30    4.30
 -20  -2  -9   -0.80    4.90
  20   2   9    6.60    5.80
 -20   2  -9   33.30   11.70
 -20   2  -9    0.60    3.50
  22  -2   9    4.00    4.10
  22   2   9    7.80    4.40
 -22   2  -9    5.40    3.00
  27  -3  -9    3.20    5.40
 -27  -3   9    4.20    3.50
 -27  -3   9    4.70    3.90
 -27   3   9   -1.70    2.80
 -19  -3   9   29.70   29.00
  19   3  -9  111.09   43.90
 -17  -3   9    6.00    7.90
  17  -3  -9   -7.70    6.80
 -17  -3   9   11.90    9.20
 -17  -3   9   10.30   17.10
  17  -3  -9   -1.50    7.60
  17  -3  -9   -0.50   10.40
 -17   3   9   -0.10    7.40
  17   3  -9   10.90   15.60
  17   3  -9   16.40   22.10
  17   3  -9    4.10    6.90
 -15  -3   9    7.90    8.60
  15  -3  -9    3.00    6.80
 -15  -3   9    4.00   14.70
  15  -3  -9   -0.50   22.60
  15  -3  -9    9.80    7.80
 -15  -3   9    0.50    9.80
 -15   3   9   -2.80    8.00
  15   3  -9    1.40    7.30
  15   3  -9   13.50   20.90
  15   3  -9   26.80   16.50
 -13  -3   9    7.90    8.10
  13  -3  -9    2.30    7.50
 -13  -3   9   29.40    9.10
  13  -3  -9   23.70    8.40
  13  -3  -9   32.80   19.50
 -13  -3   9   12.40   13.60
  13   3  -9   23.80   15.70
 -13   3   9   34.00   13.30
  13   3  -9   12.50    7.10
 -13   3   9   16.50    8.90
  13   3  -9   22.30   19.20
  11  -3  -9   60.69   19.00
 -11  -3   9   36.20    9.20
 -11  -3   9   43.60   17.00
 -11  -3   9   29.80    8.90
  11  -3  -9   53.29    9.40
  11  -3  -9   42.00    7.40
 -11   3   9   55.79   15.40
 -11   3   9   37.10    9.40
  11   3  -9   31.70    7.60
  11   3  -9   44.60   16.10
  -9  -3   9    9.70    7.60
   9  -3  -9   10.90    8.00
  -9  -3   9    7.60   12.20
   9  -3  -9    6.50   15.80
   9  -3  -9    8.60    7.20
  -9  -3   9    2.50    8.50
   9   3  -9    7.90   12.70
   9   3  -9   -2.30    5.90
  -9   3   9   18.60   14.90
   9   3  -9   21.20   17.50
  -9   3   9   -1.80    7.20
  -7  -3   9   34.30    8.30
   7  -3  -9   55.29    9.30
   7  -3  -9   52.69   15.30
  -7  -3   9   49.60   12.90
   7  -3  -9   40.90    8.30
  -7  -3   9   44.10    9.10
   7   3  -9   48.40   15.70
   7   3  -9   32.20   18.80
  -7   3   9   39.40    9.30
   7   3  -9   51.99    7.60
  -5  -3   9   74.79    9.30
  -5  -3   9   37.40   13.00
   5   3  -9   34.00   18.70
   3  -3  -9   79.79   10.00
  -3  -3   9   70.99   10.40
   3  -3  -9   85.29   10.80
  -3  -3   9   84.59   14.50
   3  -3  -9   71.09   15.40
  -3  -3   9  114.29   10.90
   3   3  -9   78.29   17.80
   3   3  -9   77.29    9.60
  -3   3   9   62.29   10.60
   3   3  -9   76.79   19.20
   3   3  -9   75.49   34.00
  -1  -3   9  197.18   22.80
  -1  -3   9  157.88   16.40
   1  -3  -9  171.08   24.30
   1  -3  -9  160.18   16.70
   1  -3  -9  183.18   17.50
  -1  -3   9  169.98   16.90
   1   3  -9  197.68   29.20
   1   3  -9  196.48   25.40
   1   3  -9  229.88   25.60
   1   3  -9  187.18   15.90
  -1   3   9  208.18   30.20
  -1   3   9  181.18   17.70
  -1  -3  -9   37.00   10.20
   1  -3   9   25.20    8.50
  -1  -3  -9   27.20    8.70
   1  -3   9   23.60    8.60
  -1  -3  -9   31.30   15.20
   1  -3   9   30.00   14.00
  -1   3  -9   54.19   23.00
   1   3   9   21.10    8.10
   1   3   9   -7.80   15.20
   1   3   9   49.50   21.80
  -1   3  -9   11.00   18.60
  -1   3  -9   31.70   16.80
  -1   3  -9   25.10    7.00
  -3  -3  -9   17.70   10.00
  -3  -3  -9    2.90    9.20
   3  -3   9   11.20    9.00
   3  -3   9   12.70   15.30
   3  -3   9   14.90    8.70
  -3  -3  -9   20.50   16.50
  -3   3  -9   -6.80   18.10
   3   3   9    6.30    8.00
  -3   3  -9    5.60   22.70
  -3   3  -9   12.10    7.00
   3   3   9   20.20   21.80
   5  -3   9   16.40    8.70
  -5  -3  -9   17.00   19.30
   5  -3   9   13.40    8.40
  -5  -3  -9   12.10    9.70
  -5  -3  -9    6.60    9.20
   5   3   9  -11.90   22.00
   5   3   9  -14.40    8.00
  -5   3  -9  -11.80   17.70
  -5   3  -9  -10.00   21.60
  -5   3  -9    7.90    7.10
   7  -3   9   34.30   18.70
   7  -3   9   30.40    8.60
  -7  -3  -9   30.20   10.10
  -7  -3  -9   21.50   10.90
   7  -3   9    9.70    8.90
   7   3   9   16.20    9.50
  -7   3  -9   17.70    7.40
  -7   3  -9   19.10   17.90
   7   3   9   -2.10   23.20
  -7   3  -9   11.50   20.90
   9  -3   9    1.90   10.90
   9  -3   9   21.00   19.70
  -9  -3  -9  -32.80   25.70
   9  -3   9   -2.70    9.00
  -9  -3  -9   -2.60    9.40
  -9  -3  -9  -10.40   10.60
  -9   3  -9  -15.30   22.00
  -9   3  -9    7.10   20.10
  -9   3  -9   -1.20    6.80
   9   3   9   -4.30    9.00
  11  -3   9   22.20   23.80
  11  -3   9   -1.20    8.40
 -11  -3  -9    1.70    8.20
  11  -3   9    6.00    8.70
 -11  -3  -9    2.20    9.30
 -11   3  -9    9.50   18.80
 -11   3  -9    1.80    6.50
  11   3   9   11.60    8.70
 -13  -3  -9    7.80    7.90
  13  -3   9    6.70    8.50
 -13  -3  -9    0.50    9.10
  13  -3   9   -3.60    8.10
 -13   3  -9    2.30    5.70
  13   3   9    8.90    7.90
 -13   3  -9    7.10   18.70
 -13   3  -9  -20.10   16.60
 -15  -3  -9    6.10    6.70
 -15  -3  -9    2.00    7.70
  15  -3   9    3.90    7.40
  15  -3   9    8.30    7.10
 -15   3  -9   -2.40    4.30
  15   3   9   -0.60    6.60
 -15   3  -9   -8.80   13.80
 -15   3  -9  -17.30   14.60
 -17  -3  -9   12.40    8.00
  17  -3   9   14.90    6.50
  17  -3   9    3.40    6.30
 -17  -3  -9    5.10    6.60
 -17   3  -9    4.00    3.00
 -17   3  -9   19.90   12.70
  17   3   9    9.00    6.10
 -19  -3  -9    5.30    4.40
 -19  -3  -9    4.70    4.50
  19  -3   9    7.70    5.40
  19  -3   9    1.40    4.90
  19   3   9    0.90    4.50
  19   3   9  -22.50   12.60
 -19   3  -9  -11.10   10.20
 -19   3  -9   -1.00    3.20
  24  -4  -9    7.40    4.30
  24  -4  -9    7.00    6.80
 -24  -4   9    3.20    4.90
 -24  -4   9    3.00    4.40
  24   4  -9   12.80   10.70
 -24   4   9    3.50    3.30
 -22  -4   9   15.80    6.00
  22  -4  -9   12.90    5.90
 -22  -4   9   25.10    8.70
  22  -4  -9   18.60    7.90
  22   4  -9   27.30   13.50
 -22   4   9    5.10    3.30
 -20  -4   9   20.70    7.30
  20  -4  -9   22.10    9.30
  20  -4  -9    2.10    7.20
 -20  -4   9   27.80    8.00
 -20   4   9   11.20    5.30
  20   4  -9   29.90   17.30
 -18  -4   9    1.10    6.50
  18  -4  -9   -4.40    8.50
 -18  -4   9   -1.30    8.50
  18  -4  -9   -5.70    6.70
 -18   4   9   -6.20    5.40
  18   4  -9   26.00   15.30
 -16  -4   9    8.80    8.90
  16  -4  -9    3.80    7.60
 -16  -4   9    3.50    7.30
 -16   4   9    5.30    6.40
  16   4  -9   28.40   15.30
  14  -4  -9   11.80    7.80
 -14  -4   9    3.90    7.40
  14  -4  -9   27.00   25.40
 -14  -4   9   -9.50   13.60
  14  -4  -9    4.50    7.80
 -14  -4   9    8.20    8.50
 -14   4   9   -1.70    6.70
 -14   4   9   -5.20   11.70
  14   4  -9   24.30   14.10
 -12  -4   9   69.79   10.10
  12  -4  -9   72.09   10.00
 -12  -4   9   89.49   14.40
  12  -4  -9   76.49   22.80
 -12  -4   9   62.59    9.80
  12  -4  -9   50.09    9.60
 -12   4   9   39.10    9.40
 -12   4   9   51.19   14.90
  12   4  -9   74.29   16.00
  12   4  -9  115.39   24.40
 -12   4   9   12.60   30.60
 -10  -4   9   59.99    9.60
 -10  -4   9   56.39    9.40
  10  -4  -9   70.19   19.80
 -10  -4   9   55.49   13.30
  10  -4  -9   54.79    9.90
  10  -4  -9   56.49    9.40
  10   4  -9  103.49   22.80
 -10   4   9   41.20   14.80
 -10   4   9   51.99    9.70
  10   4  -9   60.89   15.80
 -10   4   9    4.30   27.70
   8  -4  -9    2.10    8.30
  -8  -4   9   27.00   12.00
   8  -4  -9    7.30   15.50
   8  -4  -9   -5.50    7.40
  -8  -4   9    7.20   10.10
  -8   4   9   12.90   17.00
   8   4  -9   32.30   18.10
   8   4  -9   14.00   13.00
  -8   4   9    4.10    7.70
  -8   4   9   -5.20   16.70
   6  -4  -9   16.00    8.10
  -6  -4   9   45.60   12.90
   6  -4  -9   10.00    8.40
   6  -4  -9    4.20   14.60
  -6  -4   9    3.80    8.20
  -6  -4   9   12.30    7.80
  -6   4   9    9.70   15.10
   6   4  -9   23.80   13.40
  -6   4   9  -30.60   16.00
  -6   4   9  -17.30   24.30
  -6   4   9   11.20    7.90
   6   4  -9   21.50   16.50
   4  -4  -9   36.20   14.90
  -4  -4   9   17.70   12.50
  -4  -4   9   16.20    8.10
  -4  -4   9   19.10    9.30
   4  -4  -9   16.00    8.10
   4  -4  -9   28.70    8.80
   4   4  -9   20.60   13.10
  -4   4   9   -1.40   22.80
  -4   4   9    8.10    8.10
   4   4  -9   37.80   17.20
  -4   4   9   26.40   15.10
   2  -4  -9  144.59   14.20
  -2  -4   9  139.99   14.10
  -2  -4   9  148.79   17.90
   2  -4  -9  139.69   14.30
   2  -4  -9  147.19   20.10
  -2  -4   9  121.69   13.50
  -2   4   9  132.79   26.40
  -2   4   9  126.99   14.30
   2   4  -9  155.58   26.60
   2   4  -9  151.98   25.30
   2   4  -9  129.49   20.90
   0  -4  -9   27.10    8.80
   0  -4  -9   12.50    9.20
   0  -4   9   35.20    9.30
   0  -4  -9    2.70   15.90
   0  -4   9   23.80    8.00
   0  -4   9   24.00   14.40
   0   4   9   18.60    8.60
   0   4  -9    9.00   22.50
   0   4   9    4.10   12.70
   0   4  -9   27.00   14.70
   0   4   9    3.30   20.90
   0   4  -9    1.20   17.40
  -2  -4  -9    0.30    8.70
  -2  -4  -9   -5.20   17.00
  -2  -4  -9    6.90   10.10
   2  -4   9    5.20   15.60
   2  -4   9   38.80   11.40
  -2   4  -9  -40.20   15.90
  -2   4  -9   -1.20   23.40
   2   4   9   -5.10   25.10
  -2   4  -9   13.00   17.30
   2   4   9    2.30    8.40
  -4  -4  -9   13.10    8.80
   4  -4   9   22.70    9.00
  -4  -4  -9   -0.80   10.00
   4  -4   9    7.80    8.20
   4  -4   9   26.20   17.50
  -4  -4  -9   -0.30   18.40
  -4   4  -9   -6.70   15.20
   4   4   9  -18.70   12.30
  -4   4  -9   14.90   20.40
  -4   4  -9   11.70    4.60
   4   4   9  -12.10   21.10
   4   4   9   12.60    8.10
  -6  -4  -9   -1.00    9.30
   6  -4   9   11.40    7.90
  -6  -4  -9   11.50    9.30
   6  -4   9   17.40   18.20
   6  -4   9    1.30    8.60
  -6   4  -9    3.20   20.10
   6   4   9    8.30    7.70
   6   4   9  -27.40   20.60
   6   4   9   -7.90   11.90
  -6   4  -9   -7.10   16.40
  -6   4  -9    2.50    4.90
  -8  -4  -9   65.29   10.30
   8  -4   9   82.79   20.20
  -8  -4  -9   19.90    9.80
  -8  -4  -9    1.20   26.50
   8  -4   9   54.49    9.40
   8  -4   9   48.30    9.10
  -8   4  -9   50.19   16.70
   8   4   9   10.20   21.00
  -8   4  -9   28.30   18.30
  -8   4  -9   45.00    5.90
[truncated: 108,909 more chars]
