# Supplementary material for: Mixed-vs-Segregated Stack Polymorphism in the N,N,N′,N′-Tetramethylbenzidine-TCNQF4 Charge Transfer Complex
Source: J Phys Chem C Nanomater Interfaces. 2025 Apr 28;129(18):8654–62. doi: 10.1021/acs.jpcc.5c01376 (PMC12067598; doi:10.1021/acs.jpcc.5c01376)
Supplement: Supplementary file 3 — jp5c01376_si_003.cif [file jp5c01376_si_003.cif]

 
data_NTMBTCNQF4_Cr2_0m_5
 
_audit_creation_method            'SHELXL-2014/7'
_shelx_SHELXL_version_number      '2014/7'
_chemical_name_systematic         ?
_chemical_name_common             ?
_chemical_melting_point           ?
_chemical_formula_moiety          'C12 F4 N4, C16 H20 N2'
_chemical_formula_sum
 'C28 H20 F4 N6' 
_chemical_formula_weight          516.50

loop_
 _atom_type_symbol
 _atom_type_description
 _atom_type_scat_dispersion_real
 _atom_type_scat_dispersion_imag
 _atom_type_scat_source
 'C'  'C'   0.0181   0.0091
 'International Tables Vol C Tables 4.2.6.8 and 6.1.1.4'
 'N'  'N'   0.0311   0.0180
 'International Tables Vol C Tables 4.2.6.8 and 6.1.1.4'
 'F'  'F'   0.0727   0.0534
 'International Tables Vol C Tables 4.2.6.8 and 6.1.1.4'
 'H'  'H'   0.0000   0.0000
 'International Tables Vol C Tables 4.2.6.8 and 6.1.1.4'
 
_space_group_crystal_system       triclinic
_space_group_IT_number            2
_space_group_name_H-M_alt         'P -1'
_space_group_name_Hall            '-P 1'
 
_shelx_space_group_comment
;
The symmetry employed for this shelxl refinement is uniquely defined
by the following loop, which should always be used as a source of
symmetry information in preference to the above space-group names.
They are only intended as comments.
;
 
loop_
 _space_group_symop_operation_xyz
 'x, y, z'
 '-x, -y, -z'
 
_cell_length_a                    3.9086(4)
_cell_length_b                    12.7716(13)
_cell_length_c                    12.9571(13)
_cell_angle_alpha                 62.399(6)
_cell_angle_beta                  83.168(7)
_cell_angle_gamma                 89.358(7)
_cell_volume                      568.42(10)
_cell_formula_units_Z             1
_cell_measurement_temperature     473(2)
_cell_measurement_reflns_used     6512
_cell_measurement_theta_min       2.15
_cell_measurement_theta_max       45.1
 
_exptl_crystal_description        'needle'
_exptl_crystal_colour             'black'
_exptl_crystal_density_meas       ?
_exptl_crystal_density_method     ?
_exptl_crystal_density_diffrn     1.509          
_exptl_crystal_F_000              266
_exptl_transmission_factor_min    0.535388 
_exptl_transmission_factor_max     0.753818
_exptl_crystal_size_max           0.22
_exptl_crystal_size_mid           0.09
_exptl_crystal_size_min           0.01
_exptl_absorpt_coefficient_mu     0.978
_shelx_estimated_absorpt_T_min    ?
_shelx_estimated_absorpt_T_max    ?
_exptl_absorpt_correction_type    'multi-scan'
_exptl_absorpt_correction_T_min   ?
_exptl_absorpt_correction_T_max   ?
_exptl_absorpt_process_details    ?
_exptl_absorpt_special_details    ?
_diffrn_ambient_temperature       473(2)
_diffrn_radiation_wavelength      1.54178
_diffrn_radiation_type            CuK\a
_diffrn_source                    ?
_diffrn_measurement_device_type   'Bruker Venture'
_diffrn_measurement_method        'w- and phi-scans'
_diffrn_detector_area_resol_mean  ?
_diffrn_reflns_number             2282
_diffrn_reflns_av_unetI/netI      0.1870
_diffrn_reflns_av_R_equivalents    ?
_diffrn_reflns_limit_h_min        -4
_diffrn_reflns_limit_h_max        4
_diffrn_reflns_limit_k_min        -13
_diffrn_reflns_limit_k_max        15
_diffrn_reflns_limit_l_min        0
_diffrn_reflns_limit_l_max        16
_diffrn_reflns_theta_min          3.882
_diffrn_reflns_theta_max          74.647
_diffrn_reflns_theta_full         67.679
_diffrn_measured_fraction_theta_max   0.985
_diffrn_measured_fraction_theta_full  0.996
_diffrn_reflns_Laue_measured_fraction_max    0.985
_diffrn_reflns_Laue_measured_fraction_full   0.996
_diffrn_reflns_point_group_measured_fraction_max   0.985
_diffrn_reflns_point_group_measured_fraction_full  0.996
_reflns_number_total              2282
_reflns_number_gt                 1521
_reflns_threshold_expression      'I > 2\s(I)'
_reflns_Friedel_coverage          0.000
_reflns_Friedel_fraction_max      .
_reflns_Friedel_fraction_full     .
 
_reflns_special_details
;
 _reflns_Friedel_fraction is defined as the number of unique
 Friedel pairs measured divided by the number that would be
 possible theoretically, ignoring centric projections and
 systematic absences.
;
 
_computing_data_collection        ?
_computing_cell_refinement        ?
_computing_data_reduction         ?
_computing_structure_solution     ?
_computing_structure_refinement 'SHELXL-2014/7 (Sheldrick, 2014)'
_computing_molecular_graphics     ?
_computing_publication_material   ?
_refine_special_details
;
 Refined as a 2-component perfect twin.
;
_refine_ls_structure_factor_coef  Fsqd
_refine_ls_matrix_type            full
_refine_ls_weighting_scheme       calc
_refine_ls_weighting_details
'w=1/[\s^2^(Fo^2^)+(0.2000P)^2^] where P=(Fo^2^+2Fc^2^)/3'
_atom_sites_solution_primary      ?
_atom_sites_solution_secondary    ?
_atom_sites_solution_hydrogens    geom
_refine_ls_hydrogen_treatment     constr
_refine_ls_extinction_method      none
_refine_ls_extinction_coef        .
_refine_ls_number_reflns          2282
_refine_ls_number_parameters      174
_refine_ls_number_restraints      0
_refine_ls_R_factor_all           0.2550
_refine_ls_R_factor_gt            0.1744
_refine_ls_wR_factor_ref          0.4489
_refine_ls_wR_factor_gt           0.4206
_refine_ls_goodness_of_fit_ref    1.631
_refine_ls_restrained_S_all       1.631
_refine_ls_shift/su_max           0.000
_refine_ls_shift/su_mean          0.000
 
loop_
 _atom_site_label
 _atom_site_type_symbol
 _atom_site_fract_x
 _atom_site_fract_y
 _atom_site_fract_z
 _atom_site_U_iso_or_equiv
 _atom_site_adp_type
 _atom_site_occupancy
 _atom_site_site_symmetry_order  
 _atom_site_calc_flag
 _atom_site_refinement_flags_posn
 _atom_site_refinement_flags_adp
 _atom_site_refinement_flags_occupancy
 _atom_site_disorder_assembly
 _atom_site_disorder_group
F1 F -0.1543(13) 0.8570(4) 0.9072(4) 0.0390(12) Uani 1 1 d . . . . .
C17 C 0.4154(19) 0.5237(7) 0.9458(7) 0.0350(17) Uani 1 1 d . . . . .
F2 F 0.1621(14) 0.7707(4) 1.0957(4) 0.0427(13) Uani 1 1 d . . . . .
C15 C 0.339(2) 0.6455(7) 0.8893(7) 0.0410(19) Uani 1 1 d . . . . .
H15 H 0.3945 0.6941 0.9212 0.049 Uiso 1 1 calc R U . . .
C1 C -0.1752(19) 1.0477(7) 0.8952(6) 0.0317(16) Uani 1 1 d . . . . .
C2 C 0.085(2) 0.8847(7) 1.0488(7) 0.0355(17) Uani 1 1 d . . . . .
C18 C -0.0785(18) 0.9303(6) 0.9511(7) 0.0301(15) Uani 1 1 d . . . . .
C4 C -0.339(2) 1.0971(7) 0.7912(7) 0.0369(18) Uani 1 1 d . . . . .
C8 C 0.333(2) 0.4552(7) 0.8935(6) 0.0371(17) Uani 1 1 d . . . . .
H8 H 0.3804 0.3755 0.9289 0.045 Uiso 1 1 calc R U . . .
C5 C 0.1841(19) 0.6926(7) 0.7877(7) 0.0351(17) Uani 1 1 d . . . . .
H5 H 0.1265 0.7713 0.7538 0.042 Uiso 1 1 calc R U . . .
C6 C 0.184(2) 0.5013(7) 0.7911(7) 0.0362(18) Uani 1 1 d . . . . .
H6 H 0.1309 0.4528 0.7588 0.043 Uiso 1 1 calc R U . . .
C7 C -0.084(3) 0.6000(11) 0.5743(8) 0.060(3) Uani 1 1 d . . . . .
H7A H -0.2045 0.6455 0.5081 0.089 Uiso 1 1 calc R U . . .
H7B H -0.2216 0.5298 0.6283 0.089 Uiso 1 1 calc R U . . .
H7C H 0.1320 0.5784 0.5479 0.089 Uiso 1 1 calc R U . . .
N8 N -0.023(2) 0.6698(7) 0.6323(6) 0.0443(18) Uani 1 1 d . . . . .
C9 C -0.435(2) 1.0275(8) 0.7365(7) 0.046(2) Uani 1 1 d . . . . .
C10 C -0.442(2) 1.2147(8) 0.7349(6) 0.0384(18) Uani 1 1 d . . . . .
C3 C -0.080(3) 0.7950(10) 0.5698(8) 0.057(3) Uani 1 1 d . . . . .
H3A H 0.1333 0.8374 0.5261 0.086 Uiso 1 1 calc R U . . .
H3B H -0.1641 0.8228 0.6250 0.086 Uiso 1 1 calc R U . . .
H3C H -0.2467 0.8079 0.5169 0.086 Uiso 1 1 calc R U . . .
C12 C 0.114(2) 0.6217(8) 0.7357(7) 0.042(2) Uani 1 1 d . . . . .
N13 N -0.522(3) 0.9838(8) 0.6854(7) 0.055(2) Uani 1 1 d . . . . .
N14 N -0.533(2) 1.3092(7) 0.6854(7) 0.051(2) Uani 1 1 d . . . . .
 
loop_
 _atom_site_aniso_label
 _atom_site_aniso_U_11
 _atom_site_aniso_U_22
 _atom_site_aniso_U_33
 _atom_site_aniso_U_23
 _atom_site_aniso_U_13
 _atom_site_aniso_U_12
F1 0.041(2) 0.036(2) 0.045(2) -0.0225(19) -0.007(2) 0.003(2)
C17 0.027(4) 0.035(4) 0.040(4) -0.014(3) -0.011(3) 0.006(3)
F2 0.047(3) 0.040(3) 0.044(2) -0.020(2) -0.014(2) 0.011(2)
C15 0.037(4) 0.042(4) 0.047(4) -0.024(4) -0.005(4) -0.004(4)
C1 0.020(3) 0.036(4) 0.037(3) -0.017(3) 0.003(3) 0.003(3)
C2 0.027(4) 0.029(3) 0.038(4) -0.005(3) -0.002(3) -0.003(3)
C18 0.023(3) 0.024(3) 0.043(4) -0.015(3) -0.004(3) -0.003(3)
C4 0.028(4) 0.039(4) 0.038(4) -0.012(3) -0.007(3) 0.000(3)
C8 0.043(4) 0.037(4) 0.035(4) -0.019(3) -0.008(3) 0.006(4)
C5 0.027(4) 0.031(4) 0.038(4) -0.008(3) -0.007(3) -0.001(3)
C6 0.032(4) 0.040(4) 0.042(4) -0.022(3) -0.009(3) -0.001(3)
C7 0.040(5) 0.092(8) 0.041(4) -0.025(5) -0.012(4) -0.005(5)
N8 0.044(4) 0.053(4) 0.033(3) -0.017(3) -0.007(3) 0.006(4)
C9 0.042(5) 0.050(5) 0.030(4) -0.004(4) -0.013(3) -0.005(4)
C10 0.033(4) 0.046(5) 0.030(3) -0.010(3) -0.011(3) 0.005(3)
C3 0.035(5) 0.078(7) 0.037(4) -0.008(4) -0.004(3) 0.003(4)
C12 0.026(4) 0.048(5) 0.043(4) -0.013(4) -0.007(3) 0.012(4)
N13 0.060(5) 0.060(5) 0.045(4) -0.022(4) -0.019(4) 0.006(4)
N14 0.056(5) 0.044(4) 0.047(4) -0.014(3) -0.011(4) 0.006(4)
 
_geom_special_details
;
 All esds (except the esd in the dihedral angle between two l.s. planes)
 are estimated using the full covariance matrix.  The cell esds are taken
 into account individually in the estimation of esds in distances, angles
 and torsion angles; correlations between esds in cell parameters are only
 used when they are defined by crystal symmetry.  An approximate (isotropic)
 treatment of cell esds is used for estimating esds involving l.s. planes.
;
 
loop_
 _geom_bond_atom_site_label_1
 _geom_bond_atom_site_label_2
 _geom_bond_distance
 _geom_bond_site_symmetry_2
 _geom_bond_publ_flag
F1 C18 1.353(9) . ?
C17 C8 1.391(12) . ?
C17 C15 1.426(12) . ?
C17 C17 1.483(14) 2_667 ?
F2 C2 1.340(9) . ?
C15 C5 1.381(11) . ?
C15 H15 0.9300 . ?
C1 C18 1.400(10) . ?
C1 C4 1.427(11) . ?
C1 C2 1.429(11) 2_577 ?
C2 C18 1.360(11) . ?
C2 C1 1.429(11) 2_577 ?
C4 C10 1.411(12) . ?
C4 C9 1.444(13) . ?
C8 C6 1.377(11) . ?
C8 H8 0.9300 . ?
C5 C12 1.401(12) . ?
C5 H5 0.9300 . ?
C6 C12 1.405(12) . ?
C6 H6 0.9300 . ?
C7 N8 1.445(13) . ?
C7 H7A 0.9600 . ?
C7 H7B 0.9600 . ?
C7 H7C 0.9600 . ?
N8 C12 1.363(11) . ?
N8 C3 1.448(13) . ?
C9 N13 1.124(13) . ?
C10 N14 1.150(11) . ?
C3 H3A 0.9600 . ?
C3 H3B 0.9600 . ?
C3 H3C 0.9600 . ?
 
loop_
 _geom_angle_atom_site_label_1
 _geom_angle_atom_site_label_2
 _geom_angle_atom_site_label_3
 _geom_angle
 _geom_angle_site_symmetry_1
 _geom_angle_site_symmetry_3
 _geom_angle_publ_flag
C8 C17 C15 117.3(7) . . ?
C8 C17 C17 123.1(9) . 2_667 ?
C15 C17 C17 119.6(9) . 2_667 ?
C5 C15 C17 121.0(8) . . ?
C5 C15 H15 119.5 . . ?
C17 C15 H15 119.5 . . ?
C18 C1 C4 124.0(7) . . ?
C18 C1 C2 113.2(7) . 2_577 ?
C4 C1 C2 122.7(7) . 2_577 ?
F2 C2 C18 118.6(8) . . ?
F2 C2 C1 118.2(7) . 2_577 ?
C18 C2 C1 123.2(8) . 2_577 ?
F1 C18 C2 117.6(7) . . ?
F1 C18 C1 118.7(7) . . ?
C2 C18 C1 123.6(8) . . ?
C10 C4 C1 124.6(8) . . ?
C10 C4 C9 113.0(7) . . ?
C1 C4 C9 122.3(7) . . ?
C6 C8 C17 122.4(7) . . ?
C6 C8 H8 118.8 . . ?
C17 C8 H8 118.8 . . ?
C15 C5 C12 120.1(7) . . ?
C15 C5 H5 120.0 . . ?
C12 C5 H5 120.0 . . ?
C8 C6 C12 119.7(8) . . ?
C8 C6 H6 120.2 . . ?
C12 C6 H6 120.2 . . ?
N8 C7 H7A 109.5 . . ?
N8 C7 H7B 109.5 . . ?
H7A C7 H7B 109.5 . . ?
N8 C7 H7C 109.5 . . ?
H7A C7 H7C 109.5 . . ?
H7B C7 H7C 109.5 . . ?
C12 N8 C7 121.1(8) . . ?
C12 N8 C3 121.8(8) . . ?
C7 N8 C3 116.8(7) . . ?
N13 C9 C4 172.8(9) . . ?
N14 C10 C4 176.6(9) . . ?
N8 C3 H3A 109.5 . . ?
N8 C3 H3B 109.5 . . ?
H3A C3 H3B 109.5 . . ?
N8 C3 H3C 109.5 . . ?
H3A C3 H3C 109.5 . . ?
H3B C3 H3C 109.5 . . ?
N8 C12 C5 120.0(8) . . ?
N8 C12 C6 120.5(9) . . ?
C5 C12 C6 119.5(7) . . ?
 
loop_
 _geom_torsion_atom_site_label_1
 _geom_torsion_atom_site_label_2
 _geom_torsion_atom_site_label_3
 _geom_torsion_atom_site_label_4
 _geom_torsion
 _geom_torsion_site_symmetry_1
 _geom_torsion_site_symmetry_2
 _geom_torsion_site_symmetry_3
 _geom_torsion_site_symmetry_4
 _geom_torsion_publ_flag
C8 C17 C15 C5 1.1(12) . . . . ?
C17 C17 C15 C5 179.5(9) 2_667 . . . ?
F2 C2 C18 F1 0.3(11) . . . . ?
C1 C2 C18 F1 -179.2(7) 2_577 . . . ?
F2 C2 C18 C1 179.3(7) . . . . ?
C1 C2 C18 C1 -0.1(13) 2_577 . . . ?
C4 C1 C18 F1 -2.4(11) . . . . ?
C2 C1 C18 F1 179.2(6) 2_577 . . . ?
C4 C1 C18 C2 178.5(8) . . . . ?
C2 C1 C18 C2 0.1(11) 2_577 . . . ?
C18 C1 C4 C10 179.2(8) . . . . ?
C2 C1 C4 C10 -2.5(12) 2_577 . . . ?
C18 C1 C4 C9 2.8(12) . . . . ?
C2 C1 C4 C9 -178.9(7) 2_577 . . . ?
C15 C17 C8 C6 0.1(12) . . . . ?
C17 C17 C8 C6 -178.2(10) 2_667 . . . ?
C17 C15 C5 C12 -2.9(12) . . . . ?
C17 C8 C6 C12 0.5(13) . . . . ?
C7 N8 C12 C5 177.4(8) . . . . ?
C3 N8 C12 C5 3.7(13) . . . . ?
C7 N8 C12 C6 -2.7(13) . . . . ?
C3 N8 C12 C6 -176.4(8) . . . . ?
C15 C5 C12 N8 -176.6(8) . . . . ?
C15 C5 C12 C6 3.5(12) . . . . ?
C8 C6 C12 N8 177.8(8) . . . . ?
C8 C6 C12 C5 -2.3(12) . . . . ?
 
_refine_diff_density_max    0.623
_refine_diff_density_min   -0.589
_refine_diff_density_rms    0.149

_shelx_res_file
;

    NTMBTCNQF4_Cr2_0m_5.res created by SHELXL-2014/7


TITL cu_natmb_tcnqf4_batch2_rd2_0m_4_a_a.res in P1
REM Old TITL
REM SHELXT solution in P1
REM R1 0.340, Rweak 0.089, Alpha 0.000, Orientation as input
REM Formula found by SHELXT: C23 O3 F3 N4
CELL 1.54178 3.9086 12.7716 12.9571 62.3993 83.1677 89.3578
ZERR 1.0000 0.0004 0.0013 0.0013 0.0063 0.0072 0.0073
LATT 1
SFAC C N F H
UNIT 28 6 4 20
L.S. 10
OMIT 0
PLAN  3
CONF
BOND $H
TEMP  200
list 4
fmap 2
acta
WGHT    0.200000
FVAR       0.90224
F1    3   -0.154318    0.856982    0.907193    11.00000    0.04108    0.03602 =
         0.04476   -0.02255   -0.00733    0.00258
C17   1    0.415359    0.523680    0.945818    11.00000    0.02732    0.03509 =
         0.04047   -0.01425   -0.01148    0.00638
F2    3    0.162067    0.770743    1.095740    11.00000    0.04699    0.04014 =
         0.04392   -0.02014   -0.01445    0.01138
C15   1    0.339083    0.645534    0.889286    11.00000    0.03732    0.04237 =
         0.04694   -0.02385   -0.00503   -0.00394
AFIX  43
H15   4    0.394467    0.694072    0.921250    11.00000   -1.20000
AFIX   0

C1    1   -0.175164    1.047679    0.895235    11.00000    0.01975    0.03620 =
         0.03680   -0.01659    0.00283    0.00301
C2    1    0.084610    0.884739    1.048831    11.00000    0.02671    0.02860 =
         0.03846   -0.00529   -0.00241   -0.00256
C18   1   -0.078484    0.930321    0.951123    11.00000    0.02325    0.02370 =
         0.04267   -0.01472   -0.00417   -0.00271
C4    1   -0.339456    1.097054    0.791173    11.00000    0.02780    0.03854 =
         0.03833   -0.01213   -0.00660   -0.00025
C8    1    0.333139    0.455243    0.893474    11.00000    0.04273    0.03722 =
         0.03478   -0.01890   -0.00845    0.00644
AFIX  43
H8    4    0.380369    0.375494    0.928900    11.00000   -1.20000
AFIX   0
C5    1    0.184124    0.692559    0.787735    11.00000    0.02735    0.03100 =
         0.03843   -0.00830   -0.00738   -0.00079
AFIX  43
H5    4    0.126481    0.771335    0.753844    11.00000   -1.20000
AFIX   0
C6    1    0.184363    0.501263    0.791116    11.00000    0.03163    0.03966 =
         0.04238   -0.02245   -0.00883   -0.00051
AFIX  43
H6    4    0.130942    0.452831    0.758817    11.00000   -1.20000
AFIX   0
C7    1   -0.084372    0.600010    0.574269    11.00000    0.04015    0.09226 =
         0.04099   -0.02468   -0.01157   -0.00507
AFIX 137
H7A   4   -0.204526    0.645457    0.508069    11.00000   -1.50000
H7B   4   -0.221622    0.529788    0.628254    11.00000   -1.50000
H7C   4    0.132049    0.578389    0.547937    11.00000   -1.50000
AFIX   0
N8    2   -0.022689    0.669839    0.632287    11.00000    0.04445    0.05303 =
         0.03251   -0.01690   -0.00743    0.00627

C9    1   -0.435330    1.027509    0.736496    11.00000    0.04249    0.04984 =
         0.02976   -0.00406   -0.01268   -0.00490
C10   1   -0.441984    1.214664    0.734905    11.00000    0.03259    0.04603 =
         0.02953   -0.01018   -0.01090    0.00465
C3    1   -0.079868    0.795038    0.569793    11.00000    0.03468    0.07791 =
         0.03663   -0.00845   -0.00403    0.00303
AFIX 137
H3A   4    0.133291    0.837408    0.526080    11.00000   -1.50000
H3B   4   -0.164143    0.822756    0.625005    11.00000   -1.50000
H3C   4   -0.246652    0.807935    0.516870    11.00000   -1.50000
AFIX   0
C12   1    0.113698    0.621733    0.735736    11.00000    0.02583    0.04837 =
         0.04300   -0.01348   -0.00737    0.01215

N13   2   -0.522367    0.983850    0.685436    11.00000    0.05972    0.05981 =
         0.04522   -0.02237   -0.01920    0.00567
N14   2   -0.533241    1.309158    0.685371    11.00000    0.05580    0.04392 =
         0.04655   -0.01381   -0.01088    0.00623
HKLF 5

REM  cu_natmb_tcnqf4_batch2_rd2_0m_4_a_a.res in P1
REM R1 =  0.1744 for    1521 Fo > 4sig(Fo)  and  0.2550 for all    2282 data
REM    174 parameters refined using      0 restraints

END

WGHT      0.2000      0.0000

REM Highest difference peak  0.623,  deepest hole -0.589,  1-sigma level  0.149
Q1    1   0.3630  0.8323  1.0311  11.00000  0.05    0.62
Q2    1  -0.1015  0.9584  0.8748  11.00000  0.05    0.51
Q3    1   0.0327  0.9821  0.8851  11.00000  0.05    0.51
;
_shelx_res_checksum   34043

_shelx_hkl_file
;
   1   0   0 163.010 8.58249  -1
   1   0   1 163.010 8.58249   2
   2   0   0 54.6530 2.08962   2
   3   0   0 132.243 6.01297  -1
   3   0   2 132.243 6.01297   2
   4   0   0 48.8693 2.36172  -1
   4   0   3 48.8693 2.36172   2
  -4   1   0 13.4568 1.77949  -1
   4   1   3 13.4568 1.77949   2
  -3   1   0 122.116 4.96958  -1
   3   1   2 122.116 4.96958   2
  -2   1   0 45.2948 3.76456   2
  -1   1   0 255.327 12.3321  -1
   1   1   1 255.327 12.3321   2
   0   1   0 39.0037 3.24503  -1
   0   1   0 39.0037 3.24503   2
   1   1   0 316.684 15.2276  -1
   1  -1   1 316.684 15.2276   2
   2   1   0 2.26192 2.02550   2
   3   1   0 57.0572 9.11526  -1
   3  -1   2 57.0572 9.11526   2
   4   1   0 9.66201 1.70145  -1
   4  -1   3 9.66201 1.70145   2
  -4   2   0 2.57385 1.87103  -1
   4   2   3 2.57385 1.87103   2
  -3   2   0 -0.0239 3.19449  -1
   3   2   2 -0.0239 3.19449   2
  -2   2   0 78.4278 3.40585   2
  -1   2   0 174.918 7.74092  -1
   1   2   1 174.918 7.74092   2
   0   2   0 30.0734 3.05867  -1
   0   2   0 30.0734 3.05867   2
   1   2   0 382.509 8.63119  -1
   1  -2   1 382.509 8.63119   2
   2   2   0 133.951 13.5954  -1
   2  -2   1 133.951 13.5954   2
   3   2   0 0.70339 2.63608  -1
   3  -2   2 0.70339 2.63608   2
   4   2   0 3.15520 1.67055  -1
   4  -2   3 3.15520 1.67055   2
  -4   3   0 12.7036 2.47343  -1
   4   3   3 12.7036 2.47343   2
  -3   3   0 17.6340 7.71317  -1
   3   3   2 17.6340 7.71317   2
  -2   3   0 424.359 20.1802  -1
   2   3   1 424.359 20.1802   2
  -1   3   0 20.5444 8.01462  -1
   1   3   1 20.5444 8.01462   2
   0   3   0 22.5424 3.00444  -1
   0   3   0 22.5424 3.00444   2
   1   3   0 341.140 15.7202  -1
   1  -3   1 341.140 15.7202   2
   2   3   0 0.44461 1.18069   2
   2   3   0 49.8344 16.7811  -1
   2  -3   1 49.8344 16.7811   2
   3   3   0 17.6386 2.57565  -1
   3  -3   2 17.6386 2.57565   2
   4   3   0 13.4430 1.86331  -1
   4  -3   3 13.4430 1.86331   2
  -3   4   0 28.4860 2.47644  -1
   3   4   2 28.4860 2.47644   2
   0   4   0 10.7322 2.96773  -1
   0   4   0 10.7322 2.96773   2
   1   4   0 40.6782 4.54676  -1
   1  -4   1 40.6782 4.54676   2
   2   4   0 4.18966 1.11602   2
   3   4   0 54.5658 2.44051  -1
   3  -4   2 54.5658 2.44051   2
  -4   5   0 77.0361 4.08147  -1
   4   5   3 77.0361 4.08147   2
  -3   5   0 25.7538 3.17805  -1
   3   5   2 25.7538 3.17805   2
  -2   5   0 7.66995 0.77974   2
   0   5   0 -398.60 269.740  -1
   0   5   0 -398.60 269.740   2
   1   5   0 260.841 7.02390  -1
   1  -5   1 260.841 7.02390   2
   3   5   0 131.588 2.60564  -1
   3  -5   2 131.588 2.60564   2
   4   5   0 24.7536 2.28379  -1
   4  -5   3 24.7536 2.28379   2
  -4   6   0 22.4106 3.71704  -1
   4   6   3 22.4106 3.71704   2
  -3   6   0 109.986 3.39018  -1
   3   6   2 109.986 3.39018   2
  -2   6   0 -5.3847 1.47999   2
  -2   6   0 41.2135 10.3584  -1
   2   6   1 41.2135 10.3584   2
  -1   6   0 361.570 12.9257  -1
   1   6   1 361.570 12.9257   2
   0   6   0 157.812 3.35989  -1
   0   6   0 157.812 3.35989   2
   1   6   0 5.96479 2.93824  -1
   1  -6   1 5.96479 2.93824   2
   2   6   0 -11.899 22.4142  -1
   2  -6   1 -11.899 22.4142   2
   3   6   0 422.772 14.9259  -1
   3  -6   2 422.772 14.9259   2
   4   6   0 14.2740 2.23429  -1
   4  -6   3 14.2740 2.23429   2
  -4   7   0 26.7109 3.44522  -1
   4   7   3 26.7109 3.44522   2
  -3   7   0 1.18246 5.24597  -1
   3   7   2 1.18246 5.24597   2
  -1   7   0 23.6222 11.3628  -1
   1   7   1 23.6222 11.3628   2
   0   7   0 135.543 5.31345  -1
   0   7   0 135.543 5.31345   2
   1   7   0 127.121 3.02344  -1
   1  -7   1 127.121 3.02344   2
   3   7   0 19.3397 2.57396  -1
   3  -7   2 19.3397 2.57396   2
   4   7   0 14.4046 3.40422  -1
   4  -7   3 14.4046 3.40422   2
  -4   8   0 8.26674 2.13574   2
  -3   8   0 10.8963 2.56398  -1
   3   8   2 10.8963 2.56398   2
  -2   8   0 8.18381 4.14598  -1
   2   8   1 8.18381 4.14598   2
  -2   8   0 91.8623 241.508   2
  -1   8   0 52.6420 3.19977  -1
   1   8   1 52.6420 3.19977   2
   0   8   0 3.55475 1.83801  -1
   0   8   0 3.55475 1.83801   2
   1   8   0 43.3579 3.85118  -1
   1  -8   1 43.3579 3.85118   2
   2   8   0 8.03245 4.61278  -1
   2  -8   1 8.03245 4.61278   2
   3   8   0 3.67370 2.53946  -1
   3  -8   2 3.67370 2.53946   2
  -3   9   0 10.6028 2.99866  -1
   3   9   2 10.6028 2.99866   2
  -2   9   0 59.1348 7.94934  -1
   2   9   1 59.1348 7.94934   2
  -1   9   0 17.4354 4.37509  -1
   1   9   1 17.4354 4.37509   2
   0   9   0 44.4377 2.98460  -1
   0   9   0 44.4377 2.98460   2
   1   9   0 14.0475 3.73775  -1
   1  -9   1 14.0475 3.73775   2
   2   9   0 0.14587 1.53510   2
   2   9   0 0.36019 5.44436  -1
   2  -9   1 0.36019 5.44436   2
   3   9   0 41.0170 3.45831  -1
   3  -9   2 41.0170 3.45831   2
  -3  10   0 3.65602 2.74118  -1
   3  10   2 3.65602 2.74118   2
  -2  10   0 149.204 6.39631  -1
   2  10   1 149.204 6.39631   2
  -1  10   0 13.8222 3.65182  -1
   1  10   1 13.8222 3.65182   2
   0  10   0 1.66101 1.91453  -1
   0  10   0 1.66101 1.91453   2
   2  10   0 19.0223 5.29832  -1
   2 -10   1 19.0223 5.29832   2
   3  10   0 0.06365 4.16573  -1
   3 -10   2 0.06365 4.16573   2
  -3  11   0 5.00021 0.91125   2
  -2  11   0 54.1641 6.14711  -1
   2  11   1 54.1641 6.14711   2
  -1  11   0 69.0815 4.74976  -1
   1  11   1 69.0815 4.74976   2
   0  11   0 39.1268 3.06097  -1
   0  11   0 39.1268 3.06097   2
   1  11   0 25.1736 7.57759  -1
   1 -11   1 25.1736 7.57759   2
  -2  12   0 0.96180 8.46603  -1
   2  12   1 0.96180 8.46603   2
  -1  12   0 7.30131 4.99950  -1
   1  12   1 7.30131 4.99950   2
  -1  12   0 1.19833 0.77139   2
   0  12   0 11.6759 2.11063  -1
   0  12   0 11.6759 2.11063   2
   2  12   0 4.66670 1.34632   2
   2  12   0 3.88467 4.74952  -1
   2 -12   1 3.88467 4.74952   2
  -2  13   0 7.69555 5.10252  -1
   2  13   1 7.69555 5.10252   2
  -1  13   0 2.53840 5.62849  -1
   1  13   1 2.53840 5.62849   2
   0  13   0 13.7305 3.82244  -1
   0  13   0 13.7305 3.82244   2
   1  13   0 1.76296 0.76972   2
   0  14   0 5.56482 1.44104  -1
   0  14   0 5.56482 1.44104   2
  -1 -13   1 0.44784 0.81364   2
   0 -13   1 1.55332 1.41858  -1
   0 -13   1 1.55332 1.41858   2
   1 -13   1 0.67321 1.31016   2
  -2 -12   1 0.51460 1.36318   2
  -1 -12   1 6.40004 4.96777  -1
   1 -12   2 6.40004 4.96777   2
   0 -12   1 2.09745 5.76066  -1
   0 -12   1 2.09745 5.76066   2
   1 -12   1 -7.0301 5.32329  -1
   1  12   0 -7.0301 5.32329   2
   1 -12   1 5.29658 1.39118   2
  -2 -11   1 5.87084 1.17758   2
  -2 -11   1 -1.9178 5.46825  -1
   2 -11   2 -1.9178 5.46825   2
   0 -11   1 18.5595 3.86023  -1
   0 -11   1 18.5595 3.86023   2
   1 -11   1 1.54581 4.77076  -1
   1  11   0 1.54581 4.77076   2
   2 -11   1 36.3604 6.02735  -1
   2  11   0 36.3604 6.02735   2
   2 -11   1 6.42997 2.72826   2
   3 -11   1 124.095 8.17980  -1
   3  11   1 124.095 8.17980   2
  -3 -10   1 10.3397 1.65630  -1
   3 -10   3 10.3397 1.65630   2
  -2 -10   1 -1.5870 7.02214  -1
   2 -10   2 -1.5870 7.02214   2
  -1 -10   1 4.59393 8.08417  -1
   1 -10   2 4.59393 8.08417   2
   0 -10   1 89.4876 3.23514  -1
   0 -10   1 89.4876 3.23514   2
   1 -10   1 -1.3451 1.62879   2
   1 -10   1 5.15913 7.28855  -1
   1  10   0 5.15913 7.28855   2
   2 -10   1 23.4255 3.86299  -1
   2  10   0 23.4255 3.86299   2
   3 -10   1 8.46048 3.94419  -1
   3  10   1 8.46048 3.94419   2
  -3  -9   1 41.9100 6.29405  -1
   3  -8   4 41.9100 6.29405   2
   3  -9   3 41.9100 6.29405   2
  -3  -9   1 9.53951 2.35915  -1
   3  -9   3 9.53951 2.35915   2
  -2  -9   1 14.1119 8.20861  -1
   2  -9   2 14.1119 8.20861   2
  -1  -9   1 12.3377 4.54786  -1
   1  -9   2 12.3377 4.54786   2
   0  -9   1 6.30070 2.10373  -1
   0  -9   1 6.30070 2.10373   2
   1  -9   1 32.2209 3.42075  -1
   1   9   0 32.2209 3.42075   2
   3  -9   1 6.99574 4.10145  -1
   3   9   1 6.99574 4.10145   2
  -3  -8   1 14.0853 2.68580  -1
   3  -8   3 14.0853 2.68580   2
  -2  -8   1 18.9772 5.60911  -1
   2  -8   2 18.9772 5.60911   2
  -2  -8   1 18.1401 1.93541   2
  -1  -8   1 627.488 769.445  -1
   1  -8   2 627.488 769.445   2
   0  -8   1 102.034 3.56166  -1
   0  -8   1 102.034 3.56166   2
   1  -8   1 37.7110 3.35832  -1
   1   8   0 37.7110 3.35832   2
   2  -8   1 6.89420 4.16942  -1
   2   8   0 6.89420 4.16942   2
   3  -8   1 2.23492 2.46168  -1
   3   8   1 2.23492 2.46168   2
  -3  -7   1 7.82064 2.29112  -1
   3  -7   3 7.82064 2.29112   2
  -2  -7   1 86.3787 8.68353  -1
   2  -7   2 86.3787 8.68353   2
  -1  -7   1 8.66277 2.22982  -1
   1  -7   2 8.66277 2.22982   2
   0  -7   1 4.79104 1.83571  -1
   0  -7   1 4.79104 1.83571   2
   1  -7   1 70.2759 4.05031  -1
   1   7   0 70.2759 4.05031   2
   2  -7   1 -40.420 0.99021   2
   2  -7   1 -7.4388 8.36452  -1
   2   7   0 -7.4388 8.36452   2
   3  -7   1 13.8844 2.85365  -1
   3   7   1 13.8844 2.85365   2
   4  -7   1 4.45438 2.73305  -1
   4   7   2 4.45438 2.73305   2
  -3  -6   1 63.5042 2.52260  -1
   3  -6   3 63.5042 2.52260   2
  -2  -6   1 13.4527 1.31469   2
  -1  -6   1 485.239 379.712  -1
   1  -6   2 485.239 379.712   2
  -1  -6   1 9.78257 2.17864   2
   0  -6   1 24.4122 3.04111  -1
   0  -6   1 24.4122 3.04111   2
   1  -6   1 22.2468 4.36498  -1
   1   6   0 22.2468 4.36498   2
   2  -6   1 39.8713 10.4045  -1
   2   6   0 39.8713 10.4045   2
   4  -6   1 4.45263 2.53346  -1
   4   6   2 4.45263 2.53346   2
  -4  -5   1 24.2658 2.21689  -1
   4  -5   4 24.2658 2.21689   2
  -3  -5   1 -0.6736 4.66690  -1
   3  -5   3 -0.6736 4.66690   2
  -2  -5   1 65.7677 8.43236  -1
   2  -5   2 65.7677 8.43236   2
  -1  -5   1 0.42501 3.28927  -1
   1  -5   2 0.42501 3.28927   2
   0  -5   1 1628.69 50.9996  -1
   0  -5   1 1628.69 50.9996   2
   1  -5   1 305.906 15.4685  -1
   1   5   0 305.906 15.4685   2
   2  -5   1 50.6313 1.50803   2
   2  -5   1 91.9027 10.0709  -1
   2   5   0 91.9027 10.0709   2
   3  -5   1 25.6620 2.90812  -1
   3   5   1 25.6620 2.90812   2
   4  -5   1 212.954 6.93116  -1
   4   5   2 212.954 6.93116   2
  -4  -4   1 -0.4748 2.08490  -1
   4  -4   4 -0.4748 2.08490   2
  -3  -4   1 273.966 5.35488  -1
   3  -4   3 273.966 5.35488   2
  -2  -4   1 23.0078 1.78174   2
  -1  -4   1 48.4806 7.11068  -1
   1  -4   2 48.4806 7.11068   2
   0  -4   1 -0.7813 2.89044  -1
   0  -4   1 -0.7813 2.89044   2
   1  -4   1 147.431 12.2806  -1
   1   4   0 147.431 12.2806   2
   2  -4   1 1.73645 1.05148   2
   3  -4   1 35.7944 2.74238  -1
   3   4   1 35.7944 2.74238   2
   4  -4   1 0.50492 3.81762  -1
   4   4   2 0.50492 3.81762   2
  -4  -3   1 42.3284 7.20572  -1
   4  -3   4 42.3284 7.20572   2
  -3  -3   1 35.6535 2.89329  -1
   3  -3   3 35.6535 2.89329   2
  -2  -3   1 18.5522 1.54973   2
  -1  -3   1 342.905 9.28509  -1
   1  -3   2 342.905 9.28509   2
   0  -3   1 169.717 6.64631  -1
   0  -3   1 169.717 6.64631   2
   1  -3   1 302.236 12.1943  -1
   1   3   0 302.236 12.1943   2
   2  -3   1 187.214 19.3179  -1
   2   3   1 187.214 19.3179   2
   3  -3   1 38.1420 5.06003  -1
   3   3   1 38.1420 5.06003   2
   4  -3   1 1.98487 4.70131  -1
   4   3   2 1.98487 4.70131   2
  -4  -2   1 8.60918 1.53973  -1
   4  -2   4 8.60918 1.53973   2
  -3  -2   1 12.0425 2.38851  -1
   3  -2   3 12.0425 2.38851   2
  -2  -2   1 45.6860 12.0466  -1
   2  -2   2 45.6860 12.0466   2
  -2  -2   1 1.17369 1.09561   2
  -1  -2   1 180.176 4.91892   2
  -1  -2   1 443.635 9.06290  -1
   1  -2   2 443.635 9.06290   2
   0  -2   1 77.5913 2.96231  -1
   0  -2   1 77.5913 2.96231   2
   1  -2   1 305.079 9.79023  -1
   1   2   0 305.079 9.79023   2
   3  -2   1 33.2793 7.31847  -1
   3   2   1 33.2793 7.31847   2
   4  -2   1 5.44669 1.97455  -1
   4   2   2 5.44669 1.97455   2
  -4  -1   1 6.12574 1.68900  -1
   4  -1   4 6.12574 1.68900   2
  -3  -1   1 2.93975 2.66509  -1
   3  -1   3 2.93975 2.66509   2
  -2  -1   1 13.7219 1.59587   2
  -1  -1   1 7797.82 248.935  -1
   1  -1   2 7797.82 248.935   2
   0  -1   1 404.035 6.40720  -1
   0  -1   1 404.035 6.40720   2
   1  -1   1 289.852 13.4075  -1
   1   1   0 289.852 13.4075   2
   2  -1   1 99.0617 5.62687   2
   3  -1   1 114.020 4.12246  -1
   3   1   1 114.020 4.12246   2
   4  -1   1 5.84400 1.77600  -1
   4   1   2 5.84400 1.77600   2
  -4   0   1 31.2988 2.06508  -1
   4   0   4 31.2988 2.06508   2
  -3   0   1 24.3849 9.36921  -1
   3   0   3 24.3849 9.36921   2
  -2   0   1 59.4191 2.46700   2
  -2   0   1 301.479 17.7975  -1
   2   0   2 301.479 17.7975   2
   0   0   1 1902.73 33.2715  -1
   0   0   1 1902.73 33.2715   2
   1   0   1 125.937 6.81683  -1
   1   0   0 125.937 6.81683   2
   2   0   1 244.914 4.61779   2
   3   0   1 144.179 5.13118  -1
   3   0   1 144.179 5.13118   2
   4   0   1 32.8101 2.03901  -1
   4   0   2 32.8101 2.03901   2
  -4   1   1 14.8838 1.79354  -1
   4   1   4 14.8838 1.79354   2
  -3   1   1 78.5576 5.12464  -1
   3   1   3 78.5576 5.12464   2
  -2   1   1 1.35744 1.10751   2
  -2   1   1 83.4947 10.7501  -1
   2   1   2 83.4947 10.7501   2
  -1   1   1 357.569 11.5047  -1
   1   1   2 357.569 11.5047   2
   0   1   1 56.1714 1.40390  -1
   0   1   1 56.1714 1.40390   2
   1   1   1 274.129 10.0894  -1
  -1   1   0 274.129 10.0894   2
   2   1   1 45.5870 3.32055   2
   3   1   1 118.588 5.84727  -1
   3  -1   1 118.588 5.84727   2
   4   1   1 11.4597 1.96673  -1
   4  -1   2 11.4597 1.96673   2
  -4   2   1 11.9340 1.91604  -1
   4   2   4 11.9340 1.91604   2
  -3   2   1 73.8946 5.83069  -1
   3   2   3 73.8946 5.83069   2
  -2   2   1 44.3503 52.1489   2
  -2   2   1 61.7158 9.67716  -1
   2   2   2 61.7158 9.67716   2
  -1   2   1 170.326 9.89250  -1
   1   2   2 170.326 9.89250   2
   0   2   1 1646.63 49.4501  -1
   0   2   1 1646.63 49.4501   2
   1   2   1 170.011 8.06584  -1
  -1   2   0 170.011 8.06584   2
   2   2   1 20.4228 2.32257   2
   3   2   1 32.9713 3.52346  -1
   3  -2   1 32.9713 3.52346   2
   4   2   1 12.5932 1.79789  -1
   4  -2   2 12.5932 1.79789   2
  -4   3   1 2.07273 2.85743  -1
   4   3   4 2.07273 2.85743   2
  -3   3   1 7.83080 8.77092  -1
   3   3   3 7.83080 8.77092   2
  -2   3   1 -119.71 72.2913   2
  -1   3   1 39.8535 4.93913  -1
   1   3   2 39.8535 4.93913   2
   0   3   1 836.221 27.1690  -1
   0   3   1 836.221 27.1690   2
   1   3   1 27.7619 4.83035  -1
  -1   3   0 27.7619 4.83035   2
   2   3   1 423.804 23.6702  -1
  -2   3   0 423.804 23.6702   2
   3   3   1 47.7163 2.71714  -1
   3  -3   1 47.7163 2.71714   2
   4   3   1 18.0805 1.91973  -1
   4  -3   2 18.0805 1.91973   2
  -4   4   1 1.09281 4.86574  -1
   4   4   4 1.09281 4.86574   2
  -3   4   1 8.04157 2.25672  -1
   3   4   3 8.04157 2.25672   2
   0   4   1 2.43588 3.16334  -1
   0   4   1 2.43588 3.16334   2
   1   4   1 707.186 14.9480  -1
  -1   4   0 707.186 14.9480   2
   1   4   1 7.55298 1.60626   2
   2   4   1 2.99344 1.14692   2
   2   4   1 16.3396 17.4838  -1
  -2   4   0 16.3396 17.4838   2
   3   4   1 29.7045 2.54900  -1
   3  -4   1 29.7045 2.54900   2
   4   4   1 11.0991 2.37962  -1
   4  -4   2 11.0991 2.37962   2
  -4   5   1 8.17247 3.18824  -1
   4   5   4 8.17247 3.18824   2
  -3   5   1 13.1020 2.72229  -1
   3   5   3 13.1020 2.72229   2
  -1   5   1 39.0461 9.82370  -1
   1   5   2 39.0461 9.82370   2
   0   5   1 37.6111 4.10829  -1
   0   5   1 37.6111 4.10829   2
   1   5   1 34.3015 3.31919  -1
  -1   5   0 34.3015 3.31919   2
   1   5   1 0.67937 0.89234   2
   2   5   1 0.56875 0.90057   2
   3   5   1 37.9977 2.31194  -1
   3  -5   1 37.9977 2.31194   2
   4   5   1 54.6368 4.08347  -1
   4  -5   2 54.6368 4.08347   2
  -4   6   1 7.88646 2.31447  -1
   4   6   4 7.88646 2.31447   2
  -3   6   1 9.96426 2.63731  -1
   3   6   3 9.96426 2.63731   2
  -2   6   1 71.4246 1.81168   2
  -2   6   1 77.9980 8.69351  -1
   2   6   2 77.9980 8.69351   2
  -2   6   1 114.848 15.1621  -1
   2   6   3 114.848 15.1621   2
   0   6   1 -127.87 374.648  -1
   0   6   1 -127.87 374.648   2
   1   6   1 309.831 7.84624  -1
  -1   6   0 309.831 7.84624   2
   3   6   1 -203.87 332.675  -1
   3  -6   1 -203.87 332.675   2
   4   6   1 6.92644 1.95565  -1
   4  -6   2 6.92644 1.95565   2
  -4   7   1 7.76539 2.82367  -1
   4   7   4 7.76539 2.82367   2
  -2   7   1 33.2521 1.34176   2
  -1   7   1 10.3746 4.01653  -1
   1   7   2 10.3746 4.01653   2
   0   7   1 68.2694 3.07661  -1
   0   7   1 68.2694 3.07661   2
   1   7   1 15.1038 8.39780  -1
  -1   7   0 15.1038 8.39780   2
   2   7   1 8.82431 1.34727   2
   2   7   1 -13.562 18.8706  -1
  -2   7   0 -13.562 18.8706   2
   3   7   1 7.82274 2.53529  -1
   3  -7   1 7.82274 2.53529   2
   4   7   1 4.31348 1.19689   2
  -3   8   1 11.2014 2.77399  -1
   3   8   3 11.2014 2.77399   2
  -2   8   1 25.6294 5.28499  -1
   2   8   2 25.6294 5.28499   2
  -1   8   1 155.791 4.53033  -1
   1   8   2 155.791 4.53033   2
   0   8   1 1.41277 2.36788  -1
   0   8   1 1.41277 2.36788   2
   1   8   1 -991.24 565.047  -1
  -1   8   0 -991.24 565.047   2
   3   8   1 0.12334 2.30382  -1
   3  -8   1 0.12334 2.30382   2
  -3   9   1 0.31084 2.71460  -1
   3   9   3 0.31084 2.71460   2
  -2   9   1 8.82031 3.44300  -1
   2   9   2 8.82031 3.44300   2
  -1   9   1 66.5308 5.02835  -1
   1   9   2 66.5308 5.02835   2
   0   9   1 9.51013 1.97970  -1
   0   9   1 9.51013 1.97970   2
   1   9   1 446.697 843.740  -1
  -1   9   0 446.697 843.740   2
   2   9   1 38.5813 6.21865  -1
  -2   9   0 38.5813 6.21865   2
   3   9   1 20.5010 4.30349  -1
   3  -9   1 20.5010 4.30349   2
  -3  10   1 17.8793 6.36903  -1
   3  10   3 17.8793 6.36903   2
  -2  10   1 330.566 14.5452  -1
   2  10   2 330.566 14.5452   2
  -1  10   1 71.5396 3.31148  -1
   1  10   2 71.5396 3.31148   2
   0  10   1 24.0720 2.49497  -1
   0  10   1 24.0720 2.49497   2
   1  10   1 25.0857 2.64347  -1
  -1  10   0 25.0857 2.64347   2
   2  10   1 163.717 7.98511  -1
  -2  10   0 163.717 7.98511   2
   3  10   1 -0.4223 2.28133  -1
   3 -10   1 -0.4223 2.28133   2
  -3  11   1 -1.1943 2.79872  -1
   3  11   3 -1.1943 2.79872   2
  -3  11   1 -0.1386 1.13984   2
  -2  11   1 6.48832 4.41483  -1
   2  11   2 6.48832 4.41483   2
  -1  11   1 83.7819 7.97487  -1
   1  11   2 83.7819 7.97487   2
   0  11   1 -0.1953 2.80838  -1
   0  11   1 -0.1953 2.80838   2
   1  11   1 62.4401 9.30201  -1
  -1  11   0 62.4401 9.30201   2
   2  11   1 51.5067 8.43542  -1
  -2  11   0 51.5067 8.43542   2
   3  11   1 71.9887 3.18415  -1
   3 -11   1 71.9887 3.18415   2
  -2  12   1 92.5593 5.25763  -1
   2  12   2 92.5593 5.25763   2
  -2  12   1 4.07958 0.94838   2
  -1  12   1 -7.8368 4.69348  -1
   1  12   2 -7.8368 4.69348   2
   0  12   1 -0.4175 2.25793  -1
   0  12   1 -0.4175 2.25793   2
   2  12   1 -2.8273 5.03672  -1
  -2  12   0 -2.8273 5.03672   2
  -2  13   1 1.54216 0.70190   2
   1  13   1 13.6456 5.02009  -1
  -1  13   0 13.6456 5.02009   2
   2  13   1 1.74868 3.46621  -1
  -2  13   0 1.74868 3.46621   2
   0  14   1 12.3730 2.48406  -1
   0  14   1 12.3730 2.48406   2
   1  14   1 2.13701 0.89125   2
   0 -13   2 3.55060 1.38457  -1
   0 -13   2 3.55060 1.38457   2
  -1 -12   2 0.99433 0.84504   2
   0 -12   2 5.51622 1.76095  -1
   0 -12   2 5.51622 1.76095   2
   1 -12   2 9.49491 5.86597  -1
  -1 -12   1 9.49491 5.86597   2
   2 -12   2 2.57685 0.77103   2
  -2 -11   2 0.38369 0.89911   2
  -1 -11   2 33.1221 2.17370   2
  -1 -11   2 43.5459 7.00023  -1
   1 -11   3 43.5459 7.00023   2
   0 -11   2 1.13953 1.88544  -1
   0 -11   2 1.13953 1.88544   2
   1 -11   2 4.58973 3.74719  -1
  -1 -11   1 4.58973 3.74719   2
   1 -11   2 1.33617 0.79499   2
  -2 -10   2 5.85268 1.15246   2
  -1 -10   2 10.3823 7.14857  -1
   1 -10   3 10.3823 7.14857   2
   0 -10   2 85.6235 3.59635  -1
   0 -10   2 85.6235 3.59635   2
   1 -10   2 5.40558 4.71919  -1
  -1 -10   1 5.40558 4.71919   2
   2 -10   2 18.5332 5.36491  -1
  -2 -10   1 18.5332 5.36491   2
   3 -10   2 -2.6026 5.26315  -1
   3  10   0 -2.6026 5.26315   2
   0  -9   2 -0.8560 1.82023  -1
   0  -9   2 -0.8560 1.82023   2
   1  -9   2 6.86362 3.53899  -1
  -1  -9   1 6.86362 3.53899   2
   2  -9   2 19.2050 5.91939  -1
  -2  -9   1 19.2050 5.91939   2
   2  -9   2 81.8664 11.3088  -1
   2  10   0 81.8664 11.3088   2
   3  -9   2 42.6558 2.24919  -1
   3   9   0 42.6558 2.24919   2
  -3  -8   2 5.20051 2.01311  -1
   3  -8   4 5.20051 2.01311   2
  -2  -8   2 3.50805 1.33336   2
  -2  -8   2 13.5660 8.59857  -1
   2  -8   3 13.5660 8.59857   2
  -1  -8   2 6.06291 4.09124  -1
   1  -8   3 6.06291 4.09124   2
   0  -8   2 38.5611 2.80347  -1
   0  -8   2 38.5611 2.80347   2
   1  -8   2 16.4775 6.06782  -1
  -1  -8   1 16.4775 6.06782   2
   3  -8   2 6.61766 3.16855  -1
   3   8   0 6.61766 3.16855   2
  -3  -7   2 7.94510 3.20452  -1
   3  -7   4 7.94510 3.20452   2
  -1  -7   2 -168.99 4.19577  -1
   1  -7   3 -168.99 4.19577   2
   0  -7   2 -0.0852 1.56512  -1
   0  -7   2 -0.0852 1.56512   2
   1  -7   2 20.7006 2.68444  -1
  -1  -7   1 20.7006 2.68444   2
   2  -7   2 76.7805 8.48871  -1
  -2  -7   1 76.7805 8.48871   2
   3  -7   2 24.3474 2.93722  -1
   3   7   0 24.3474 2.93722   2
  -3  -6   2 10.2383 2.41410  -1
   3  -6   4 10.2383 2.41410   2
  -1  -6   2 -148.32 472.225  -1
   1  -6   3 -148.32 472.225   2
   0  -6   2 335.789 6.59970  -1
   0  -6   2 335.789 6.59970   2
   2  -6   2 -6.1767 1.42877   2
   4  -6   2 1.72852 2.68059  -1
   4   6   1 1.72852 2.68059   2
  -3  -5   2 21.5666 2.29848  -1
   3  -5   4 21.5666 2.29848   2
  -2  -5   2 14.3985 1.62166   2
  -2  -5   2 83.2580 26.0772  -1
   2  -5   3 83.2580 26.0772   2
  -1  -5   2 72.4573 4.27657  -1
   1  -5   3 72.4573 4.27657   2
   0  -5   2 241.997 6.95928  -1
   0  -5   2 241.997 6.95928   2
   1  -5   2 1.79377 5.28117  -1
  -1  -5   1 1.79377 5.28117   2
   2  -5   2 34.6363 8.41051  -1
  -2  -5   1 34.6363 8.41051   2
   3  -5   2 56.6878 3.27272  -1
   3   5   0 56.6878 3.27272   2
   4  -5   2 58.2221 3.00553  -1
   4   5   1 58.2221 3.00553   2
  -4  -4   2 -0.1444 2.24271  -1
   4  -4   5 -0.1444 2.24271   2
  -3  -4   2 85.2662 4.80098  -1
   3  -4   4 85.2662 4.80098   2
  -1  -4   2 143.510 4.23760  -1
   1  -4   3 143.510 4.23760   2
   0  -4   2 -20.806 6.02951  -1
   0  -4   2 -20.806 6.02951   2
   1  -4   2 32.2001 6.67129  -1
  -1  -4   1 32.2001 6.67129   2
   2  -4   2 15.7428 1.12411   2
   3  -4   2 71.3559 2.67009  -1
   3   4   0 71.3559 2.67009   2
   4  -4   2 11.7004 2.88196  -1
   4   4   1 11.7004 2.88196   2
  -4  -3   2 4.96721 2.52624  -1
   4  -3   5 4.96721 2.52624   2
  -3  -3   2 57.5880 2.43624  -1
   3  -3   4 57.5880 2.43624   2
  -2  -3   2 84.7196 2.72878   2
  -1  -3   2 -53.392 208.643  -1
   1  -3   3 -53.392 208.643   2
   0  -3   2 735.354 13.3374  -1
   0  -3   2 735.354 13.3374   2
   1  -3   2 371.641 15.6405  -1
  -1  -3   1 371.641 15.6405   2
   2  -3   2 88.5911 92.4650   2
   3  -3   2 25.0273 3.87678  -1
   3   3   0 25.0273 3.87678   2
   4  -3   2 13.8175 3.97736  -1
   4   3   1 13.8175 3.97736   2
  -4  -2   2 19.7647 4.70270  -1
   4  -2   5 19.7647 4.70270   2
  -3  -2   2 -0.2993 2.50144  -1
   3  -2   4 -0.2993 2.50144   2
  -2  -2   2 144.661 3.42943   2
  -1  -2   2 55.7131 5.34806  -1
   1  -2   3 55.7131 5.34806   2
   0  -2   2 -133.75 119.112  -1
   0  -2   2 -133.75 119.112   2
   2  -2   2 130.100 19.6750  -1
   2   2   0 130.100 19.6750   2
   3  -2   2 -10.050 9.85446  -1
   3   2   0 -10.050 9.85446   2
   4  -2   2 14.2810 1.95487  -1
   4   2   1 14.2810 1.95487   2
  -4  -1   2 1.77049 1.65848  -1
   4  -1   5 1.77049 1.65848   2
  -3  -1   2 20.2126 3.16091  -1
   3  -1   4 20.2126 3.16091   2
  -2  -1   2 23.1583 3.01495   2
  -1  -1   2 526.033 21.5185  -1
   1  -1   3 526.033 21.5185   2
   0  -1   2 156.284 3.74387  -1
   0  -1   2 156.284 3.74387   2
   2  -1   2 67.6553 3.28339   2
   3  -1   2 72.5275 4.47327  -1
   3   1   0 72.5275 4.47327   2
   4  -1   2 14.8881 1.81583  -1
   4   1   1 14.8881 1.81583   2
  -4   0   2 25.6412 2.25455  -1
   4   0   5 25.6412 2.25455   2
  -3   0   2 6.86276 2.96340  -1
   3   0   4 6.86276 2.96340   2
  -2   0   2 142.232 5.21094   2
  -1   0   2 694.442 12.8117   2
  -1   0   2 1803.73 43.2703  -1
   1   0   3 1803.73 43.2703   2
   0   0   2 168.739 4.53551  -1
   0   0   2 168.739 4.53551   2
   1   0   2 531.483 6.68892   2
   1   0   2 624.953 24.3063  -1
  -1   0   1 624.953 24.3063   2
   3   0   2 83.8780 3.50423  -1
   3   0   0 83.8780 3.50423   2
   4   0   2 37.3771 2.30822  -1
   4   0   1 37.3771 2.30822   2
  -4   1   2 8.42545 1.88947  -1
   4   1   5 8.42545 1.88947   2
  -3   1   2 7.65786 4.60078  -1
   3   1   4 7.65786 4.60078   2
  -2   1   2 18.6341 2.00927   2
  -2   1   2 82.9745 12.0970  -1
   2   1   3 82.9745 12.0970   2
  -1   1   2 6445.95 77.0100   2
  -1   1   2 7984.63 171.526  -1
   1   1   3 7984.63 171.526   2
   0   1   2 345.614 6.23821  -1
   0   1   2 345.614 6.23821   2
   1   1   2 380.492 8.78348  -1
  -1   1   1 380.492 8.78348   2
   3   1   2 139.838 6.47200  -1
  -3   1   0 139.838 6.47200   2
   4   1   2 -1.8287 1.90197  -1
   4  -1   1 -1.8287 1.90197   2
  -4   2   2 7.09298 1.59573  -1
   4   2   5 7.09298 1.59573   2
  -3   2   2 0.20909 4.12548  -1
   3   2   4 0.20909 4.12548   2
  -2   2   2 31.7453 3.29577   2
  -1   2   2 321.350 6.70889   2
  -1   2   2 439.583 20.8775  -1
   1   2   3 439.583 20.8775   2
   0   2   2 21.6262 2.41069  -1
   0   2   2 21.6262 2.41069   2
   1   2   2 202.388 9.43580  -1
  -1   2   1 202.388 9.43580   2
   3   2   2 -3.6198 4.98489  -1
  -3   2   0 -3.6198 4.98489   2
   4   2   2 5.77327 1.71217  -1
   4  -2   1 5.77327 1.71217   2
  -4   3   2 20.0735 2.67920  -1
   4   3   5 20.0735 2.67920   2
  -3   3   2 63.7746 3.34231  -1
   3   3   4 63.7746 3.34231   2
  -2   3   2 158.348 15.7507  -1
   2   3   4 158.348 15.7507   2
  -1   3   2 23.9030 8.05912  -1
   1   3   3 23.9030 8.05912   2
   0   3   2 459.510 8.29080  -1
   0   3   2 459.510 8.29080   2
   1   3   2 48.3289 6.86713  -1
  -1   3   1 48.3289 6.86713   2
   2   3   2 5.67768 1.75909   2
   3   3   2 0.99658 2.91760  -1
  -3   3   0 0.99658 2.91760   2
   4   3   2 3.15308 1.93156  -1
   4  -3   1 3.15308 1.93156   2
  -4   4   2 0.92426 4.10121  -1
   4   4   5 0.92426 4.10121   2
  -3   4   2 20.4697 2.64807  -1
   3   4   4 20.4697 2.64807   2
  -2   4   2 3.23811 1.44166   2
  -1   4   2 349.154 13.9691  -1
   1   4   3 349.154 13.9691   2
   0   4   2 669.462 26.5876  -1
   0   4   2 669.462 26.5876   2
   1   4   2 91.7002 4.15526  -1
  -1   4   1 91.7002 4.15526   2
   1   4   2 8.70920 1.51957   2
   2   4   2 1.50521 16.1861  -1
  -2   4   1 1.50521 16.1861   2
   2   4   2 -0.8876 1.73302   2
   3   4   2 26.0219 3.17805  -1
  -3   4   0 26.0219 3.17805   2
   4   4   2 6.82806 1.81968  -1
   4  -4   1 6.82806 1.81968   2
  -3   5   2 26.6636 3.33809  -1
   3   5   4 26.6636 3.33809   2
  -1   5   2 12.2530 5.51636  -1
   1   5   3 12.2530 5.51636   2
   0   5   2 716.583 19.7010  -1
   0   5   2 716.583 19.7010   2
   1   5   2 25.4242 3.37184  -1
  -1   5   1 25.4242 3.37184   2
   2   5   2 119.405 4.07263   2
   2   5   2 283.038 23.7127  -1
  -2   5   1 283.038 23.7127   2
   3   5   2 15.4059 2.60899  -1
  -3   5   0 15.4059 2.60899   2
   4   5   2 144.102 12.2691  -1
   4  -5   1 144.102 12.2691   2
  -4   6   2 20.3645 2.22417  -1
   4   6   5 20.3645 2.22417   2
  -3   6   2 9.12310 3.11668  -1
   3   6   4 9.12310 3.11668   2
  -2   6   2 73.9431 5.36198  -1
   2   6   3 73.9431 5.36198   2
  -1   6   2 11.4105 8.44749  -1
   1   6   3 11.4105 8.44749   2
   0   6   2 34.4777 3.00426  -1
   0   6   2 34.4777 3.00426   2
   1   6   2 27.3341 2.33452   2
   1   6   2 432.765 9.99118  -1
  -1   6   1 432.765 9.99118   2
   3   6   2 107.657 3.37667  -1
  -3   6   0 107.657 3.37667   2
   4   6   2 8.16543 1.55272  -1
   4  -6   1 8.16543 1.55272   2
  -4   7   2 -0.2393 2.14037  -1
   4   7   5 -0.2393 2.14037   2
  -2   7   2 55.6584 6.86438  -1
   2   7   3 55.6584 6.86438   2
  -1   7   2 69.7824 8.12751  -1
   1   7   3 69.7824 8.12751   2
   0   7   2 23.7569 2.81575  -1
   0   7   2 23.7569 2.81575   2
   1   7   2 -13.937 2.76108  -1
  -1   7   1 -13.937 2.76108   2
   2   7   2 9.07344 1.45561   2
   3   7   2 9.95612 3.26038  -1
  -3   7   0 9.95612 3.26038   2
   4   7   2 11.8264 1.94358  -1
   4  -7   1 11.8264 1.94358   2
  -3   8   2 16.3381 2.84047  -1
   3   8   4 16.3381 2.84047   2
  -2   8   2 46.0018 5.15606  -1
   2   8   3 46.0018 5.15606   2
  -1   8   2 86.1805 5.31604  -1
   1   8   3 86.1805 5.31604   2
   0   8   2 69.8900 4.72434  -1
   0   8   2 69.8900 4.72434   2
   1   8   2 -260.76 527.523  -1
  -1   8   1 -260.76 527.523   2
   2   8   2 33.3446 8.08400  -1
  -2   8   1 33.3446 8.08400   2
   3   8   2 12.6067 2.91626  -1
  -3   8   0 12.6067 2.91626   2
   4   8   2 -0.2763 0.91908   2
   4   8   2 5.23920 2.17568  -1
   4  -8   1 5.23920 2.17568   2
  -3   9   2 15.7948 2.56495  -1
   3   9   4 15.7948 2.56495   2
  -2   9   2 3.17712 4.46102  -1
   2   9   3 3.17712 4.46102   2
  -1   9   2 68.2024 3.21188  -1
   1   9   3 68.2024 3.21188   2
   0   9   2 -3.4652 1.67858  -1
   0   9   2 -3.4652 1.67858   2
   1   9   2 -527.44 24.9781  -1
  -1   9   1 -527.44 24.9781   2
   2   9   2 -1.4371 3.89087  -1
  -2   9   1 -1.4371 3.89087   2
   3   9   2 6.52491 2.68769  -1
  -3   9   0 6.52491 2.68769   2
  -1  10   2 19.9269 3.33702  -1
   1  10   3 19.9269 3.33702   2
   0  10   2 29.2338 7.42448  -1
   0  10   2 29.2338 7.42448   2
   1  10   2 72.7602 3.21668  -1
  -1  10   1 72.7602 3.21668   2
   2  10   2 335.271 13.4142  -1
  -2  10   1 335.271 13.4142   2
   3  10   2 3.28778 2.34585  -1
  -3  10   0 3.28778 2.34585   2
  -3  11   2 0.62640 2.25302  -1
   3  11   4 0.62640 2.25302   2
  -2  11   2 6.91528 3.69047  -1
   2  11   3 6.91528 3.69047   2
  -1  11   2 275.738 12.0906  -1
   1  11   3 275.738 12.0906   2
   0  11   2 0.62403 2.08745  -1
   0  11   2 0.62403 2.08745   2
   1  11   2 93.7139 8.63367  -1
  -1  11   1 93.7139 8.63367   2
   2  11   2 13.8941 4.87104  -1
  -2  11   1 13.8941 4.87104   2
  -3  12   2 -0.0236 0.83301   2
  -2  12   2 22.7668 2.25964   2
  -2  12   2 76.8391 5.32027  -1
   2  12   3 76.8391 5.32027   2
  -1  12   2 11.6052 3.65355  -1
   1  12   3 11.6052 3.65355   2
   0  12   2 11.4174 3.86996  -1
   0  12   2 11.4174 3.86996   2
   1  12   2 -1.8499 6.61753  -1
  -1  12   1 -1.8499 6.61753   2
  -2  13   2 -0.3818 4.24476  -1
   2  13   3 -0.3818 4.24476   2
  -1  13   2 1.93617 0.84771   2
  -1  13   2 17.1260 5.44395  -1
   1  13   3 17.1260 5.44395   2
   0  13   2 2.44928 2.26841  -1
   0  13   2 2.44928 2.26841   2
   1  13   2 1.59897 1.88880   2
   1  13   2 10.4192 5.58535  -1
  -1  13   1 10.4192 5.58535   2
  -1  14   2 1.24767 0.92117   2
  -1  14   2 11.5540 5.63469  -1
   1  14   3 11.5540 5.63469   2
   0  14   2 -1.0150 1.57402  -1
   0  14   2 -1.0150 1.57402   2
   1  14   2 5.28122 1.80752   2
   1  14   2 13.2671 4.29591  -1
  -1  14   1 13.2671 4.29591   2
   0 -12   3 1.16241 1.59005  -1
   0 -12   3 1.16241 1.59005   2
   1 -12   3 1.87353 0.94480   2
   0 -11   3 3.12399 3.49139  -1
   0 -11   3 3.12399 3.49139   2
   2 -11   3 2.11097 1.83421   2
  -2 -10   3 17.7413 1.75739   2
   0 -10   3 1.53108 2.00007  -1
   0 -10   3 1.53108 2.00007   2
   1 -10   3 10.4410 5.08456  -1
  -1 -10   2 10.4410 5.08456   2
   2 -10   3 11.0207 2.33138   2
  -2  -9   3 0.90330 1.06538   2
  -1  -9   3 18.1598 8.15755  -1
   1  -9   4 18.1598 8.15755   2
   0  -9   3 0.19910 4.69159  -1
   0  -9   3 0.19910 4.69159   2
   1  -9   3 28.8856 6.43071  -1
  -1  -9   2 28.8856 6.43071   2
   1  -9   3 0.41796 1.32707   2
   2  -9   3 -7.1094 6.14776  -1
  -2  -9   2 -7.1094 6.14776   2
   2  -9   3 -0.2371 1.30570   2
   3  -9   3 21.5749 2.27009  -1
  -3  -9   1 21.5749 2.27009   2
  -1  -8   3 97.3085 26.3651  -1
   1  -8   4 97.3085 26.3651   2
   0  -8   3 2.65150 1.85688  -1
   0  -8   3 2.65150 1.85688   2
   1  -8   3 10.3063 3.26374  -1
  -1  -8   2 10.3063 3.26374   2
  -3  -7   3 0.17870 3.10463  -1
   3  -7   5 0.17870 3.10463   2
  -1  -7   3 -238.09 4.07744  -1
   1  -7   4 -238.09 4.07744   2
   0  -7   3 56.7882 2.88658  -1
   0  -7   3 56.7882 2.88658   2
   1  -7   3 4.42736 5.54542  -1
  -1  -7   2 4.42736 5.54542   2
   2  -7   3 93.2830 2.51132   2
   2  -7   3 191.947 9.66972  -1
  -2  -7   2 191.947 9.66972   2
   3  -7   3 0.00864 2.46049  -1
  -3  -7   1 0.00864 2.46049   2
   4  -7   3 12.0280 2.74468  -1
   4   7   0 12.0280 2.74468   2
  -3  -6   3 10.6197 3.21718  -1
   3  -6   5 10.6197 3.21718   2
  -1  -6   3 62.2776 4.84359  -1
   1  -6   4 62.2776 4.84359   2
   0  -6   3 12.5795 1.54423  -1
   0  -6   3 12.5795 1.54423   2
   1  -6   3 163.479 4.81553  -1
  -1  -6   2 163.479 4.81553   2
   2  -6   3 55.2377 1.79436   2
   2  -6   3 15.6621 20.6778  -1
  -2  -6   2 15.6621 20.6778   2
   3  -6   3 56.9585 3.37890  -1
  -3  -6   1 56.9585 3.37890   2
   4  -6   3 19.4747 2.67482  -1
   4   6   0 19.4747 2.67482   2
  -4  -5   3 2.13172 0.72643   2
  -3  -5   3 24.3226 2.43082  -1
   3  -5   5 24.3226 2.43082   2
  -1  -5   3 -185.19 405.737  -1
   1  -5   4 -185.19 405.737   2
   0  -5   3 107.156 3.49428  -1
   0  -5   3 107.156 3.49428   2
   1  -5   3 118.497 7.86347  -1
  -1  -5   2 118.497 7.86347   2
   3  -5   3 4.02454 8.51088  -1
  -3  -5   1 4.02454 8.51088   2
   4  -5   3 35.6553 2.48666  -1
   4   5   0 35.6553 2.48666   2
  -3  -4   3 18.1669 1.94508  -1
   3  -4   5 18.1669 1.94508   2
  -1  -4   3 427.484 13.3517  -1
   1  -4   4 427.484 13.3517   2
   0  -4   3 316.181 305.032  -1
   0  -4   3 316.181 305.032   2
   1  -4   3 142.928 8.13662  -1
  -1  -4   2 142.928 8.13662   2
   2  -4   3 9.18456 1.01188   2
   2  -4   3 20.3913 5.82015  -1
  -2  -4   2 20.3913 5.82015   2
   3  -4   3 244.796 5.74203  -1
  -3  -4   1 244.796 5.74203   2
   4  -4   3 6.54821 4.15293  -1
   4   4   0 6.54821 4.15293   2
  -4  -3   3 8.05075 1.62805  -1
   4  -3   6 8.05075 1.62805   2
  -1  -3   3 11.6097 3.25801  -1
   1  -3   4 11.6097 3.25801   2
   0  -3   3 493.235 16.4615  -1
   0  -3   3 493.235 16.4615   2
   1  -3   3 35.0186 6.72638  -1
  -1  -3   2 35.0186 6.72638   2
   2  -3   3 45.3710 1.55087   2
   3  -3   3 47.3155 2.50478  -1
  -3  -3   1 47.3155 2.50478   2
   4  -3   3 12.8082 2.59685  -1
   4   3   0 12.8082 2.59685   2
  -4  -2   3 23.3576 2.17291  -1
   4  -2   6 23.3576 2.17291   2
  -3  -2   3 8.53434 2.57798  -1
   3  -2   5 8.53434 2.57798   2
  -2  -2   3 -15.745 0.89599   2
  -1  -2   3 120.097 8.10510  -1
   1  -2   4 120.097 8.10510   2
   0  -2   3 209.545 5.19048  -1
   0  -2   3 209.545 5.19048   2
   1  -2   3 94.4371 15.0044  -1
  -1  -2   2 94.4371 15.0044   2
   2  -2   3 13.4829 1.57763   2
   3  -2   3 19.5963 2.83697  -1
  -3  -2   1 19.5963 2.83697   2
   4  -2   3 3.58126 1.91075  -1
   4   2   0 3.58126 1.91075   2
  -4  -1   3 -5.0187 4.75066  -1
   4  -1   6 -5.0187 4.75066   2
  -3  -1   3 20.2488 2.99701  -1
   3  -1   5 20.2488 2.99701   2
  -2  -1   3 79.3929 2.33108   2
  -1  -1   3 727.261 25.0110  -1
   1  -1   4 727.261 25.0110   2
   0  -1   3 856.962 13.1110  -1
   0  -1   3 856.962 13.1110   2
   1  -1   3 496.170 13.3211  -1
  -1  -1   2 496.170 13.3211   2
   2  -1   3 46.2049 2.88958   2
   3  -1   3 11.8883 3.56775  -1
  -3  -1   1 11.8883 3.56775   2
   4  -1   3 19.2849 2.03837  -1
   4   1   0 19.2849 2.03837   2
  -4   0   3 9.62746 2.24978  -1
   4   0   6 9.62746 2.24978   2
  -3   0   3 9.49374 2.63456  -1
   3   0   5 9.49374 2.63456   2
  -2   0   3 2462.57 36.6013   2
  -1   0   3 499.896 13.9201  -1
   1   0   4 499.896 13.9201   2
   0   0   3 64.2792 2.73887  -1
   0   0   3 64.2792 2.73887   2
   2   0   3 556.443 7.84242   2
   3   0   3 10.1252 4.55732  -1
  -3   0   1 10.1252 4.55732   2
   4   0   3 50.4246 2.56094  -1
   4   0   0 50.4246 2.56094   2
  -4   1   3 5.27514 2.07792  -1
   4   1   6 5.27514 2.07792   2
  -3   1   3 28.0473 2.45766  -1
   3   1   5 28.0473 2.45766   2
  -2   1   3 58.0842 13.5197  -1
   2   1   4 58.0842 13.5197   2
  -2   1   3 32.4916 2.98160   2
  -1   1   3 500.359 19.6540  -1
   1   1   4 500.359 19.6540   2
   0   1   3 146.367 3.97856  -1
   0   1   3 146.367 3.97856   2
   3   1   3 83.0387 5.84492  -1
  -3   1   1 83.0387 5.84492   2
   4   1   3 11.8719 2.02156  -1
  -4   1   0 11.8719 2.02156   2
  -4   2   3 4.52992 2.14357  -1
   4   2   6 4.52992 2.14357   2
  -3   2   3 0.43215 3.15906  -1
   3   2   5 0.43215 3.15906   2
  -1   2   3 358.614 10.9386  -1
   1   2   4 358.614 10.9386   2
   0   2   3 52.0755 2.43868  -1
   0   2   3 52.0755 2.43868   2
   2   2   3 40.0037 1.96123   2
   3   2   3 67.7109 3.63581  -1
  -3   2   1 67.7109 3.63581   2
   4   2   3 3.43194 1.85303  -1
  -4   2   0 3.43194 1.85303   2
  -4   3   3 11.7199 2.73824  -1
   4   3   6 11.7199 2.73824   2
  -3   3   3 3.36384 3.23223  -1
   3   3   5 3.36384 3.23223   2
  -1   3   3 449.024 22.1034  -1
   1   3   4 449.024 22.1034   2
   0   3   3 68.5195 2.98090  -1
   0   3   3 68.5195 2.98090   2
   1   3   3 23.4530 3.01316  -1
  -1   3   2 23.4530 3.01316   2
   2   3   3 248.019 5.23050   2
   3   3   3 21.9567 2.55737  -1
  -3   3   1 21.9567 2.55737   2
   4   3   3 8.82922 1.93349  -1
  -4   3   0 8.82922 1.93349   2
  -4   4   3 7.90969 4.28535  -1
   4   4   6 7.90969 4.28535   2
  -3   4   3 71.9265 3.43910  -1
   3   4   5 71.9265 3.43910   2
  -2   4   3 14.1378 13.7992  -1
   2   4   5 14.1378 13.7992   2
  -1   4   3 773.297 20.6954  -1
   1   4   4 773.297 20.6954   2
   0   4   3 33.9995 2.86350  -1
   0   4   3 33.9995 2.86350   2
   1   4   3 414.234 20.9747  -1
  -1   4   2 414.234 20.9747   2
   2   4   3 11.1521 1.58303   2
   3   4   3 2.11092 2.74562  -1
  -3   4   1 2.11092 2.74562   2
   4   4   3 -0.3546 1.89380  -1
  -4   4   0 -0.3546 1.89380   2
  -4   5   3 184.792 5.53494  -1
   4   5   6 184.792 5.53494   2
  -3   5   3 24.0075 2.77883  -1
   3   5   5 24.0075 2.77883   2
  -2   5   3 19.7829 14.9817  -1
   2   5   5 19.7829 14.9817   2
  -1   5   3 17.3294 3.67706  -1
   1   5   4 17.3294 3.67706   2
   0   5   3 173.805 5.97186  -1
   0   5   3 173.805 5.97186   2
   1   5   3 7.80007 3.94562  -1
  -1   5   2 7.80007 3.94562   2
   2   5   3 420.635 6.10503   2
   2   5   3 1003.23 43.1503  -1
  -2   5   2 1003.23 43.1503   2
   2   5   3 803.445 31.1742  -1
  -2   5   1 803.445 31.1742   2
   3   5   3 4.35358 2.62000  -1
  -3   5   1 4.35358 2.62000   2
   4   5   3 46.2100 3.60303  -1
  -4   5   0 46.2100 3.60303   2
   4   6   4 28.4857 10.1830  -1
   4   5   3 28.4857 10.1830  -1
  -4   5   0 28.4857 10.1830   2
  -4   6   3 11.2243 2.60820  -1
   4   6   6 11.2243 2.60820   2
  -3   6   3 52.4379 4.22302  -1
   3   6   5 52.4379 4.22302   2
  -1   6   3 132.829 10.4660  -1
   1   6   4 132.829 10.4660   2
   0   6   3 79.5300 4.30470  -1
   0   6   3 79.5300 4.30470   2
   1   6   3 17.8843 3.61881  -1
  -1   6   2 17.8843 3.61881   2
   2   6   3 81.1775 20.3229  -1
  -2   6   2 81.1775 20.3229   2
   3   6   3 -50.098 2.56096  -1
  -3   6   1 -50.098 2.56096   2
   4   6   3 22.4143 2.01751  -1
  -4   6   0 22.4143 2.01751   2
   4   7   4 22.2865 7.75950  -1
   4   6   3 22.2865 7.75950  -1
  -4   6   0 22.2865 7.75950   2
  -4   7   3 29.3774 2.40852  -1
   4   7   6 29.3774 2.40852   2
  -3   7   3 -3.0077 12.3057  -1
   3   7   5 -3.0077 12.3057   2
  -2   7   3 125.569 9.68121  -1
   2   7   4 125.569 9.68121   2
  -1   7   3 51.5108 5.35096  -1
   1   7   4 51.5108 5.35096   2
   0   7   3 10.7388 2.59644  -1
   0   7   3 10.7388 2.59644   2
   1   7   3 54.1874 3.25867  -1
  -1   7   2 54.1874 3.25867   2
   2   7   3 57.2015 6.08410  -1
  -2   7   2 57.2015 6.08410   2
   3   7   3 -1.4321 3.51552  -1
  -3   7   1 -1.4321 3.51552   2
   4   7   3 24.1446 2.66254  -1
  -4   7   0 24.1446 2.66254   2
  -3   8   3 12.0406 3.21715  -1
   3   8   5 12.0406 3.21715   2
  -2   8   3 57.4464 5.79482  -1
   2   8   4 57.4464 5.79482   2
  -2   8   3 32.1011 16.2269  -1
   2   8   5 32.1011 16.2269   2
  -1   8   3 12.0512 4.74941  -1
   1   8   4 12.0512 4.74941   2
   0   8   3 7.37552 2.40013  -1
   0   8   3 7.37552 2.40013   2
   1   8   3 102.121 3.01223  -1
  -1   8   2 102.121 3.01223   2
   2   8   3 38.4703 8.11075  -1
  -2   8   2 38.4703 8.11075   2
   3   8   3 16.0513 2.49226  -1
  -3   8   1 16.0513 2.49226   2
   4   8   3 -0.0814 1.86174   2
  -3   9   3 11.6650 3.51055  -1
   3   9   5 11.6650 3.51055   2
  -2   9   3 41.2554 4.46490  -1
   2   9   4 41.2554 4.46490   2
  -1   9   3 25.4049 7.43850  -1
   1   9   4 25.4049 7.43850   2
   0   9   3 10.6207 2.03026  -1
   0   9   3 10.6207 2.03026   2
   1   9   3 70.6163 3.56479  -1
  -1   9   2 70.6163 3.56479   2
   2   9   3 -5.8117 6.11674  -1
  -2   9   2 -5.8117 6.11674   2
   3   9   3 5.65269 2.47043  -1
  -3   9   1 5.65269 2.47043   2
  -3  10   3 39.3055 14.9808  -1
   3  10   5 39.3055 14.9808   2
  -1  10   3 26.0370 4.38278  -1
   1  10   4 26.0370 4.38278   2
   0  10   3 14.4386 2.25398  -1
   0  10   3 14.4386 2.25398   2
   1  10   3 21.5986 3.20782  -1
  -1  10   2 21.5986 3.20782   2
   2  10   3 25.5229 2.96968   2
   2  10   3 95.5201 6.99070  -1
  -2  10   2 95.5201 6.99070   2
   3  10   3 0.67966 2.81823  -1
  -3  10   1 0.67966 2.81823   2
  -3  11   3 28.1441 2.69626  -1
   3  11   5 28.1441 2.69626   2
  -2  11   3 48.5044 5.19655  -1
   2  11   4 48.5044 5.19655   2
  -1  11   3 301.838 6.69626  -1
   1  11   4 301.838 6.69626   2
   0  11   3 10.8351 2.01417  -1
   0  11   3 10.8351 2.01417   2
   1  11   3 260.231 7.30404  -1
  -1  11   2 260.231 7.30404   2
   2  11   3 4.09956 4.36254  -1
  -2  11   2 4.09956 4.36254   2
  -2  12   3 4.89508 1.11121   2
  -1  12   3 5.41709 3.00899  -1
   1  12   4 5.41709 3.00899   2
   0  12   3 -9.2314 4.45107  -1
   0  12   3 -9.2314 4.45107   2
   1  12   3 33.7073 8.16241  -1
  -1  12   2 33.7073 8.16241   2
   3  12   3 1.19736 0.91202   2
  -2  13   3 7.69892 5.89002  -1
   2  13   4 7.69892 5.89002   2
  -2  13   3 8.59814 1.82033   2
  -1  13   3 14.8680 3.09888  -1
   1  13   4 14.8680 3.09888   2
   0  13   3 4.18156 2.07614  -1
   0  13   3 4.18156 2.07614   2
   2  13   3 -6.5014 4.35975  -1
  -2  13   2 -6.5014 4.35975   2
  -2  14   3 -0.7217 0.52013   2
  -2  14   3 -0.8949 4.03059  -1
   2  14   4 -0.8949 4.03059   2
  -1  14   3 31.0702 6.11356  -1
   1  14   4 31.0702 6.11356   2
   0  14   3 4.34656 3.73002  -1
   0  14   3 4.34656 3.73002   2
  -1  15   3 0.00291 0.77140   2
   0  15   3 19.7409 2.00243  -1
   0  15   3 19.7409 2.00243   2
  -1 -11   4 2.59204 0.77353   2
   0 -11   4 3.44307 1.61009  -1
   0 -11   4 3.44307 1.61009   2
   1 -11   4 1.84500 0.93522   2
   1 -11   4 16.1048 4.71062  -1
  -1 -11   3 16.1048 4.71062   2
   2 -11   4 -0.7953 1.40136   2
  -2 -10   4 10.5042 1.11816   2
  -1 -10   4 19.3340 5.59229  -1
   1 -10   5 19.3340 5.59229   2
   0 -10   4 6.51536 1.99167  -1
   0 -10   4 6.51536 1.99167   2
   1 -10   4 0.72346 1.00902   2
   1 -10   4 -2.4607 5.56764  -1
  -1 -10   3 -2.4607 5.56764   2
   2 -10   4 2.18715 0.83063   2
   0  -9   4 5.20881 2.18185  -1
   0  -9   4 5.20881 2.18185   2
   1  -9   4 9.58122 5.08078  -1
  -1  -9   3 9.58122 5.08078   2
   2  -9   4 0.09717 0.93022   2
   3  -9   4 21.7833 2.39118  -1
  -3  -9   2 21.7833 2.39118   2
  -2  -8   4 11.1892 1.12498   2
  -1  -8   4 17.1646 8.28751  -1
   1  -8   5 17.1646 8.28751   2
   0  -8   4 3.50460 1.80402  -1
   0  -8   4 3.50460 1.80402   2
   1  -8   4 22.6097 7.15423  -1
  -1  -8   3 22.6097 7.15423   2
   2  -8   4 4.12800 1.50014   2
   2  -8   4 18.1232 10.1823  -1
  -2  -9   2 18.1232 10.1823   2
   2  -8   4 12.8038 8.95196  -1
  -2  -8   3 12.8038 8.95196   2
   3  -8   4 1.38734 1.59393  -1
  -3  -8   2 1.38734 1.59393   2
  -1  -7   4 4.96133 6.73395  -1
   1  -7   5 4.96133 6.73395   2
   0  -7   4 1.93436 1.70116  -1
   0  -7   4 1.93436 1.70116   2
   1  -7   4 16.9909 4.43574  -1
  -1  -7   3 16.9909 4.43574   2
   2  -7   4 15.8730 1.45447   2
   2  -7   4 49.4627 14.7340  -1
  -2  -7   3 49.4627 14.7340   2
   3  -7   4 -3.8645 4.33759  -1
  -3  -7   2 -3.8645 4.33759   2
  -3  -6   4 19.8832 3.47938  -1
   3  -6   6 19.8832 3.47938   2
  -2  -6   4 4.23410 1.07689   2
  -1  -6   4 487.213 10.1759  -1
   1  -6   5 487.213 10.1759   2
   0  -6   4 14.1730 1.79664  -1
   0  -6   4 14.1730 1.79664   2
   1  -6   4 46.8378 4.58595  -1
  -1  -6   3 46.8378 4.58595   2
   2  -6   4 -42.843 1.02685   2
   2  -6   4 17.6227 7.90069  -1
  -2  -6   3 17.6227 7.90069   2
   3  -6   4 11.1591 2.94203  -1
  -3  -6   2 11.1591 2.94203   2
   4  -6   4 -1.5504 2.41882  -1
  -4  -6   1 -1.5504 2.41882   2
  -3  -5   4 14.7149 4.74648  -1
   3  -5   6 14.7149 4.74648   2
  -2  -5   4 73.7389 9.64196  -1
   2  -4   6 73.7389 9.64196   2
  -1  -5   4 102.532 5.65744  -1
   1  -5   5 102.532 5.65744   2
   0  -5   4 17.3561 1.60811  -1
   0  -5   4 17.3561 1.60811   2
   1  -5   4 66.5418 4.10416  -1
  -1  -5   3 66.5418 4.10416   2
   2  -5   4 613.751 6.64555   2
   2  -5   4 930.319 27.5701  -1
  -2  -5   3 930.319 27.5701   2
   3  -5   4 20.5688 2.59480  -1
  -3  -5   2 20.5688 2.59480   2
   4  -5   4 30.9422 4.56360  -1
  -4  -5   1 30.9422 4.56360   2
  -4  -4   4 -0.1429 0.69660   2
  -3  -4   4 2.11351 2.18954  -1
   3  -4   6 2.11351 2.18954   2
  -1  -4   4 602.876 438.784  -1
   1  -4   5 602.876 438.784   2
   0  -4   4 41.2255 2.66536  -1
   0  -4   4 41.2255 2.66536   2
   1  -4   4 331.454 9.59696  -1
  -1  -4   3 331.454 9.59696   2
   2  -4   4 8.48533 0.85858   2
   2  -4   4 26.1362 11.9279  -1
  -2  -4   3 26.1362 11.9279   2
   3  -4   4 80.0314 7.31802  -1
  -3  -4   2 80.0314 7.31802   2
   4  -4   4 12.7508 3.77281  -1
  -4  -4   1 12.7508 3.77281   2
  -3  -3   4 39.3533 2.08989  -1
   3  -3   6 39.3533 2.08989   2
  -2  -3   4 15.1020 1.82259   2
  -2  -3   4 -18.935 26.3809  -1
   2  -3   5 -18.935 26.3809   2
  -1  -3   4 -235.23 319.607  -1
   1  -3   5 -235.23 319.607   2
   0  -3   4 147.849 6.31295  -1
   0  -3   4 147.849 6.31295   2
   1  -3   4 13.0193 5.29153  -1
  -1  -3   3 13.0193 5.29153   2
   2  -3   4 0.62530 9.26156  -1
  -2  -3   3 0.62530 9.26156   2
   2  -3   4 1.39427 0.70588   2
   3  -3   4 47.9089 2.89161  -1
  -3  -3   2 47.9089 2.89161   2
   4  -3   4 17.7463 4.59346  -1
  -4  -3   1 17.7463 4.59346   2
  -4  -2   4 7.90391 1.18428  -1
   4  -2   7 7.90391 1.18428   2
  -3  -2   4 19.6343 3.65223  -1
   3  -2   6 19.6343 3.65223   2
  -2  -2   4 132.169 138.258   2
  -1  -2   4 19.8564 2.89755  -1
   1  -2   5 19.8564 2.89755   2
   0  -2   4 -94.220 212.358  -1
   0  -2   4 -94.220 212.358   2
   1  -2   4 103.685 7.80423  -1
  -1  -2   3 103.685 7.80423   2
   2  -2   4 4.80174 1.19773   2
   3  -2   4 1.17630 2.19848  -1
  -3  -2   2 1.17630 2.19848   2
   4  -2   4 6.20911 2.51923  -1
  -4  -2   1 6.20911 2.51923   2
  -4  -1   4 1.80541 1.39007  -1
   4  -1   7 1.80541 1.39007   2
  -3  -1   4 296.350 6.69556  -1
   3  -1   6 296.350 6.69556   2
  -1  -1   4 102.840 4.78258  -1
   1  -1   5 102.840 4.78258   2
   0  -1   4 247.073 6.71775  -1
   0  -1   4 247.073 6.71775   2
   2  -1   4 13.8925 1.34239   2
   3  -1   4 35.4436 3.18857  -1
  -3  -1   2 35.4436 3.18857   2
   4  -1   4 5.44931 1.66461  -1
  -4  -1   1 5.44931 1.66461   2
  -3   0   4 21.4964 2.95549  -1
   3   0   6 21.4964 2.95549   2
  -2   0   4 398.408 5.38118   2
  -1   0   4 59.3553 3.39461  -1
   1   0   5 59.3553 3.39461   2
   0   0   4 72.8826 3.75835  -1
   0   0   4 72.8826 3.75835   2
   1   0   4 517.226 20.2720  -1
  -1   0   3 517.226 20.2720   2
   2   0   4 230.401 4.11143   2
   3   0   4 12.4269 3.04282  -1
  -3   0   2 12.4269 3.04282   2
   4   0   4 28.4934 2.56284  -1
  -4   0   1 28.4934 2.56284   2
   4   0   4 104.807 16.4520  -1
  -4   0   2 104.807 16.4520   2
  -4   0   1 104.807 16.4520   2
  -3   1   4 32.5795 2.65559  -1
   3   1   6 32.5795 2.65559   2
  -2   1   4 79.1266 2.25609   2
  -1   1   4 694.557 29.0191  -1
   1   1   5 694.557 29.0191   2
   0   1   4 848.366 17.0930  -1
   0   1   4 848.366 17.0930   2
   1   1   4 396.267 12.2081  -1
  -1   1   3 396.267 12.2081   2
   3   1   4 7.79067 3.20731  -1
  -3   1   2 7.79067 3.20731   2
   4   1   4 9.75477 1.78217  -1
  -4   1   1 9.75477 1.78217   2
  -4   2   4 34.4898 3.49166  -1
   4   2   7 34.4898 3.49166   2
  -3   2   4 3.62134 2.54264  -1
   3   2   6 3.62134 2.54264   2
  -2   2   4 149.673 3.18238   2
  -1   2   4 35.3167 5.36900  -1
   1   2   5 35.3167 5.36900   2
   0   2   4 -77.099 132.324  -1
   0   2   4 -77.099 132.324   2
   1   2   4 334.653 11.1054  -1
  -1   2   3 334.653 11.1054   2
   2   2   4 42.9880 2.63526   2
   3   2   4 3.62845 2.52294  -1
  -3   2   2 3.62845 2.52294   2
   4   2   4 12.9594 1.96650  -1
  -4   2   1 12.9594 1.96650   2
  -3   3   4 48.2573 2.53243  -1
   3   3   6 48.2573 2.53243   2
  -1   3   4 380.973 10.1345  -1
   1   3   5 380.973 10.1345   2
   0   3   4 572.336 11.1041  -1
   0   3   4 572.336 11.1041   2
   1   3   4 404.837 16.7537  -1
  -1   3   3 404.837 16.7537   2
   2   3   4 28.6309 10.6078  -1
  -2   3   3 28.6309 10.6078   2
   2   3   4 119.640 9.82362  -1
  -2   3   2 119.640 9.82362   2
   3   3   4 49.8528 2.72200  -1
  -3   3   2 49.8528 2.72200   2
   4   3   4 0.04627 1.67218  -1
  -4   3   1 0.04627 1.67218   2
  -4   4   4 13.0545 2.78461  -1
   4   4   7 13.0545 2.78461   2
  -3   4   4 57.6300 2.71768  -1
   3   4   6 57.6300 2.71768   2
  -2   4   4 -40.593 0.99766   2
  -1   4   4 160.243 5.60760  -1
   1   4   5 160.243 5.60760   2
   0   4   4 118.042 164.155  -1
   0   4   4 118.042 164.155   2
   1   4   4 978.010 36.1476  -1
  -1   4   3 978.010 36.1476   2
   2   4   4 3.61839 1.09144   2
   3   4   4 18.8136 3.11741  -1
  -3   4   2 18.8136 3.11741   2
   4   4   4 3.81730 1.82346  -1
  -4   4   1 3.81730 1.82346   2
  -4   5   4 22.8796 3.49982  -1
   4   5   7 22.8796 3.49982   2
  -3   5   4 40.9115 3.12600  -1
   3   5   6 40.9115 3.12600   2
  -2   5   4 -1.3369 1.16812   2
  -2   5   4 59.1086 15.5829  -1
   2   5   6 59.1086 15.5829   2
  -1   5   4 211.191 9.97818  -1
   1   5   5 211.191 9.97818   2
   0   5   4 29.2738 3.65591  -1
   0   5   4 29.2738 3.65591   2
   1   5   4 20.5465 5.34884  -1
  -1   5   3 20.5465 5.34884   2
   2   5   4 137.021 18.6838  -1
  -2   5   3 137.021 18.6838   2
   2   5   4 9.09002 1.27729   2
   3   5   4 30.7270 2.23941  -1
  -3   5   2 30.7270 2.23941   2
   4   5   4 -2.6230 4.21810  -1
  -4   5   1 -2.6230 4.21810   2
  -4   6   4 5.35228 2.24711  -1
   4   6   7 5.35228 2.24711   2
  -3   6   4 129.257 4.24993  -1
   3   6   6 129.257 4.24993   2
  -2   6   4 25.0845 7.52596  -1
   2   6   5 25.0845 7.52596   2
  -1   6   4 715.192 26.9950  -1
   1   6   5 715.192 26.9950   2
   0   6   4 4.09296 2.91793  -1
   0   6   4 4.09296 2.91793   2
   1   6   4 115.881 4.01314  -1
  -1   6   3 115.881 4.01314   2
   2   6   4 80.1904 2.03442   2
   2   6   4 62.2583 20.5997  -1
  -2   6   3 62.2583 20.5997   2
   3   6   4 3.16109 2.46243  -1
  -3   6   2 3.16109 2.46243   2
   4   6   4 5.82446 2.43753  -1
  -4   6   1 5.82446 2.43753   2
   4   6   4 28.4857 10.1830  -1
   4   5   3 28.4857 10.1830  -1
  -4   5   0 28.4857 10.1830   2
  -4   7   4 40.7408 3.22526  -1
   4   7   7 40.7408 3.22526   2
  -3   7   4 14.0658 11.8981  -1
   3   7   6 14.0658 11.8981   2
  -1   7   4 42.1730 4.26170  -1
   1   7   5 42.1730 4.26170   2
   0   7   4 19.5470 2.44413  -1
   0   7   4 19.5470 2.44413   2
   1   7   4 48.9349 2.79669  -1
  -1   7   3 48.9349 2.79669   2
   2   7   4 107.884 9.03121  -1
  -2   7   3 107.884 9.03121   2
   3   7   4 13.4369 3.38687  -1
  -3   7   2 13.4369 3.38687   2
   4   7   4 8.14613 2.23963  -1
  -4   7   1 8.14613 2.23963   2
   4   7   4 22.2865 7.75950  -1
   4   6   3 22.2865 7.75950  -1
  -4   6   0 22.2865 7.75950   2
  -4   8   4 2.24844 0.95184   2
  -3   8   4 11.7596 3.06979  -1
   3   8   6 11.7596 3.06979   2
  -1   8   4 19.7704 4.33653  -1
   1   8   5 19.7704 4.33653   2
   0   8   4 1.63780 1.99892  -1
   0   8   4 1.63780 1.99892   2
   1   8   4 37.0335 2.69505  -1
  -1   8   3 37.0335 2.69505   2
   2   8   4 11.4417 17.9786  -1
  -2   8   3 11.4417 17.9786   2
   3   8   4 18.9052 3.80737  -1
  -3   8   2 18.9052 3.80737   2
   4   8   4 1.94128 0.97510   2
   4   8   4 2.99387 2.59005  -1
  -4   8   1 2.99387 2.59005   2
  -3   9   4 13.8319 2.52228  -1
   3   9   6 13.8319 2.52228   2
  -2   9   4 70.7249 5.51522  -1
   2   9   5 70.7249 5.51522   2
  -1   9   4 8.93118 3.36799  -1
   1   9   5 8.93118 3.36799   2
   0   9   4 190.522 4.32475  -1
   0   9   4 190.522 4.32475   2
   1   9   4 16.1424 2.71306  -1
  -1   9   3 16.1424 2.71306   2
   2   9   4 38.6548 7.21957  -1
  -2   9   3 38.6548 7.21957   2
   3   9   4 12.9408 2.21146  -1
  -3   9   2 12.9408 2.21146   2
   4   9   4 0.11033 0.77632   2
  -3  10   4 38.5456 13.1314  -1
   3  10   6 38.5456 13.1314   2
  -2  10   4 395.734 286.289   2
  -1  10   4 48.8924 7.67614  -1
   1  10   5 48.8924 7.67614   2
   0  10   4 514.272 10.0224  -1
   0  10   4 514.272 10.0224   2
   1  10   4 466.245 960.393  -1
  -1  10   3 466.245 960.393   2
   2  10   4 12.4267 1.86326   2
   2  10   4 36.7531 6.38318  -1
  -2  10   3 36.7531 6.38318   2
   3  10   4 -3.5372 3.89545  -1
  -3  10   2 -3.5372 3.89545   2
  -3  11   4 36.8793 3.71011  -1
   3  11   6 36.8793 3.71011   2
  -2  11   4 27.6304 5.59090  -1
   2  11   5 27.6304 5.59090   2
  -1  11   4 20.5944 4.89207  -1
   1  11   5 20.5944 4.89207   2
   0  11   4 79.1850 2.76183  -1
   0  11   4 79.1850 2.76183   2
   1  11   4 287.883 8.35157  -1
  -1  11   3 287.883 8.35157   2
   2  11   4 39.8700 5.45359  -1
  -2  11   3 39.8700 5.45359   2
   3  11   4 -0.6993 2.36503  -1
  -3  11   2 -0.6993 2.36503   2
  -3  12   4 0.44624 1.07057   2
  -2  12   4 -0.0802 1.04923   2
  -1  12   4 21.0959 4.25082  -1
   1  12   5 21.0959 4.25082   2
   0  12   4 4.85515 5.84809  -1
   0  12   4 4.85515 5.84809   2
   1  12   4 4.82290 3.17550  -1
  -1  12   3 4.82290 3.17550   2
   2  12   4 1.91212 1.32803   2
   3  12   4 0.32289 0.82892   2
  -2  13   4 4.60392 0.86938   2
  -2  13   4 28.5510 8.32539  -1
   2  13   5 28.5510 8.32539   2
  -1  13   4 11.9242 3.38694  -1
   1  13   5 11.9242 3.38694   2
   0  13   4 10.4512 2.62319  -1
   0  13   4 10.4512 2.62319   2
   1  13   4 15.7870 6.44939  -1
  -1  13   3 15.7870 6.44939   2
  -2  14   4 3.87798 2.27966   2
   0  14   4 23.1839 5.07152  -1
   0  14   4 23.1839 5.07152   2
   1  14   4 10.6217 4.67558  -1
  -1  14   3 10.6217 4.67558   2
  -1  15   4 1.58972 1.54620   2
   0  15   4 32.6673 2.57807  -1
   0  15   4 32.6673 2.57807   2
   1  15   4 0.07765 0.99000   2
   0 -11   5 7.51391 2.63741  -1
   0 -11   5 7.51391 2.63741   2
  -1 -10   5 0.97170 0.86587   2
   0 -10   5 2.79856 3.64143  -1
   0 -10   5 2.79856 3.64143   2
   1 -10   5 11.6725 5.56823  -1
  -1 -10   4 11.6725 5.56823   2
   2 -10   5 39.3627 3.32856   2
  -2  -9   5 0.17735 0.75561   2
  -1  -9   5 -2.4912 5.77122  -1
   1  -9   6 -2.4912 5.77122   2
   0  -9   5 11.0698 2.16727  -1
   0  -9   5 11.0698 2.16727   2
   1  -9   5 14.8070 3.74441  -1
  -1  -9   4 14.8070 3.74441   2
   1  -9   5 -0.2247 0.88042   2
  -1  -8   5 5.61531 7.07203  -1
   1  -8   6 5.61531 7.07203   2
   0  -8   5 2.83651 1.92446  -1
   0  -8   5 2.83651 1.92446   2
   1  -8   5 16.1766 4.79425  -1
  -1  -8   4 16.1766 4.79425   2
   2  -8   5 10.8797 1.75368   2
  -2  -7   5 0.54956 0.91268   2
  -1  -7   5 4.51540 5.35484  -1
   1  -7   6 4.51540 5.35484   2
   0  -7   5 -2.3006 1.47351  -1
   0  -7   5 -2.3006 1.47351   2
   1  -7   5 18.4432 4.07858  -1
  -1  -7   4 18.4432 4.07858   2
   2  -7   5 24.9192 2.29037   2
   2  -7   5 17.2795 10.2610  -1
  -2  -8   3 17.2795 10.2610   2
   2  -7   5 14.6650 9.58167  -1
  -2  -7   4 14.6650 9.58167   2
   3  -7   5 2.19220 2.26560  -1
  -3  -7   3 2.19220 2.26560   2
  -1  -6   5 87.0444 5.52167  -1
   1  -6   6 87.0444 5.52167   2
   0  -6   5 4.06471 1.67067  -1
   0  -6   5 4.06471 1.67067   2
   1  -6   5 375.684 12.6135  -1
  -1  -6   4 375.684 12.6135   2
   2  -6   5 2.36873 1.14371   2
   3  -6   5 7.60130 2.43957  -1
  -3  -6   3 7.60130 2.43957   2
  -3  -5   5 20.4765 3.42665  -1
   3  -5   7 20.4765 3.42665   2
  -2  -5   5 15.2047 1.32440   2
  -1  -5   5 1728.85 773.001  -1
   1  -5   6 1728.85 773.001   2
   0  -5   5 44.0851 2.03681  -1
   0  -5   5 44.0851 2.03681   2
   1  -5   5 100.074 4.78815  -1
  -1  -5   4 100.074 4.78815   2
   2  -5   5 144.296 2.76520   2
   2  -5   5 231.163 10.6857  -1
  -2  -5   4 231.163 10.6857   2
   3  -5   5 24.1407 2.55160  -1
  -3  -5   3 24.1407 2.55160   2
  -3  -4   5 6.39517 4.42102  -1
   3  -4   7 6.39517 4.42102   2
  -1  -4   5 295.175 14.7455  -1
   1  -4   6 295.175 14.7455   2
   0  -4   5 52.6037 2.25961  -1
   0  -4   5 52.6037 2.25961   2
   1  -4   5 16.6993 4.85535  -1
  -1  -4   4 16.6993 4.85535   2
   2  -4   5 29.7523 1.23188   2
   2  -4   5 23.8497 18.9816  -1
  -2  -4   4 23.8497 18.9816   2
   3  -4   5 25.4394 3.21624  -1
  -3  -4   3 25.4394 3.21624   2
   4  -4   5 12.1576 3.76156  -1
  -4  -4   2 12.1576 3.76156   2
  -3  -3   5 -1.3250 2.33259  -1
   3  -3   7 -1.3250 2.33259   2
  -1  -3   5 105.707 6.23848  -1
   1  -3   6 105.707 6.23848   2
   0  -3   5 1034.09 378.335  -1
   0  -3   5 1034.09 378.335   2
   1  -3   5 53.7455 4.78498  -1
  -1  -3   4 53.7455 4.78498   2
   3  -3   5 1.73492 5.43933  -1
  -3  -3   3 1.73492 5.43933   2
   4  -3   5 4.12381 1.54873  -1
  -4  -3   2 4.12381 1.54873   2
  -3  -2   5 7.40353 2.04190  -1
   3  -2   7 7.40353 2.04190   2
  -2  -2   5 0.63999 0.89551   2
  -2  -2   5 3.90652 28.2676  -1
   2  -2   6 3.90652 28.2676   2
  -1  -2   5 53.6570 4.94822  -1
   1  -2   6 53.6570 4.94822   2
   0  -2   5 30.5317 3.17240  -1
   0  -2   5 30.5317 3.17240   2
   1  -2   5 6.82408 6.78884  -1
  -1  -2   4 6.82408 6.78884   2
   2  -2   5 32.9463 1.30254   2
   3  -2   5 18.4925 2.80773  -1
  -3  -2   3 18.4925 2.80773   2
   4  -2   5 23.0516 4.00741  -1
  -4  -2   2 23.0516 4.00741   2
  -4  -1   5 17.7741 3.70006  -1
   4  -1   8 17.7741 3.70006   2
  -3  -1   5 69.7288 9.34860  -1
   3  -1   7 69.7288 9.34860   2
  -2  -1   5 1.27348 0.98882   2
  -1  -1   5 14.4850 3.73110  -1
   1  -1   6 14.4850 3.73110   2
   0  -1   5 133.952 3.82798  -1
   0  -1   5 133.952 3.82798   2
   1  -1   5 122.426 11.9736  -1
  -1  -1   4 122.426 11.9736   2
   2  -1   5 -6.3064 0.93051   2
   3  -1   5 27.1416 2.47351  -1
  -3  -1   3 27.1416 2.47351   2
   4  -1   5 1.41069 2.10055  -1
  -4  -1   2 1.41069 2.10055   2
  -4   0   5 16.4759 2.54226  -1
   4   0   8 16.4759 2.54226   2
  -3   0   5 71.4596 13.6423  -1
   3   0   7 71.4596 13.6423   2
  -2   0   5 0.73494 0.92700   2
  -1   0   5 268.910 9.01394  -1
   1   0   6 268.910 9.01394   2
   0   0   5 1071.51 21.1489  -1
   0   0   5 1071.51 21.1489   2
   1   0   5 93.2725 20.6363  -1
  -1   0   4 93.2725 20.6363   2
   2   0   5 -2.2327 1.02670   2
   3   0   5 9.80730 2.33312  -1
  -3   0   3 9.80730 2.33312   2
   4   0   5 27.0860 2.17983  -1
  -4   0   2 27.0860 2.17983   2
  -4   1   5 0.28924 1.68066  -1
   4   1   8 0.28924 1.68066   2
  -3   1   5 330.359 8.69038  -1
   3   1   7 330.359 8.69038   2
  -2   1   5 24.3415 1.62881   2
  -1   1   5 122.450 8.17667  -1
   1   1   6 122.450 8.17667   2
   0   1   5 348.854 9.75531  -1
   0   1   5 348.854 9.75531   2
   1   1   5 601.477 23.0505  -1
  -1   1   4 601.477 23.0505   2
   2   1   5 25.9629 1.25384   2
   3   1   5 28.3317 2.55815  -1
  -3   1   3 28.3317 2.55815   2
   4   1   5 -2.0768 2.20741  -1
  -4   1   2 -2.0768 2.20741   2
  -4   2   5 25.2597 2.11004  -1
   4   2   8 25.2597 2.11004   2
  -3   2   5 28.7043 3.47248  -1
   3   2   7 28.7043 3.47248   2
  -2   2   5 1.13803 1.18496   2
  -1   2   5 103.309 5.56935  -1
   1   2   6 103.309 5.56935   2
   0   2   5 182.128 5.58207  -1
   0   2   5 182.128 5.58207   2
   1   2   5 56.0661 4.01988  -1
  -1   2   4 56.0661 4.01988   2
   2   2   5 18.0590 1.44306   2
   2   2   5 5.76473 22.3901  -1
  -2   2   3 5.76473 22.3901   2
   3   2   5 17.2768 3.09310  -1
  -3   2   3 17.2768 3.09310   2
   4   2   5 9.88130 2.08209  -1
  -4   2   2 9.88130 2.08209   2
  -4   3   5 5.35103 1.66141  -1
   4   3   8 5.35103 1.66141   2
  -3   3   5 23.9569 3.26096  -1
   3   3   7 23.9569 3.26096   2
  -2   3   5 57.6261 2.27245   2
  -1   3   5 32.0038 7.21477  -1
   1   3   6 32.0038 7.21477   2
   0   3   5 -24.889 179.944  -1
   0   3   5 -24.889 179.944   2
   1   3   5 433.982 10.6581  -1
  -1   3   4 433.982 10.6581   2
   2   3   5 -12.067 1.24731   2
   3   3   5 7.31145 2.61707  -1
  -3   3   3 7.31145 2.61707   2
   4   3   5 15.3438 1.85188  -1
  -4   3   2 15.3438 1.85188   2
  -4   4   5 8.27090 2.92167  -1
   4   4   8 8.27090 2.92167   2
  -3   4   5 146.895 5.29168  -1
   3   4   7 146.895 5.29168   2
  -2   4   5 19.2573 1.41793   2
  -1   4   5 50.0762 5.22236  -1
   1   4   6 50.0762 5.22236   2
   0   4   5 2.54752 2.71747  -1
   0   4   5 2.54752 2.71747   2
   1   4   5 192.262 7.26921  -1
  -1   4   4 192.262 7.26921   2
   2   4   5 -3.7011 9.57863  -1
  -2   4   3 -3.7011 9.57863   2
   3   4   5 72.5197 3.58015  -1
  -3   4   3 72.5197 3.58015   2
   4   4   5 5.41157 1.79962  -1
  -4   4   2 5.41157 1.79962   2
  -4   5   5 36.9619 3.37512  -1
   4   5   8 36.9619 3.37512   2
  -3   5   5 4.42258 3.13111  -1
   3   5   7 4.42258 3.13111   2
  -2   5   5 23.6448 1.92457   2
  -2   5   5 98.8482 10.9843  -1
   2   5   6 98.8482 10.9843   2
  -1   5   5 232.544 7.77574  -1
   1   5   6 232.544 7.77574   2
   0   5   5 515.389 14.2888  -1
   0   5   5 515.389 14.2888   2
   1   5   5 285.675 9.54035  -1
  -1   5   4 285.675 9.54035   2
   3   5   5 23.5929 2.66002  -1
  -3   5   3 23.5929 2.66002   2
   4   5   5 69.7737 6.64172  -1
  -4   5   2 69.7737 6.64172   2
  -4   6   5 17.0252 2.63421  -1
   4   6   8 17.0252 2.63421   2
  -3   6   5 216.349 9.34487  -1
   3   6   7 216.349 9.34487   2
  -2   6   5 23.6903 9.71933  -1
   2   6   6 23.6903 9.71933   2
  -1   6   5 194.903 7.77738  -1
   1   6   6 194.903 7.77738   2
   0   6   5 -0.6050 2.98667  -1
   0   6   5 -0.6050 2.98667   2
   1   6   5 629.877 13.6390  -1
  -1   6   4 629.877 13.6390   2
   3   6   5 55.7798 2.56418  -1
  -3   6   3 55.7798 2.56418   2
   4   6   5 14.9248 2.26919  -1
  -4   6   2 14.9248 2.26919   2
  -4   7   5 3.43010 2.50901  -1
   4   7   8 3.43010 2.50901   2
  -3   7   5 21.6071 7.61043  -1
   3   7   7 21.6071 7.61043   2
  -2   7   5 -8.3240 1.92913   2
  -2   7   5 4.42910 15.6794  -1
   2   7   7 4.42910 15.6794   2
  -1   7   5 28.3343 4.36898  -1
   1   7   6 28.3343 4.36898   2
   0   7   5 29.3932 2.95128  -1
   0   7   5 29.3932 2.95128   2
   1   7   5 30.8515 2.71593  -1
  -1   7   4 30.8515 2.71593   2
   2   7   5 18.8704 1.38671   2
   3   7   5 0.66191 3.50933  -1
  -3   7   3 0.66191 3.50933   2
   4   7   5 -2.8456 2.19179  -1
  -4   7   2 -2.8456 2.19179   2
  -4   8   5 1.97871 0.69002   2
  -3   8   5 4.61660 2.93589  -1
   3   8   7 4.61660 2.93589   2
  -2   8   5 76.4155 12.9976  -1
   2   8   6 76.4155 12.9976   2
   2   8   7 76.4155 12.9976   2
  -2   8   5 32.0608 17.0155  -1
   2   8   7 32.0608 17.0155   2
  -1   8   5 114.050 7.13150  -1
   1   8   6 114.050 7.13150   2
   0   8   5 75.1070 3.68240  -1
   0   8   5 75.1070 3.68240   2
   1   8   5 36.4127 2.66346  -1
  -1   8   4 36.4127 2.66346   2
   2   8   5 43.6463 16.3506  -1
  -2   8   4 43.6463 16.3506   2
   3   8   5 5.29089 2.60775  -1
  -3   8   3 5.29089 2.60775   2
   4   8   5 2.41558 2.18439  -1
  -4   8   2 2.41558 2.18439   2
   4   8   5 0.10982 0.86377   2
  -3   9   5 3.61901 2.59249  -1
   3   9   7 3.61901 2.59249   2
  -2   9   5 124.100 228.099   2
  -1   9   5 56.0106 4.33717  -1
   1   9   6 56.0106 4.33717   2
   0   9   5 7.42721 4.15426  -1
   0   9   5 7.42721 4.15426   2
   1   9   5 0.51732 2.05528  -1
  -1   9   4 0.51732 2.05528   2
   2   9   5 55.7901 7.61863  -1
  -2   9   4 55.7901 7.61863   2
   3   9   5 4.19010 3.71995  -1
  -3   9   3 4.19010 3.71995   2
   4   9   5 4.20017 1.02014   2
   4   9   5 4.57884 2.42627  -1
  -4   9   2 4.57884 2.42627   2
  -3  10   5 40.7172 17.5324  -1
   3  10   7 40.7172 17.5324   2
  -2  10   5 -17.643 1.33757   2
  -1  10   5 52.7556 4.68147  -1
   1  10   6 52.7556 4.68147   2
   0  10   5 595.843 11.6188  -1
   0  10   5 595.843 11.6188   2
   1  10   5 40.5641 3.20762  -1
  -1  10   4 40.5641 3.20762   2
   2  10   5 1.68928 1.18107   2
   3  10   5 13.3942 4.23954  -1
  -3  10   3 13.3942 4.23954   2
  -3  11   5 48.6427 6.87794  -1
   3  11   7 48.6427 6.87794   2
  -2  11   5 47.1515 17.6555  -1
   2  11   7 47.1515 17.6555   2
  -1  11   5 7.60223 7.06867  -1
   1  11   6 7.60223 7.06867   2
   0  11   5 23.5637 2.28433  -1
   0  11   5 23.5637 2.28433   2
   1  11   5 39.8778 17.1158  -1
  -1  11   4 39.8778 17.1158   2
   2  11   5 15.0528 6.19268  -1
  -2  11   4 15.0528 6.19268   2
   3  11   5 20.1635 3.12820  -1
  -3  11   3 20.1635 3.12820   2
  -3  12   5 4.77021 2.57594   2
  -2  12   5 0.76173 1.06254   2
  -1  12   5 -2.7911 4.23974  -1
   1  12   6 -2.7911 4.23974   2
   0  12   5 296.940 8.55926  -1
   0  12   5 296.940 8.55926   2
   1  12   5 6.72322 3.50353  -1
  -1  12   4 6.72322 3.50353   2
   2  12   5 0.57807 1.09863   2
   3  12   5 -0.1277 0.83195   2
   3  12   5 0.04361 2.03646  -1
  -3  12   3 0.04361 2.03646   2
  -2  13   5 0.75824 0.85643   2
  -2  13   5 20.0344 8.41970  -1
   2  13   6 20.0344 8.41970   2
  -1  13   5 16.5583 2.89273  -1
   1  13   6 16.5583 2.89273   2
   0  13   5 14.2262 2.98313  -1
   0  13   5 14.2262 2.98313   2
   1  13   5 18.6630 3.76360  -1
  -1  13   4 18.6630 3.76360   2
  -2  14   5 1.45042 0.83755   2
  -1  14   5 17.6413 3.12445  -1
   1  14   6 17.6413 3.12445   2
   1  14   5 3.38376 1.22914   2
   1  14   5 9.85910 3.93857  -1
  -1  14   4 9.85910 3.93857   2
   2  14   5 -0.4974 1.58674   2
  -1  15   5 -0.9323 1.07506   2
   0  15   5 -0.3282 1.42045  -1
   0  15   5 -0.3282 1.42045   2
   1  15   5 3.89616 1.31725   2
   0 -10   6 9.03717 2.55507  -1
   0 -10   6 9.03717 2.55507   2
   1 -10   6 2.43961 1.32173   2
  -1  -9   6 -0.1584 0.73273   2
   0  -9   6 7.85282 2.00973  -1
   0  -9   6 7.85282 2.00973   2
   1  -9   6 3.67682 8.25111  -1
  -1  -9   5 3.67682 8.25111   2
   2  -9   6 3.38020 2.19295   2
  -2  -8   6 1.23929 0.88933   2
   0  -8   6 11.2329 2.09505  -1
   0  -8   6 11.2329 2.09505   2
   1  -8   6 6.76542 4.08180  -1
  -1  -8   5 6.76542 4.08180   2
   2  -8   6 8.92955 6.97450  -1
  -2  -9   4 8.92955 6.97450   2
   2  -8   6 18.5938 1.87707   2
  -1  -7   6 -8.7137 7.08228  -1
   1  -7   7 -8.7137 7.08228   2
   0  -7   6 130.953 4.22828  -1
   0  -7   6 130.953 4.22828   2
   1  -7   6 -1.8471 4.79883  -1
  -1  -7   5 -1.8471 4.79883   2
   2  -7   6 0.39510 1.02557   2
   3  -7   6 -1.0191 2.61921  -1
  -3  -7   4 -1.0191 2.61921   2
  -2  -6   6 0.83937 0.98041   2
  -1  -6   6 10.0232 5.02821  -1
   1  -6   7 10.0232 5.02821   2
   0  -6   6 11.3226 1.78968  -1
   0  -6   6 11.3226 1.78968   2
   1  -6   6 64.2409 5.94939  -1
  -1  -6   5 64.2409 5.94939   2
   2  -6   6 14.4887 1.40892   2
   2  -6   6 50.4809 6.08892  -1
  -2  -6   5 50.4809 6.08892   2
   3  -6   6 -3.9298 4.03132  -1
  -3  -6   4 -3.9298 4.03132   2
  -2  -5   6 13.0431 1.14807   2
  -1  -5   6 30.0659 8.09227  -1
   1  -5   7 30.0659 8.09227   2
   0  -5   6 3.06156 1.62958  -1
   0  -5   6 3.06156 1.62958   2
   1  -5   6 6.40270 7.65419  -1
  -1  -5   5 6.40270 7.65419   2
   2  -5   6 285.508 344.696   2
   3  -5   6 19.4122 2.75384  -1
  -3  -5   4 19.4122 2.75384   2
  -3  -4   6 16.2145 5.67020  -1
   3  -4   8 16.2145 5.67020   2
  -2  -4   6 1.73177 1.17511   2
  -1  -4   6 52.1740 3.80487  -1
   1  -4   7 52.1740 3.80487   2
   0  -4   6 27.6546 2.47495  -1
   0  -4   6 27.6546 2.47495   2
   1  -4   6 301.287 8.06989  -1
  -1  -4   5 301.287 8.06989   2
   2  -4   6 28.9671 17.1565  -1
  -2  -4   5 28.9671 17.1565   2
   3  -4   6 2.75570 2.26105  -1
  -3  -4   4 2.75570 2.26105   2
  -3  -3   6 19.7856 6.22339  -1
   3  -3   8 19.7856 6.22339   2
  -2  -3   6 3.75151 1.06583   2
  -1  -3   6 88.7805 6.35907  -1
   1  -3   7 88.7805 6.35907   2
   0  -3   6 13.0209 1.41054  -1
   0  -3   6 13.0209 1.41054   2
   1  -3   6 158.131 4.76204  -1
  -1  -3   5 158.131 4.76204   2
   2  -3   6 -4.4912 0.77473   2
   2  -3   6 71.7125 17.3646  -1
  -2  -3   5 71.7125 17.3646   2
   3  -3   6 42.9081 2.96196  -1
  -3  -3   4 42.9081 2.96196   2
   4  -3   6 7.23120 1.41309  -1
  -4  -3   3 7.23120 1.41309   2
  -3  -2   6 5.82449 4.74576  -1
   3  -2   8 5.82449 4.74576   2
  -1  -2   6 53.5444 8.02994  -1
   1  -2   7 53.5444 8.02994   2
   0  -2   6 50.9689 2.37088  -1
   0  -2   6 50.9689 2.37088   2
   1  -2   6 65.8591 5.37659  -1
  -1  -2   5 65.8591 5.37659   2
   3  -2   6 17.0953 7.31292  -1
  -3  -2   4 17.0953 7.31292   2
   4  -2   6 18.0443 1.99130  -1
  -4  -2   3 18.0443 1.99130   2
  -3  -1   6 85.6664 2.85829  -1
   3  -1   8 85.6664 2.85829   2
  -1  -1   6 35.0618 8.44526  -1
   1  -1   7 35.0618 8.44526   2
   0  -1   6 -312.07 336.100  -1
   0  -1   6 -312.07 336.100   2
   1  -1   6 7.25833 3.41099  -1
  -1  -1   5 7.25833 3.41099   2
   2  -1   6 -6.4944 0.75450   2
   2  -1   6 6.12073 26.3314  -1
  -2  -1   4 6.12073 26.3314   2
   3  -1   6 323.739 6.53964  -1
  -3  -1   4 323.739 6.53964   2
   4  -1   6 2.95215 2.29019  -1
  -4  -1   3 2.95215 2.29019   2
  -3   0   6 33.3600 3.91792  -1
   3   0   8 33.3600 3.91792   2
  -1   0   6 147.446 5.90457  -1
   1   0   7 147.446 5.90457   2
   0   0   6 1562.58 28.2917  -1
   0   0   6 1562.58 28.2917   2
   1   0   6 242.744 7.36865  -1
  -1   0   5 242.744 7.36865   2
   2   0   6 71.5483 1.57071   2
   3   0   6 21.8815 3.05228  -1
  -3   0   4 21.8815 3.05228   2
   4   0   6 16.7835 3.63422  -1
  -4   0   3 16.7835 3.63422   2
  -3   1   6 107.592 11.0822  -1
   3   1   8 107.592 11.0822   2
  -2   1   6 7.03242 0.97885   2
  -2   1   6 -2.1816 8.13251  -1
   2   1   7 -2.1816 8.13251   2
  -1   1   6 10.3745 4.53533  -1
   1   1   7 10.3745 4.53533   2
   0   1   6 93.8362 3.45939  -1
   0   1   6 93.8362 3.45939   2
   1   1   6 112.881 7.62540  -1
  -1   1   5 112.881 7.62540   2
   2   1   6 -2.0267 0.84585   2
   3   1   6 27.9562 2.70735  -1
  -3   1   4 27.9562 2.70735   2
   4   1   6 -0.3505 2.11599  -1
  -4   1   3 -0.3505 2.11599   2
  -4   2   6 18.0328 2.39824  -1
   4   2   9 18.0328 2.39824   2
  -3   2   6 9.39951 8.25155  -1
   3   2   8 9.39951 8.25155   2
  -2   2   6 52.5607 9.40911  -1
   2   2   7 52.5607 9.40911   2
  -2   2   6 -0.7488 1.05092   2
  -1   2   6 18.2696 3.44338  -1
   1   2   7 18.2696 3.44338   2
   0   2   6 304.693 6.51044  -1
   0   2   6 304.693 6.51044   2
   1   2   6 88.6922 6.53270  -1
  -1   2   5 88.6922 6.53270   2
   2   2   6 2.65824 0.87090   2
   3   2   6 18.1681 4.00241  -1
  -3   2   4 18.1681 4.00241   2
   4   2   6 10.7791 2.20091  -1
  -4   2   3 10.7791 2.20091   2
  -4   3   6 5.19902 2.66023  -1
   4   3   9 5.19902 2.66023   2
  -3   3   6 0.09095 3.13199   2
  -2   3   6 1.47779 0.99611   2
  -2   3   6 8.62464 8.99281  -1
   2   3   7 8.62464 8.99281   2
  -1   3   6 5.27425 4.12633  -1
   1   3   7 5.27425 4.12633   2
   0   3   6 804.689 13.8353  -1
   0   3   6 804.689 13.8353   2
   1   3   6 18.0391 4.10848  -1
  -1   3   5 18.0391 4.10848   2
   2   3   6 30.9475 1.73681   2
   2   3   6 179.056 27.6541  -1
  -2   3   4 179.056 27.6541   2
   3   3   6 47.7770 3.14471  -1
  -3   3   4 47.7770 3.14471   2
   4   3   6 6.70342 2.09421  -1
  -4   3   3 6.70342 2.09421   2
  -4   4   6 4.81551 1.55593  -1
   4   4   9 4.81551 1.55593   2
  -2   4   6 5.68479 0.95711   2
  -1   4   6 159.744 5.26912  -1
   1   4   7 159.744 5.26912   2
   0   4   6 54.5336 2.30564  -1
   0   4   6 54.5336 2.30564   2
   1   4   6 44.1333 4.86471  -1
  -1   4   5 44.1333 4.86471   2
   2   4   6 10.2473 1.11177   2
   3   4   6 55.3208 3.82868  -1
  -3   4   4 55.3208 3.82868   2
   4   4   6 4.37571 2.38208  -1
  -4   4   3 4.37571 2.38208   2
  -4   5   6 13.5447 2.46976  -1
   4   5   9 13.5447 2.46976   2
  -3   5   6 24.9229 10.6753  -1
   3   5   8 24.9229 10.6753   2
  -3   5   6 0.75557 1.45881   2
  -1   5   6 9.01713 3.42254  -1
   1   5   7 9.01713 3.42254   2
   0   5   6 918.455 21.7602  -1
   0   5   6 918.455 21.7602   2
   1   5   6 206.070 5.69816  -1
  -1   5   5 206.070 5.69816   2
   3   5   6 38.0808 2.68848  -1
  -3   5   4 38.0808 2.68848   2
   4   5   6 127.181 6.64647  -1
  -4   5   3 127.181 6.64647   2
  -4   6   6 9.00694 2.23540  -1
   4   6   9 9.00694 2.23540   2
  -3   6   6 384.095 19.1550  -1
   3   6   8 384.095 19.1550   2
  -2   6   6 13.4539 1.18895   2
  -1   6   6 24.2105 5.37628  -1
   1   6   7 24.2105 5.37628   2
   0   6   6 57.2386 3.32843  -1
   0   6   6 57.2386 3.32843   2
   1   6   6 165.883 5.81627  -1
  -1   6   5 165.883 5.81627   2
   2   6   6 -0.2140 11.7616  -1
  -2   6   4 -0.2140 11.7616   2
   2   6   6 -6.6301 7.94430  -1
  -2   6   5 -6.6301 7.94430   2
   3   6   6 103.939 5.18608  -1
  -3   6   4 103.939 5.18608   2
   4   6   6 8.08591 1.89157  -1
  -4   6   3 8.08591 1.89157   2
  -3   7   6 0.90985 3.07117  -1
   3   7   8 0.90985 3.07117   2
  -2   7   6 34.5674 16.7201  -1
   2   7   8 34.5674 16.7201   2
  -1   7   6 33.9183 9.69098  -1
   1   7   7 33.9183 9.69098   2
   0   7   6 -307.42 323.809  -1
   0   7   6 -307.42 323.809   2
   1   7   6 8.14943 4.10501  -1
  -1   7   5 8.14943 4.10501   2
   2   7   6 14.3250 1.25067   2
   2   7   6 29.6740 12.4071  -1
  -2   7   4 29.6740 12.4071   2
   3   7   6 -2.8589 4.52615  -1
  -3   7   4 -2.8589 4.52615   2
   4   7   6 23.7090 2.07587  -1
  -4   7   3 23.7090 2.07587   2
  -3   8   6 5.51633 2.80011  -1
   3   8   8 5.51633 2.80011   2
  -2   8   6 0.62468 17.1009  -1
   2   8   8 0.62468 17.1009   2
  -1   8   6 69.8447 3.68192  -1
   1   8   7 69.8447 3.68192   2
   0   8   6 -4.2336 3.34538  -1
   0   8   6 -4.2336 3.34538   2
   1   8   6 160.485 4.19115  -1
  -1   8   5 160.485 4.19115   2
   3   8   6 40.1172 5.32996  -1
  -3   8   4 40.1172 5.32996   2
   4   8   6 3.78325 0.88951   2
   4   8   6 8.16541 3.56366  -1
  -4   8   3 8.16541 3.56366   2
  -3   9   6 5.06095 2.74245  -1
   3   9   8 5.06095 2.74245   2
  -1   9   6 79.3873 4.85671  -1
   1   9   7 79.3873 4.85671   2
   0   9   6 9.51752 2.22785  -1
   0   9   6 9.51752 2.22785   2
   1   9   6 100.396 4.23861  -1
  -1   9   5 100.396 4.23861   2
   2   9   6 10.2117 1.15731   2
   3   9   6 10.8190 3.49812  -1
  -3   9   4 10.8190 3.49812   2
   4   9   6 3.36760 1.66010  -1
  -4   9   3 3.36760 1.66010   2
   4   9   6 1.66862 0.65151   2
  -2  10   6 127.354 19.2208  -1
   2  10   8 127.354 19.2208   2
  -1  10   6 14.3302 3.61608  -1
   1  10   7 14.3302 3.61608   2
   0  10   6 33.2335 3.45240  -1
   0  10   6 33.2335 3.45240   2
   1  10   6 52.7177 3.80975  -1
  -1  10   5 52.7177 3.80975   2
   2  10   6 -0.2755 1.06950   2
   3  10   6 26.8126 4.23641  -1
  -3  10   4 26.8126 4.23641   2
  -3  11   6 8.22288 6.34680  -1
   3  11   8 8.22288 6.34680   2
  -2  11   6 6.73274 1.60804   2
  -2  11   6 61.7062 20.1174  -1
   2  11   8 61.7062 20.1174   2
  -1  11   6 452.098 11.9168  -1
   1  11   7 452.098 11.9168   2
   0  11   6 75.7892 3.41960  -1
   0  11   6 75.7892 3.41960   2
   1  11   6 -3.9323 3.88007  -1
  -1  11   5 -3.9323 3.88007   2
   2  11   6 8.06887 5.95236  -1
  -2  11   5 8.06887 5.95236   2
   2  11   6 1.24572 1.36509   2
   3  11   6 28.0028 5.20420  -1
  -3  11   4 28.0028 5.20420   2
  -2  12   6 2.16680 1.25986   2
  -1  12   6 2.09859 3.85228  -1
   1  12   7 2.09859 3.85228   2
   0  12   6 266.371 10.3597  -1
   0  12   6 266.371 10.3597   2
   1  12   6 4.72533 3.36376  -1
  -1  12   5 4.72533 3.36376   2
   2  12   6 2.76901 0.95031   2
   3  12   6 1.50104 1.13356   2
  -2  13   6 1.40543 1.22601   2
  -1  13   6 11.6160 3.08822  -1
   1  13   7 11.6160 3.08822   2
   0  13   6 19.7369 5.50555  -1
   0  13   6 19.7369 5.50555   2
   1  13   6 11.8484 2.95573  -1
  -1  13   5 11.8484 2.95573   2
  -2  14   6 0.88059 0.66158   2
  -1  14   6 11.8200 2.65346  -1
   1  14   7 11.8200 2.65346   2
   0  14   6 2.29377 2.63340  -1
   0  14   6 2.29377 2.63340   2
   1  14   6 12.7866 5.21146  -1
  -1  14   5 12.7866 5.21146   2
   2  14   6 2.05122 0.84911   2
  -1  15   6 1.08165 0.92916   2
   0  15   6 1.14258 1.94448  -1
   0  15   6 1.14258 1.94448   2
   1  15   6 0.08086 1.37943   2
   0  -9   7 1.96027 2.46672  -1
   0  -9   7 1.96027 2.46672   2
   1  -9   7 36.2145 2.30549   2
  -1  -8   7 0.92502 0.80886   2
   0  -8   7 3.80184 1.97251  -1
   0  -8   7 3.80184 1.97251   2
   1  -8   7 3.17661 1.17830   2
   1  -8   7 12.8919 8.49185  -1
  -1  -8   6 12.8919 8.49185   2
   2  -8   7 -0.1813 1.22000   2
  -2  -7   7 0.38626 0.72856   2
  -1  -7   7 -0.4190 1.01433   2
   0  -7   7 21.6268 2.53232  -1
   0  -7   7 21.6268 2.53232   2
   1  -7   7 2.22268 3.52652  -1
  -1  -7   6 2.22268 3.52652   2
   2  -7   7 3.06118 1.25267   2
   2  -7   7 -2.6676 6.14247  -1
  -2  -8   5 -2.6676 6.14247   2
   3  -7   7 1.92937 1.39711   2
  -1  -6   7 9.48878 4.70004  -1
   1  -6   8 9.48878 4.70004   2
   0  -6   7 19.6403 1.89998  -1
   0  -6   7 19.6403 1.89998   2
   1  -6   7 18.8230 4.96917  -1
  -1  -6   6 18.8230 4.96917   2
   2  -6   7 25.0646 1.64518   2
   3  -6   7 20.0559 2.98378  -1
  -3  -6   5 20.0559 2.98378   2
  -2  -5   7 0.15363 0.80944   2
  -1  -5   7 5.91483 5.38800  -1
   1  -5   8 5.91483 5.38800   2
   0  -5   7 783.833 16.6698  -1
   0  -5   7 783.833 16.6698   2
   1  -5   7 51.1100 4.11985  -1
  -1  -5   6 51.1100 4.11985   2
   2  -5   7 20.5855 1.50987   2
   3  -5   7 16.6409 2.59806  -1
  -3  -5   5 16.6409 2.59806   2
  -3  -4   7 7.30383 2.97926   2
  -2  -4   7 4.55088 0.92123   2
  -1  -4   7 5.85054 5.98812  -1
   1  -4   8 5.85054 5.98812   2
   0  -4   7 5.43880 1.85334  -1
   0  -4   7 5.43880 1.85334   2
   1  -4   7 42.0909 5.51797  -1
  -1  -4   6 42.0909 5.51797   2
   2  -4   7 -10.482 0.93007   2
   3  -4   7 2.99898 3.84119  -1
  -3  -4   5 2.99898 3.84119   2
  -2  -3   7 14.5941 1.17542   2
  -1  -3   7 -2.6291 4.89101  -1
   1  -3   8 -2.6291 4.89101   2
   0  -3   7 4.02905 1.92705  -1
   0  -3   7 4.02905 1.92705   2
   1  -3   7 93.1491 6.35076  -1
  -1  -3   6 93.1491 6.35076   2
   2  -3   7 38.6377 1.58672   2
   2  -3   7 43.1441 10.4295  -1
  -2  -3   5 43.1441 10.4295   2
   3  -3   7 5.43430 2.49280  -1
  -3  -3   5 5.43430 2.49280   2
   4  -3   7 1.13479 1.30078  -1
  -4  -3   4 1.13479 1.30078   2
  -3  -2   7 2.21042 4.21600  -1
   3  -2   9 2.21042 4.21600   2
  -2  -2   7 11.9702 1.18881   2
  -1  -2   7 3.25445 4.86930  -1
   1  -2   8 3.25445 4.86930   2
   0  -2   7 24.5708 2.00338  -1
   0  -2   7 24.5708 2.00338   2
   1  -2   7 32.8574 3.28125  -1
  -1  -2   6 32.8574 3.28125   2
   2  -2   7 4.18637 15.6196  -1
  -2  -2   6 4.18637 15.6196   2
   2  -2   7 107.258 213.144   2
   3  -2   7 6.11586 3.09059  -1
  -3  -2   5 6.11586 3.09059   2
   4  -2   7 9.30857 2.83817  -1
  -4  -2   4 9.30857 2.83817   2
  -3  -1   7 12.9050 6.63957  -1
   3  -1   9 12.9050 6.63957   2
  -2  -1   7 4.63418 1.09689   2
  -1  -1   7 196.793 8.63319  -1
   1  -1   8 196.793 8.63319   2
   0  -1   7 -7.1081 2.52954  -1
   0  -1   7 -7.1081 2.52954   2
   1  -1   7 35.7281 6.96891  -1
  -1  -1   6 35.7281 6.96891   2
   2  -1   7 -7.0818 0.79211   2
   2  -1   7 24.7997 11.9024  -1
  -2  -1   6 24.7997 11.9024   2
   3  -1   7 87.9740 6.06380  -1
  -3  -1   5 87.9740 6.06380   2
   4  -1   7 2.57563 1.24706  -1
  -4  -1   4 2.57563 1.24706   2
  -3   0   7 1.60335 6.20566  -1
   3   0   9 1.60335 6.20566   2
  -2   0   7 9.77017 1.18289   2
  -1   0   7 81.2686 4.86722  -1
   1   0   8 81.2686 4.86722   2
   0   0   7 225.477 4.32620  -1
   0   0   7 225.477 4.32620   2
   1   0   7 137.235 7.68753  -1
  -1   0   6 137.235 7.68753   2
   2   0   7 48.6408 1.53950   2
   2   0   7 81.1054 11.8029  -1
  -2   0   6 81.1054 11.8029   2
   3   0   7 76.1611 7.51441  -1
  -3   0   5 76.1611 7.51441   2
   4   0   7 105.953 4.13621  -1
  -4   0   4 105.953 4.13621   2
  -4   1   7 10.4671 2.60588  -1
   4   1  10 10.4671 2.60588   2
  -3   1   7 96.1745 3.50800  -1
   3   1   9 96.1745 3.50800   2
  -2   1   7 8.75247 14.6271  -1
   2   2   9 8.75247 14.6271   2
  -1   1   7 37.2119 5.06685  -1
   1   1   8 37.2119 5.06685   2
   0   1   7 17.7246 1.78619  -1
   0   1   7 17.7246 1.78619   2
   1   1   7 6.51353 3.26490  -1
  -1   1   6 6.51353 3.26490   2
   3   1   7 305.573 7.59820  -1
  -3   1   5 305.573 7.59820   2
   4   1   7 -1.1543 2.63155  -1
  -4   1   4 -1.1543 2.63155   2
  -4   2   7 26.1673 3.21732  -1
   4   2  10 26.1673 3.21732   2
  -3   2   7 9.63090 3.04865  -1
   3   2   9 9.63090 3.04865   2
  -1   2   7 39.3623 5.19838  -1
   1   2   8 39.3623 5.19838   2
   0   2   7 -405.29 326.411  -1
   0   2   7 -405.29 326.411   2
   1   2   7 23.0960 3.64174  -1
  -1   2   6 23.0960 3.64174   2
   3   2   7 28.9309 2.71570  -1
  -3   2   5 28.9309 2.71570   2
   4   2   7 4.73775 4.20202  -1
  -4   2   4 4.73775 4.20202   2
  -4   3   7 2.20969 3.01199  -1
   4   3  10 2.20969 3.01199   2
  -3   3   7 41.0450 3.10481  -1
   3   3   9 41.0450 3.10481   2
  -1   3   7 51.0232 4.87869  -1
   1   3   8 51.0232 4.87869   2
   0   3   7 182.090 3.38480  -1
   0   3   7 182.090 3.38480   2
   1   3   7 17.6024 5.60499  -1
  -1   3   6 17.6024 5.60499   2
   3   3   7 16.2726 2.65867  -1
  -3   3   5 16.2726 2.65867   2
   4   3   7 38.7509 4.25256  -1
  -4   3   4 38.7509 4.25256   2
  -3   4   7 13.7569 2.88914  -1
   3   4   9 13.7569 2.88914   2
  -1   4   7 135.650 6.65884  -1
   1   4   8 135.650 6.65884   2
   0   4   7 93.3341 2.70404  -1
   0   4   7 93.3341 2.70404   2
   1   4   7 176.249 5.84947  -1
  -1   4   6 176.249 5.84947   2
   2   4   7 42.9677 1.29813   2
   3   4   7 127.564 3.85986  -1
  -3   4   5 127.564 3.85986   2
   4   4   7 5.60515 3.27592  -1
  -4   4   4 5.60515 3.27592   2
  -3   5   7 19.3266 3.47883  -1
   3   5   9 19.3266 3.47883   2
  -2   5   7 60.9624 2.97335   2
  -1   5   7 116.550 5.81259  -1
   1   5   8 116.550 5.81259   2
   0   5   7 -486.23 315.740  -1
   0   5   7 -486.23 315.740   2
   1   5   7 5.43583 3.07776  -1
  -1   5   6 5.43583 3.07776   2
   2   5   7 0.66515 0.84108   2
   3   5   7 8.58246 4.05332  -1
  -3   5   5 8.58246 4.05332   2
   4   5   7 21.1216 2.53710  -1
  -4   5   4 21.1216 2.53710   2
  -4   6   7 1.18414 2.60765  -1
   4   6  10 1.18414 2.60765   2
  -3   6   7 16.6412 4.18314  -1
   3   6   9 16.6412 4.18314   2
  -2   6   7 -91.952 1.92607   2
  -1   6   7 11.2403 18.5715  -1
   1   6   8 11.2403 18.5715   2
   0   6   7 386.116 13.7102  -1
   0   6   7 386.116 13.7102   2
   1   6   7 3.38778 6.16522  -1
  -1   6   6 3.38778 6.16522   2
   2   6   7 46.1463 1.67738   2
   2   6   7 55.9608 13.0432  -1
  -2   6   5 55.9608 13.0432   2
   3   6   7 155.689 9.08637  -1
  -3   6   5 155.689 9.08637   2
   4   6   7 4.65618 1.70062  -1
  -4   6   4 4.65618 1.70062   2
  -3   7   7 17.8784 3.36612  -1
   3   7   9 17.8784 3.36612   2
  -2   7   7 19.3062 10.2469  -1
   2   7   8 19.3062 10.2469   2
  -2   7   7 155.493 16.8318  -1
   2   7   9 155.493 16.8318   2
  -1   7   7 31.1431 5.64197  -1
   1   7   8 31.1431 5.64197   2
   0   7   7 69.3217 3.16889  -1
   0   7   7 69.3217 3.16889   2
   1   7   7 26.4450 3.92183  -1
  -1   7   6 26.4450 3.92183   2
   3   7   7 17.0955 2.95658  -1
  -3   7   5 17.0955 2.95658   2
   4   7   7 31.6454 2.02357  -1
  -4   7   4 31.6454 2.02357   2
  -3   8   7 10.3348 3.29041  -1
   3   8   9 10.3348 3.29041   2
  -2   8   7 6.20449 10.9760  -1
   2   8   8 6.20449 10.9760   2
  -1   8   7 38.2697 3.40919  -1
   1   8   8 38.2697 3.40919   2
   0   8   7 11.0378 2.51829  -1
   0   8   7 11.0378 2.51829   2
   1   8   7 76.2588 3.34246  -1
  -1   8   6 76.2588 3.34246   2
   2   8   7 32.3951 7.39898  -1
  -2   8   6 32.3951 7.39898   2
   2   8   7 28.4313 15.6631  -1
  -2   8   5 28.4313 15.6631   2
   3   8   7 10.3928 3.48221  -1
  -3   8   5 10.3928 3.48221   2
   4   8   7 2.80981 0.86928   2
  -3   9   7 7.57253 1.33124   2
  -2   9   7 -115.07 284.983   2
  -1   9   7 5.35576 11.7507  -1
   1   9   8 5.35576 11.7507   2
   0   9   7 14.1392 2.28372  -1
   0   9   7 14.1392 2.28372   2
   1   9   7 91.1075 10.7696  -1
  -1   9   6 91.1075 10.7696   2
   2   9   7 -0.5739 0.93323   2
   2   9   7 11.2608 6.73598  -1
  -2   9   6 11.2608 6.73598   2
   3   9   7 0.44309 3.37066  -1
  -3   9   5 0.44309 3.37066   2
   4   9   7 2.91176 0.69294   2
  -3  10   7 1.97508 0.90975   2
  -2  10   7 407.979 26.2494  -1
   2  10   9 407.979 26.2494   2
  -1  10   7 72.2009 5.72300  -1
   1  10   8 72.2009 5.72300   2
   0  10   7 0.17962 2.63607  -1
   0  10   7 0.17962 2.63607   2
   1  10   7 20.5433 5.20358  -1
  -1  10   6 20.5433 5.20358   2
   2  10   7 28.4741 1.77069   2
   3  10   7 8.36687 4.24204  -1
  -3  10   5 8.36687 4.24204   2
  -3  11   7 2.79981 0.85278   2
  -2  11   7 0.10716 1.30038   2
  -1  11   7 434.324 14.5792  -1
   1  11   8 434.324 14.5792   2
   0  11   7 12.3605 2.32654  -1
   0  11   7 12.3605 2.32654   2
   1  11   7 416.058 9.97006  -1
  -1  11   6 416.058 9.97006   2
   3  11   7 41.4023 4.11124  -1
  -3  11   5 41.4023 4.11124   2
  -3  12   7 0.60477 0.82654   2
  -2  12   7 0.05398 1.05064   2
  -1  12   7 10.2042 7.95059  -1
   1  12   8 10.2042 7.95059   2
   0  12   7 3.89901 5.33301  -1
   0  12   7 3.89901 5.33301   2
   1  12   7 12.0649 4.60737  -1
  -1  12   6 12.0649 4.60737   2
   2  12   7 6.89688 1.05588   2
   3  12   7 0.99683 0.70583   2
  -2  13   7 1.63276 1.30842   2
  -1  13   7 22.0769 5.17514  -1
   1  13   8 22.0769 5.17514   2
   0  13   7 15.1053 2.67516  -1
   0  13   7 15.1053 2.67516   2
   1  13   7 12.6444 3.35344  -1
  -1  13   6 12.6444 3.35344   2
   2  13   7 0.29885 0.93799   2
  -2  14   7 4.82381 1.23883   2
  -1  14   7 14.7622 3.50061  -1
   1  14   8 14.7622 3.50061   2
   0  14   7 2.40362 2.76709  -1
   0  14   7 2.40362 2.76709   2
   1  14   7 3.11608 5.01823  -1
  -1  14   6 3.11608 5.01823   2
   2  14   7 4.90487 1.47043   2
  -1  15   7 1.07790 1.04478   2
   0  15   7 -3.5097 2.88623  -1
   0  15   7 -3.5097 2.88623   2
   1  15   7 -1.0735 1.03699   2
   0  -8   8 8.89376 2.72633  -1
   0  -8   8 8.89376 2.72633   2
   1  -8   8 1.37028 1.27009   2
  -1  -7   8 1.03714 0.80671   2
   0  -7   8 14.7294 2.94854  -1
   0  -7   8 14.7294 2.94854   2
   1  -7   8 2.10790 1.11684   2
   2  -7   8 1.65869 2.14495   2
  -2  -6   8 0.80809 0.88998   2
  -1  -6   8 129.593 2.89568   2
   0  -6   8 16.5921 2.42019  -1
   0  -6   8 16.5921 2.42019   2
   1  -6   8 22.0609 3.69411  -1
  -1  -6   7 22.0609 3.69411   2
   2  -6   8 0.23763 1.40395   2
   2  -6   8 8.44433 5.65808  -1
  -2  -7   6 8.44433 5.65808   2
   3  -6   8 6.77271 1.73951   2
  -1  -5   8 39.1705 5.66712  -1
   1  -5   9 39.1705 5.66712   2
   0  -5   8 154.234 4.26327  -1
   0  -5   8 154.234 4.26327   2
   1  -5   8 6.77544 3.48091  -1
  -1  -5   7 6.77544 3.48091   2
   2  -5   8 0.60342 1.23339   2
   3  -5   8 18.3526 3.94328  -1
  -3  -5   6 18.3526 3.94328   2
   3  -5   8 12.4555 1.67612   2
  -2  -4   8 2.48905 0.96267   2
  -1  -4   8 24.9091 5.20094  -1
   1  -4   9 24.9091 5.20094   2
   0  -4   8 7.59455 2.17578  -1
   0  -4   8 7.59455 2.17578   2
   1  -4   8 7.18637 4.29503  -1
  -1  -4   7 7.18637 4.29503   2
   2  -4   8 9.75226 1.32933   2
   3  -4   8 24.3717 2.06099  -1
  -3  -4   6 24.3717 2.06099   2
  -3  -3   8 2.15576 0.60144   2
  -2  -3   8 3.73714 0.90851   2
  -1  -3   8 59.4288 10.1687  -1
   1  -3   9 59.4288 10.1687   2
   0  -3   8 45.5262 2.27672  -1
   0  -3   8 45.5262 2.27672   2
   1  -3   8 10.0567 4.25806  -1
  -1  -3   7 10.0567 4.25806   2
   2  -3   8 5.15151 1.16448   2
   3  -3   8 22.3075 3.18719  -1
  -3  -3   6 22.3075 3.18719   2
  -3  -2   8 -3.3619 4.52694  -1
   3  -2  10 -3.3619 4.52694   2
  -2  -2   8 2.29632 0.91451   2
  -1  -2   8 11.8728 4.87577  -1
   1  -2   9 11.8728 4.87577   2
   0  -2   8 22.6201 2.71825  -1
   0  -2   8 22.6201 2.71825   2
   1  -2   8 10.3299 5.60006  -1
  -1  -2   7 10.3299 5.60006   2
   2  -2   8 53.2939 9.97856  -1
  -2  -2   6 53.2939 9.97856   2
   2  -2   8 34.2053 1.68451   2
   3  -2   8 10.8290 2.59959  -1
  -3  -2   6 10.8290 2.59959   2
   4  -2   8 10.0062 1.52499  -1
  -4  -2   5 10.0062 1.52499   2
  -3  -1   8 4.05390 1.53566   2
  -2  -1   8 2.76408 0.95551   2
  -1  -1   8 24.2999 7.78406  -1
   1  -1   9 24.2999 7.78406   2
   0  -1   8 10.4457 1.89708  -1
   0  -1   8 10.4457 1.89708   2
   1  -1   8 150.640 4.36760  -1
  -1  -1   7 150.640 4.36760   2
   2  -1   8 13.9896 0.90523   2
   3  -1   8 89.7648 4.17412  -1
  -3  -1   6 89.7648 4.17412   2
   4  -1   8 10.0570 1.69319  -1
  -4  -1   5 10.0570 1.69319   2
  -3   0   8 12.4552 3.98271  -1
   3   0  10 12.4552 3.98271   2
  -2   0   8 35.4849 1.52959   2
  -1   0   8 6.76137 4.98694  -1
   1   0   9 6.76137 4.98694   2
   0   0   8 35.7108 2.16823  -1
   0   0   8 35.7108 2.16823   2
   1   0   8 84.5394 3.78890  -1
  -1   0   7 84.5394 3.78890   2
   2   0   8 491.579 201.628   2
   2   0   8 -7.5732 34.9050  -1
  -2   0   6 -7.5732 34.9050   2
   3   0   8 30.6592 2.89781  -1
  -3   0   6 30.6592 2.89781   2
   4   0   8 17.0985 1.76370  -1
  -4   0   5 17.0985 1.76370   2
  -3   1   8 6.78632 5.35178  -1
   3   1  10 6.78632 5.35178   2
  -2   1   8 4.56480 0.94824   2
  -1   1   8 170.369 8.33168  -1
   1   1   9 170.369 8.33168   2
   0   1   8 6.16923 2.12312  -1
   0   1   8 6.16923 2.12312   2
   1   1   8 54.1599 5.27682  -1
  -1   1   7 54.1599 5.27682   2
   2   1   8 8.98684 0.78671   2
   3   1   8 90.3572 7.28950  -1
  -3   1   6 90.3572 7.28950   2
   4   1   8 2.04879 1.60939  -1
  -4   1   5 2.04879 1.60939   2
  -3   2   8 11.8133 3.23180  -1
   3   2  10 11.8133 3.23180   2
  -1   2   8 31.4624 4.04032  -1
   1   2   9 31.4624 4.04032   2
   0   2   8 8.05125 1.99762  -1
   0   2   8 8.05125 1.99762   2
   1   2   8 55.2625 7.01769  -1
  -1   2   7 55.2625 7.01769   2
   2   2   8 24.9915 0.92913   2
   2   2   8 19.7839 10.4877  -1
  -2   2   7 19.7839 10.4877   2
   3   2   8 23.7234 5.73423  -1
  -3   2   6 23.7234 5.73423   2
   4   2   8 15.2990 2.17089  -1
  -4   2   5 15.2990 2.17089   2
  -3   3   8 1.93935 5.08956  -1
   3   3  10 1.93935 5.08956   2
  -2   3   8 13.2838 1.33754   2
  -2   3   8 48.0375 10.4941  -1
   2   3   9 48.0375 10.4941   2
  -1   3   8 160.180 6.66155  -1
   1   3   9 160.180 6.66155   2
   0   3   8 6.22704 1.55326  -1
   0   3   8 6.22704 1.55326   2
   1   3   8 64.7142 6.11411  -1
  -1   3   7 64.7142 6.11411   2
   2   3   8 -11.655 1.11535   2
   4   3   8 5.87274 1.62527  -1
  -4   3   5 5.87274 1.62527   2
  -3   4   8 4.45185 4.05893  -1
   3   4  10 4.45185 4.05893   2
  -2   4   8 -0.2810 1.12385   2
  -2   4   8 13.5651 11.0457  -1
   2   4   9 13.5651 11.0457   2
  -1   4   8 44.0108 5.51574  -1
   1   4   9 44.0108 5.51574   2
   0   4   8 0.56678 1.54630  -1
   0   4   8 0.56678 1.54630   2
   1   4   8 112.278 5.13844  -1
  -1   4   7 112.278 5.13844   2
   2   4   8 37.5545 1.25739   2
   3   4   8 2.03236 5.41571  -1
  -3   4   6 2.03236 5.41571   2
   4   4   8 2.12428 1.58231  -1
  -4   4   5 2.12428 1.58231   2
  -3   5   8 -1.0720 3.01930  -1
   3   5  10 -1.0720 3.01930   2
  -2   5   8 43.5893 2.40519   2
  -2   5   8 743.848 29.7502  -1
   2   5   9 743.848 29.7502   2
  -1   5   8 135.396 6.55672  -1
   1   5   9 135.396 6.55672   2
   0   5   8 189.373 2.49145  -1
   0   5   8 189.373 2.49145   2
   1   5   8 89.0756 5.93646  -1
  -1   5   7 89.0756 5.93646   2
   2   5   8 155.079 2.72508   2
   2   5   8 251.485 35.2307  -1
  -2   5   6 251.485 35.2307   2
   4   5   8 37.4158 2.03413  -1
  -4   5   5 37.4158 2.03413   2
  -3   6   8 24.4967 4.56656  -1
   3   6  10 24.4967 4.56656   2
  -2   6   8 160.872 220.801   2
  -1   6   8 101.456 5.08021  -1
   1   6   9 101.456 5.08021   2
   0   6   8 88.0141 3.29567  -1
   0   6   8 88.0141 3.29567   2
   1   6   8 73.0743 7.80395  -1
  -1   6   7 73.0743 7.80395   2
   2   6   8 43.6159 1.81063   2
   3   6   8 251.085 10.9614  -1
  -3   6   6 251.085 10.9614   2
   4   6   8 7.77320 2.40827  -1
  -4   6   5 7.77320 2.40827   2
  -3   7   8 -2.5737 3.19300  -1
   3   7  10 -2.5737 3.19300   2
  -1   7   8 2.24650 8.86626  -1
   1   7   9 2.24650 8.86626   2
   0   7   8 -39.068 1.76161  -1
   0   7   8 -39.068 1.76161   2
   1   7   8 13.5101 3.31135  -1
  -1   7   7 13.5101 3.31135   2
   2   7   9 48.4415 11.3665  -1
   2   7   8 48.4415 11.3665  -1
  -2   7   7 48.4415 11.3665   2
   2   7   8 7.30655 16.2909  -1
  -2   7   6 7.30655 16.2909   2
   3   7   8 3.23923 3.66379  -1
  -3   7   6 3.23923 3.66379   2
   4   7   8 7.30212 2.79944  -1
  -4   7   5 7.30212 2.79944   2
  -3   8   8 9.49917 1.08702   2
  -2   8   8 9.76230 1.22132   2
  -1   8   8 53.3442 8.88644  -1
   1   8   9 53.3442 8.88644   2
   0   8   8 89.0981 2.38996  -1
   0   8   8 89.0981 2.38996   2
   1   8   8 49.2165 4.70349  -1
  -1   8   7 49.2165 4.70349   2
   2   8   8 4.66658 16.4539  -1
  -2   8   6 4.66658 16.4539   2
   2   8   8 23.4882 8.29023  -1
  -2   8   7 23.4882 8.29023   2
   3   8   8 -5.0192 4.39864  -1
  -3   8   6 -5.0192 4.39864   2
   4   8   8 2.69919 0.98431   2
  -2   9   8 10.5062 18.3460  -1
   2   9  10 10.5062 18.3460   2
  -2   9   8 116.135 325.950   2
  -1   9   8 18.5525 3.96792  -1
   1   9   9 18.5525 3.96792   2
   0   9   8 27.1667 3.51247  -1
   0   9   8 27.1667 3.51247   2
   1   9   8 -12.596 9.16290  -1
  -1   9   7 -12.596 9.16290   2
   2   9   8 7.47981 1.22498   2
   3   9   8 2.57989 3.88912  -1
  -3   9   6 2.57989 3.88912   2
  -2  10   8 113.510 3.32896   2
  -2  10   8 288.242 23.9161  -1
   2  10  10 288.242 23.9161   2
  -1  10   8 22.2226 5.44240  -1
   1  10   9 22.2226 5.44240   2
   0  10   8 33.0719 3.56058  -1
   0  10   8 33.0719 3.56058   2
   1  10   8 69.6381 4.43113  -1
  -1  10   7 69.6381 4.43113   2
   2  10   8 135.738 20.6816  -1
  -2  10   6 135.738 20.6816   2
   3  10   8 0.36547 1.37303   2
   3  10   8 -0.2248 4.06306  -1
  -3  10   6 -0.2248 4.06306   2
  -3  11   8 2.34636 0.88152   2
  -2  11   8 3.03214 1.13359   2
  -1  11   8 78.9798 15.4296  -1
   1  11   9 78.9798 15.4296   2
  -1  11   8 8.12893 1.85035   2
   0  11   8 3.33789 2.19884  -1
   0  11   8 3.33789 2.19884   2
   1  11   8 411.539 12.7161  -1
  -1  11   7 411.539 12.7161   2
   3  11   8 -0.8057 3.52671  -1
  -3  11   6 -0.8057 3.52671   2
  -2  12   8 50.1746 2.37194   2
  -2  12   8 170.933 20.2732  -1
   2  12  10 170.933 20.2732   2
  -1  12   8 4.96735 13.9390  -1
   1  12   9 4.96735 13.9390   2
   0  12   8 3.85771 3.14405  -1
   0  12   8 3.85771 3.14405   2
   1  12   8 21.9888 9.57049  -1
  -1  12   7 21.9888 9.57049   2
   2  12   8 10.7098 1.68698   2
   3  12   8 0.80028 0.65686   2
  -2  13   8 6.56355 1.51676   2
  -1  13   8 14.2808 4.20542  -1
   1  13   9 14.2808 4.20542   2
   0  13   8 15.4043 2.97329  -1
   0  13   8 15.4043 2.97329   2
   1  13   8 9.59842 3.39774  -1
  -1  13   7 9.59842 3.39774   2
   2  13   8 0.87602 0.87608   2
  -2  14   8 1.09047 1.65556   2
  -1  14   8 8.26877 3.33874  -1
   1  14   9 8.26877 3.33874   2
   0  14   8 15.8407 5.74737  -1
   0  14   8 15.8407 5.74737   2
   1  14   8 13.2087 3.92439  -1
  -1  14   7 13.2087 3.92439   2
   2  14   8 4.11921 1.36094   2
  -1  15   8 15.3489 4.31759  -1
   1  15   9 15.3489 4.31759   2
   0  15   8 2.79877 2.04926  -1
   0  15   8 2.79877 2.04926   2
   1  15   8 0.57633 0.99066   2
   0  -7   9 3.71676 2.42512  -1
   0  -7   9 3.71676 2.42512   2
   1  -7   9 -0.9399 1.14107   2
  -1  -6   9 30.1577 1.19214   2
   0  -6   9 -0.5173 1.70478  -1
   0  -6   9 -0.5173 1.70478   2
   2  -6   9 3.49198 1.34693   2
  -1  -5   9 8.19831 1.09934   2
   0  -5   9 -0.0018 1.69437  -1
   0  -5   9 -0.0018 1.69437   2
   1  -5   9 18.7824 5.14988  -1
  -1  -5   8 18.7824 5.14988   2
   2  -5   9 3.12863 1.34891   2
   2  -5   9 11.8694 5.69961  -1
  -2  -6   7 11.8694 5.69961   2
   3  -5   9 -1.0618 1.17620   2
  -1  -4   9 112.060 9.73146  -1
   1  -4  10 112.060 9.73146   2
   0  -4   9 31.8970 2.16599  -1
   0  -4   9 31.8970 2.16599   2
   1  -4   9 14.5443 4.69774  -1
  -1  -4   8 14.5443 4.69774   2
   2  -4   9 5.48676 1.25625   2
   3  -4   9 19.6495 1.79616   2
  -2  -3   9 0.87940 0.71566   2
  -1  -3   9 7.92407 4.65239  -1
   1  -3  10 7.92407 4.65239   2
   0  -3   9 1.07651 2.45486  -1
   0  -3   9 1.07651 2.45486   2
   1  -3   9 16.7801 6.31425  -1
  -1  -3   8 16.7801 6.31425   2
   2  -3   9 2.78437 1.08999   2
   3  -3   9 -0.6990 1.30872   2
   3  -3   9 6.59213 2.10990  -1
  -3  -3   7 6.59213 2.10990   2
  -3  -2   9 6.09202 2.41325   2
  -2  -2   9 3.35018 1.23978   2
  -1  -2   9 9.23300 6.49460  -1
   1  -2  10 9.23300 6.49460   2
   0  -2   9 48.1056 2.74883  -1
   0  -2   9 48.1056 2.74883   2
   1  -2   9 18.1399 3.58956  -1
  -1  -2   8 18.1399 3.58956   2
   2  -2   9 32.2503 1.90367   2
   3  -2   9 26.4248 10.5581  -1
  -3  -2   7 26.4248 10.5581   2
  -3  -1   9 2.22451 0.72510   2
  -2  -1   9 2.84930 0.94895   2
  -1  -1   9 12.4008 5.41401  -1
   1  -1  10 12.4008 5.41401   2
   0  -1   9 1.24683 2.35692  -1
   0  -1   9 1.24683 2.35692   2
   1  -1   9 23.1800 3.54051  -1
  -1  -1   8 23.1800 3.54051   2
   2  -1   9 171.711 294.198   2
   3  -1   9 1.54267 3.17130  -1
  -3  -1   7 1.54267 3.17130   2
   4  -1   9 16.3304 2.38377  -1
  -4  -1   6 16.3304 2.38377   2
  -1   0   9 16.9018 5.10160  -1
   1   0  10 16.9018 5.10160   2
   0   0   9 77.2673 3.16494  -1
   0   0   9 77.2673 3.16494   2
   1   0   9 15.2888 4.58474  -1
  -1   0   8 15.2888 4.58474   2
   2   0   9 -11.841 0.86956   2
   3   0   9 10.7066 2.38607  -1
  -3   0   7 10.7066 2.38607   2
  -3   1   9 4.53958 1.36833   2
  -3   1   9 12.5344 5.70070  -1
   3   1  11 12.5344 5.70070   2
  -2   1   9 0.52930 1.03437   2
  -1   1   9 25.9165 6.01233  -1
   1   1  10 25.9165 6.01233   2
   0   1   9 12.0429 1.91720  -1
   0   1   9 12.0429 1.91720   2
   1   1   9 164.012 5.39581  -1
  -1   1   8 164.012 5.39581   2
   2   1   9 15.4268 0.81143   2
   2   1   9 20.1805 11.4550  -1
  -2   1   7 20.1805 11.4550   2
   3   1   9 89.6682 4.43818  -1
  -3   1   7 89.6682 4.43818   2
   4   1   9 10.7013 1.52940  -1
  -4   1   6 10.7013 1.52940   2
  -3   2   9 3.71047 1.27191   2
  -3   2   9 -5.1055 6.40370  -1
   3   2  11 -5.1055 6.40370   2
  -2   2   9 8.82247 1.26823   2
  -1   2   9 12.8087 4.88694  -1
   1   2  10 12.8087 4.88694   2
   0   2   9 28.8884 1.70688  -1
   0   2   9 28.8884 1.70688   2
   1   2   9 35.3081 3.10427  -1
  -1   2   8 35.3081 3.10427   2
   3   2   9 2.66631 2.90717  -1
  -3   2   7 2.66631 2.90717   2
   4   2   9 13.7711 2.05317  -1
  -4   2   6 13.7711 2.05317   2
  -3   3   9 2.70568 1.03171   2
  -2   3   9 9.69270 1.26710   2
  -1   3   9 81.2851 4.98072  -1
   1   3  10 81.2851 4.98072   2
   0   3   9 -218.53 2.60887  -1
   0   3   9 -218.53 2.60887   2
   1   3   9 163.015 5.31314  -1
  -1   3   8 163.015 5.31314   2
   2   3   9 7.26961 34.9764  -1
  -2   3   7 7.26961 34.9764   2
   3   3   9 42.0787 4.14406  -1
  -3   3   7 42.0787 4.14406   2
   4   3   9 6.74152 1.54295  -1
  -4   3   6 6.74152 1.54295   2
  -3   4   9 7.44678 1.20524   2
  -2   4   9 15.9664 1.33251   2
  -2   4   9 51.8630 12.2108  -1
   2   4  10 51.8630 12.2108   2
  -1   4   9 396.626 13.0412  -1
   1   4  10 396.626 13.0412   2
   0   4   9 413.346 544.577  -1
   0   4   9 413.346 544.577   2
   1   4   9 46.6379 3.53111  -1
  -1   4   8 46.6379 3.53111   2
   2   4   9 36.8582 12.6439  -1
  -2   4   7 36.8582 12.6439   2
   3   4   9 10.0212 3.28895  -1
  -3   4   7 10.0212 3.28895   2
   4   4   9 3.25336 1.73249  -1
  -4   4   6 3.25336 1.73249   2
  -3   5   9 2.55627 1.01758   2
  -2   5   9 44.2319 2.05938   2
  -2   5   9 159.414 14.5102  -1
   2   5  10 159.414 14.5102   2
  -1   5   9 38.9355 7.60573  -1
   1   5  10 38.9355 7.60573   2
   0   5   9 -53.029 1.88296  -1
   0   5   9 -53.029 1.88296   2
   1   5   9 117.449 5.33258  -1
  -1   5   8 117.449 5.33258   2
   3   5   9 16.6140 3.99384  -1
  -3   5   7 16.6140 3.99384   2
   4   5   9 16.3576 3.31366  -1
  -4   5   6 16.3576 3.31366   2
  -3   6   9 -0.8828 0.97387   2
  -2   6   9 9.61918 1.41872   2
  -2   6   9 34.1766 11.1123  -1
   2   6  10 34.1766 11.1123   2
  -1   6   9 241.687 8.35545  -1
   1   6  10 241.687 8.35545   2
   0   6   9 -73.107 1.71932  -1
   0   6   9 -73.107 1.71932   2
   1   6   9 85.4599 6.62785  -1
  -1   6   8 85.4599 6.62785   2
   2   6   9 37.4201 1.27636   2
   3   6   9 20.0562 3.38107  -1
  -3   6   7 20.0562 3.38107   2
   4   6   9 11.3246 3.24262  -1
  -4   6   6 11.3246 3.24262   2
  -1   7   9 3.23363 5.31089  -1
   1   7  10 3.23363 5.31089   2
   0   7   9 13.1148 2.11644  -1
   0   7   9 13.1148 2.11644   2
   1   7   9 15.6809 4.25403  -1
  -1   7   8 15.6809 4.25403   2
   2   7   9 48.4415 11.3665  -1
   2   7   8 48.4415 11.3665  -1
  -2   7   7 48.4415 11.3665   2
   3   7   9 9.85438 3.42693  -1
  -3   7   7 9.85438 3.42693   2
   4   7   9 0.04364 1.08713   2
  -3   8   9 1.47790 0.89507   2
  -1   8   9 7.57675 4.98687  -1
   1   8  10 7.57675 4.98687   2
   0   8   9-1000.00 600.170  -1
   0   8   9-1000.00 600.170   2
   1   8   9 53.6885 9.63470  -1
  -1   8   8 53.6885 9.63470   2
   2   8   9 1.77212 1.04749   2
   3   8   9 22.1798 7.88041  -1
  -3   8   7 22.1798 7.88041   2
   4   8   9 1.99091 0.71477   2
  -3   9   9 14.1983 1.53464   2
  -2   9   9 2.85622 1.09263   2
  -1   9   9 3.45017 5.55786  -1
   1   9  10 3.45017 5.55786   2
   0   9   9 29.3614 3.04607  -1
   0   9   9 29.3614 3.04607   2
   1   9   9 17.0359 3.77468  -1
  -1   9   8 17.0359 3.77468   2
   2   9   9 15.5488 1.54559   2
   3   9   9 4.74033 1.73769   2
  -3  10   9 0.98457 0.69649   2
  -2  10   9 15.7298 1.36731   2
   0  10   9 6.82389 2.42125  -1
   0  10   9 6.82389 2.42125   2
   1  10   9 20.1081 5.10310  -1
  -1  10   8 20.1081 5.10310   2
   2  10   9 385.798 25.7091  -1
  -2  10   7 385.798 25.7091   2
   3  10   9 7.08710 1.10829   2
  -3  11   9 19.5295 1.80329   2
  -2  11   9 21.1334 1.45733   2
  -1  11   9 41.6407 4.71759  -1
   1  11  10 41.6407 4.71759   2
   0  11   9 0.03363 2.98166  -1
   0  11   9 0.03363 2.98166   2
   2  11   9 0.66961 0.99129   2
   3  11   9 -0.5018 0.80511   2
  -2  12   9 46.0680 2.49858   2
  -1  12   9 0.02709 5.44996  -1
   1  12  10 0.02709 5.44996   2
   0  12   9 8.57129 3.29062  -1
   0  12   9 8.57129 3.29062   2
   1  12   9 14.1490 4.80936  -1
  -1  12   8 14.1490 4.80936   2
   2  12   9 7.77848 0.98599   2
   3  12   9 0.03180 0.58556   2
  -2  13   9 5.15850 1.47457   2
  -1  13   9 5.55060 1.77232   2
  -1  13   9 7.69433 5.70993  -1
   1  13  10 7.69433 5.70993   2
   0  13   9 7.37641 2.54860  -1
   0  13   9 7.37641 2.54860   2
   1  13   9 12.6667 3.37678  -1
  -1  13   8 12.6667 3.37678   2
   2  13   9 4.32294 0.88486   2
  -2  14   9 -0.6673 0.54289   2
  -1  14   9 7.01945 2.90489  -1
   1  14  10 7.01945 2.90489   2
   1  14   9 21.8639 5.97170  -1
  -1  14   8 21.8639 5.97170   2
   2  14   9 1.27383 1.53992   2
  -1  15   9 7.86918 3.52522  -1
   1  15  10 7.86918 3.52522   2
   0  15   9 3.14113 1.92362  -1
   0  15   9 3.14113 1.92362   2
   1  15   9 12.3316 4.14491  -1
  -1  15   8 12.3316 4.14491   2
   0  -6  10 15.3142 3.69006  -1
   0  -6  10 15.3142 3.69006   2
   1  -6  10 1.36160 1.32930   2
  -1  -5  10 11.6228 1.26539   2
   0  -5  10 2.22582 1.76103  -1
   0  -5  10 2.22582 1.76103   2
   1  -5  10 1.37318 1.06138   2
   2  -5  10 23.2083 1.94472   2
  -1  -4  10 14.7049 1.56582   2
   0  -4  10 -0.7222 1.64149  -1
   0  -4  10 -0.7222 1.64149   2
   1  -4  10 120.513 5.02494  -1
  -1  -4   9 120.513 5.02494   2
   2  -4  10 6.42819 1.53015   2
   2  -4  10 16.7510 5.62335  -1
  -2  -5   8 16.7510 5.62335   2
  -2  -3  10 0.95499 0.72862   2
   0  -3  10 5.90991 2.11144  -1
   0  -3  10 5.90991 2.11144   2
   1  -3  10 17.9696 5.15140  -1
  -1  -3   9 17.9696 5.15140   2
   2  -3  10 7.31509 1.41468   2
   3  -3  10 3.62455 1.33421   2
  -2  -2  10 1.05488 0.69372   2
  -1  -2  10 4.30488 4.43157  -1
   1  -2  11 4.30488 4.43157   2
   0  -2  10 -1.3744 2.09527  -1
   0  -2  10 -1.3744 2.09527   2
   1  -2  10 10.9857 7.28927  -1
  -1  -2   9 10.9857 7.28927   2
   2  -2  10 12.9739 1.50550   2
   3  -2  10 5.53423 2.11727  -1
  -3  -2   8 5.53423 2.11727   2
  -2  -1  10 1.25596 0.81125   2
  -1  -1  10 69.6438 4.24881  -1
   1  -1  11 69.6438 4.24881   2
   0  -1  10 -3.2198 2.01077  -1
   0  -1  10 -3.2198 2.01077   2
   1  -1  10 14.8569 6.04329  -1
  -1  -1   9 14.8569 6.04329   2
   2  -1  10 2.09312 0.94170   2
   3  -1  10 5.47489 2.11368   2
  -3   0  10 0.71505 0.68910   2
  -2   0  10 16.7690 1.22044   2
  -1   0  10 30.3894 6.11524  -1
   1   0  11 30.3894 6.11524   2
  -1   0  10 10.1959 1.78120   2
   0   0  10 47.8366 2.64144  -1
   0   0  10 47.8366 2.64144   2
   1   0  10 0.09924 3.94112  -1
  -1   0   9 0.09924 3.94112   2
   2   0  10 158.370 2.42810   2
   3   0  10 14.5144 5.18984  -1
  -3   0   8 14.5144 5.18984   2
  -3   1  10 -1.9446 0.83601   2
  -1   1  10 13.7442 5.46885  -1
   1   1  11 13.7442 5.46885   2
   0   1  10 2.42967 2.00559  -1
   0   1  10 2.42967 2.00559   2
   1   1  10 18.2739 4.62519  -1
  -1   1   9 18.2739 4.62519   2
   2   1  10 -18.286 1.47943   2
   3   1  10 -4.8636 5.95588  -1
  -3   1   8 -4.8636 5.95588   2
   4   1  10 20.6959 3.84255  -1
  -4   1   7 20.6959 3.84255   2
  -3   2  10 -0.7981 6.02539  -1
   3   2  12 -0.7981 6.02539   2
  -1   2  10 9.50797 5.11067  -1
   1   2  11 9.50797 5.11067   2
   0   2  10 14.9444 1.88748  -1
   0   2  10 14.9444 1.88748   2
   1   2  10 10.0881 5.84304  -1
  -1   2   9 10.0881 5.84304   2
   2   2  10 54.5880 1.51954   2
   2   2  10 74.5753 10.0293  -1
  -2   2   8 74.5753 10.0293   2
   3   2  10 2.02489 2.35874  -1
  -3   2   8 2.02489 2.35874   2
   4   2  10 21.1466 2.64944  -1
  -4   2   7 21.1466 2.64944   2
  -1   3  10 -4.8742 4.75727  -1
   1   3  11 -4.8742 4.75727   2
   0   3  10 11.2453 2.84860  -1
   0   3  10 11.2453 2.84860   2
   1   3  10 69.8945 5.47154  -1
  -1   3   9 69.8945 5.47154   2
   2   3  10 31.4435 1.32787   2
   3   3  10 0.98580 2.89317  -1
  -3   3   8 0.98580 2.89317   2
   4   3  10 2.13949 1.69768  -1
  -4   3   7 2.13949 1.69768   2
  -3   4  10 23.5555 6.97786  -1
   3   4  12 23.5555 6.97786   2
  -1   4  10 46.0636 4.62909  -1
   1   4  11 46.0636 4.62909   2
   0   4  10 37.4762 2.75616  -1
   0   4  10 37.4762 2.75616   2
   1   4  10 347.668 9.77141  -1
  -1   4   9 347.668 9.77141   2
   3   4  10 7.67778 3.71323  -1
  -3   4   8 7.67778 3.71323   2
   4   4  10 1.84962 2.59471  -1
  -4   4   7 1.84962 2.59471   2
  -3   5  10 36.1112 7.22017  -1
   3   5  12 36.1112 7.22017   2
  -1   5  10 8.51878 4.06136  -1
   1   5  11 8.51878 4.06136   2
   0   5  10 43.8764 2.73651  -1
   0   5  10 43.8764 2.73651   2
   1   5  10 22.7625 4.79115  -1
  -1   5   9 22.7625 4.79115   2
   3   5  10 31.1568 5.12088  -1
  -3   5   8 31.1568 5.12088   2
   4   5  10 3.47029 1.83898  -1
  -4   5   7 3.47029 1.83898   2
  -1   6  10 46.9420 4.50436   2
  -1   6  10 627.365 24.8130  -1
   1   6  11 627.365 24.8130   2
   0   6  10 1588.14 763.807  -1
   0   6  10 1588.14 763.807   2
   1   6  10 267.460 15.8625  -1
  -1   6   9 267.460 15.8625   2
   3   6  10 3.30381 5.19116  -1
  -3   6   8 3.30381 5.19116   2
  -2   7  10 44.6205 21.8651  -1
   2   7  12 44.6205 21.8651   2
  -1   7  10 3.43561 5.69876  -1
   1   7  11 3.43561 5.69876   2
   0   7  10 284.523 617.417  -1
   0   7  10 284.523 617.417   2
   1   7  10 3.79468 6.44342  -1
  -1   7   9 3.79468 6.44342   2
   2   7  10 108.456 2.59499   2
   2   7  10 138.066 10.9022  -1
  -2   7   8 138.066 10.9022   2
   3   7  10 -5.6075 7.89805  -1
  -3   7   8 -5.6075 7.89805   2
   4   7  10 0.97571 0.93733   2
  -3   8  10 0.38368 0.85879   2
  -1   8  10 43.0564 6.24169  -1
   1   8  11 43.0564 6.24169   2
   0   8  10 -19.863 2.34783  -1
   0   8  10 -19.863 2.34783   2
   1   8  10 11.0093 4.70239  -1
  -1   8   9 11.0093 4.70239   2
   2   8  10 18.9443 1.42973   2
   3   8  10 7.39249 0.92117   2
  -3   9  10 -0.2629 0.78707   2
  -2   9  10 -0.1371 1.08173   2
   0   9  10 2.83294 2.36240  -1
   0   9  10 2.83294 2.36240   2
   1   9  10 19.0813 6.10487  -1
  -1   9   9 19.0813 6.10487   2
   3   9  10 1.21233 0.87236   2
   3   9  10 23.4192 3.96244  -1
  -3   9   8 23.4192 3.96244   2
  -3  10  10 1.41929 3.43737   2
  -2  10  10 4.93077 0.97021   2
  -1  10  10 -0.0344 1.27425   2
   0  10  10 49.9469 3.01277  -1
   0  10  10 49.9469 3.01277   2
   1  10  10 0.84410 1.52887   2
   1  10  10 45.3878 20.9636  -1
  -1  10   9 45.3878 20.9636   2
   3  10  11 23.7775 7.93150  -1
   3  10  10 23.7775 7.93150  -1
  -3  10   8 23.7775 7.93150   2
   3  10  10 0.69248 0.86387   2
  -1  11  10 14.6026 7.71182  -1
   1  11  11 14.6026 7.71182   2
  -1  11  10 1.19516 1.11380   2
   0  11  10 24.6386 6.33511  -1
   0  11  10 24.6386 6.33511   2
   1  11  10 52.9453 10.4277  -1
  -1  11   9 52.9453 10.4277   2
   2  11  10 1.07034 1.05179   2
   3  11  10 7.33935 0.81922   2
  -2  12  10 1.07129 0.76040   2
  -1  12  10 1.38705 6.82550  -1
   1  12  11 1.38705 6.82550   2
   0  12  10 11.7368 2.80917  -1
   0  12  10 11.7368 2.80917   2
   1  12  10 4.24920 8.10234  -1
  -1  12   9 4.24920 8.10234   2
   3  12  10 3.27854 0.79058   2
  -2  13  10 0.41569 0.80805   2
  -1  13  10 2.05791 0.80532   2
   0  13  10 1.42934 2.95279  -1
   0  13  10 1.42934 2.95279   2
   2  13  10 0.11092 0.75550   2
  -1  14  10 4.92960 3.29301  -1
   1  14  11 4.92960 3.29301   2
   0  14  10 -0.6712 2.43380  -1
   0  14  10 -0.6712 2.43380   2
   1  14  10 7.62021 3.36016  -1
  -1  14   9 7.62021 3.36016   2
   2  14  10 -1.0149 1.43387   2
   0  15  10 53.9962 4.02435  -1
   0  15  10 53.9962 4.02435   2
   1  15  10 2.53177 2.65785  -1
  -1  15   9 2.53177 2.65785   2
   0  -5  11 5.21198 1.31812  -1
   0  -5  11 5.21198 1.31812   2
   1  -5  11 6.64936 2.09500   2
  -1  -4  11 1.84996 1.11562   2
   0  -4  11 8.91900 1.41612  -1
   0  -4  11 8.91900 1.41612   2
   1  -4  11 0.08355 1.14050   2
   2  -4  11 3.09485 1.22337   2
  -1  -3  11 2.61959 1.30564   2
   0  -3  11 14.3347 2.86217  -1
   0  -3  11 14.3347 2.86217   2
   1  -3  11 7.55296 1.32071   2
   1  -3  11 10.8502 6.27991  -1
  -1  -3  10 10.8502 6.27991   2
   2  -3  11 2.71155 1.57705   2
   2  -3  11 -1.6545 4.91231  -1
  -2  -4   9 -1.6545 4.91231   2
  -1  -2  11 2.41630 1.39104   2
   0  -2  11 32.5293 2.83238  -1
   0  -2  11 32.5293 2.83238   2
   1  -2  11 -2.3877 4.76359  -1
  -1  -2  10 -2.3877 4.76359   2
   2  -2  11 3.59668 1.18745   2
   3  -2  11 -0.3742 1.12089   2
  -2  -1  11 1.59184 0.84082   2
  -1  -1  11 14.8948 7.36428  -1
   1  -1  12 14.8948 7.36428   2
   0  -1  11 -1.0540 1.99613  -1
   0  -1  11 -1.0540 1.99613   2
   1  -1  11 79.3467 6.39334  -1
  -1  -1  10 79.3467 6.39334   2
   2  -1  11 3.15430 1.09923   2
   3  -1  11 7.45681 1.17288   2
  -2   0  11 3.59036 0.84095   2
  -1   0  11 20.3988 5.42686  -1
   1   0  12 20.3988 5.42686   2
   0   0  11 11.3783 2.24852  -1
   0   0  11 11.3783 2.24852   2
   2   0  11 4.84588 0.97276   2
   2   0  11 112.658 9.73349  -1
  -2   0   9 112.658 9.73349   2
   3   0  11 -3.9874 3.82089  -1
  -3   0   9 -3.9874 3.82089   2
   3   0  11 1.33645 0.87860   2
  -2   1  11 -0.4684 0.93299   2
  -1   1  11 68.3552 4.37909  -1
   1   1  12 68.3552 4.37909   2
   0   1  11 -2.2013 2.17196  -1
   0   1  11 -2.2013 2.17196   2
   1   1  11 30.8639 8.19737  -1
  -1   1  10 30.8639 8.19737   2
   2   1  11 9.26147 1.12480   2
  -2   2  11 0.93344 0.90988   2
  -1   2  11 9.79626 9.66725  -1
   1   2  12 9.79626 9.66725   2
   0   2  11 12.1457 1.96034  -1
   0   2  11 12.1457 1.96034   2
   1   2  11 11.5637 4.25096  -1
  -1   2  10 11.5637 4.25096   2
   2   2  11 -44.857 7.68987   2
  -3   3  11 3.80342 1.38532   2
  -2   3  11 0.58873 0.97673   2
  -1   3  11 18.2378 1.84963   2
  -1   3  11 58.0582 10.2672  -1
   1   3  12 58.0582 10.2672   2
   0   3  11 10.8695 1.88785  -1
   0   3  11 10.8695 1.88785   2
   1   3  11 -1.5452 5.55720  -1
  -1   3  10 -1.5452 5.55720   2
   2   3  11 1.23056 0.91674   2
   3   3  11 15.2645 1.35079   2
  -3   4  11 0.02700 0.81620   2
  -1   4  11 5.48501 1.29792   2
  -1   4  11 -0.8048 9.28523  -1
   1   4  12 -0.8048 9.28523   2
   0   4  11 24.4913 2.34448  -1
   0   4  11 24.4913 2.34448   2
   1   4  11 29.0660 4.63243  -1
  -1   4  10 29.0660 4.63243   2
   2   4  11 -14.358 2.64403   2
   3   4  11 3.33666 1.10372   2
  -3   5  11 7.97590 0.87192   2
  -1   5  11 51.8630 18.7987  -1
   1   5  12 51.8630 18.7987   2
   0   5  11 168.956 5.11917  -1
   0   5  11 168.956 5.11917   2
   1   5  11 0.13419 9.08690  -1
  -1   5  10 0.13419 9.08690   2
   2   5  11 -3.1223 1.10957   2
   3   5  11 10.6991 1.36131   2
  -3   6  11 4.88817 0.77008   2
  -1   6  11 -19.986 17.8312  -1
   1   6  12 -19.986 17.8312   2
   0   6  11 766.753 766.411  -1
   0   6  11 766.753 766.411   2
   2   6  11 335.531 308.006   2
   3   6  11 2.90024 1.02612   2
  -3   7  11 -0.8587 0.91998   2
  -2   7  11 2.92055 8.88451  -1
   2   7  13 2.92055 8.88451   2
  -1   7  11 2.12860 1.48566   2
   0   7  11 20.6100 2.60463  -1
   0   7  11 20.6100 2.60463   2
   1   7  11 9.24924 4.31414  -1
  -1   7  10 9.24924 4.31414   2
   2   7  11 11.5110 1.24324   2
   2   7  11 37.0964 17.0148  -1
  -2   7   9 37.0964 17.0148   2
   3   7  11 68.2708 14.8031  -1
  -3   7   9 68.2708 14.8031   2
   3   7  11 1.84129 0.95965   2
  -3   8  11 2.24619 0.85894   2
  -2   8  11 6.47386 1.34893   2
  -1   8  11 15.5392 1.67433   2
   0   8  11 -198.81 2.07460  -1
   0   8  11 -198.81 2.07460   2
   1   8  11 13.3505 8.00764  -1
  -1   8  10 13.3505 8.00764   2
   2   8  11 9.07336 1.15659   2
   2   8  11 0.01694 20.2220  -1
  -2   8   9 0.01694 20.2220   2
   3   8  11 2.94101 1.03089   2
  -2   9  11 1.77517 0.95554   2
  -1   9  11 22.4907 5.60087  -1
   1   9  12 22.4907 5.60087   2
   0   9  11 1720.63 839.546  -1
   0   9  11 1720.63 839.546   2
   1   9  11 18.5104 15.6091  -1
  -1   9  10 18.5104 15.6091   2
   1   9  11 5.87355 1.60792   2
   2   9  11 4.53829 1.14566   2
   3   9  11 7.08423 1.02017   2
  -2  10  11 3.93608 1.04017   2
  -1  10  11 17.4783 5.01375  -1
   1  10  12 17.4783 5.01375   2
   0  10  11 74.1592 4.36309  -1
   0  10  11 74.1592 4.36309   2
   1  10  11 -0.1556 1.41325   2
   2  10  11 7.46105 1.06114   2
   3  10  11 2.05199 0.73477   2
   3  10  11 23.7775 7.93150  -1
   3  10  10 23.7775 7.93150  -1
  -3  10   8 23.7775 7.93150   2
  -2  11  11 4.21790 1.15910   2
  -1  11  11 0.21671 7.07814  -1
   1  11  12 0.21671 7.07814   2
   0  11  11 13.6462 4.98974  -1
   0  11  11 13.6462 4.98974   2
   2  11  11 3.04997 1.05663   2
   3  11  11 5.35527 0.82811   2
  -2  12  11 2.35601 0.64277   2
  -1  12  11 5.32396 2.61494   2
   0  12  11 23.7542 3.55856  -1
   0  12  11 23.7542 3.55856   2
   1  12  11 0.49846 7.52384  -1
  -1  12  10 0.49846 7.52384   2
   2  12  11 6.23495 1.29732   2
  -2  13  11 0.84390 0.66826   2
   0  13  11 10.6493 7.28706  -1
   0  13  11 10.6493 7.28706   2
   1  13  11 0.42954 1.50242   2
   2  13  11 2.13932 0.73034   2
  -1  14  11 2.81597 0.99701   2
   0  14  11 8.28722 3.11866  -1
   0  14  11 8.28722 3.11866   2
   1  14  11 9.85676 3.22170  -1
  -1  14  10 9.85676 3.22170   2
   2  14  11 -0.8220 1.08165   2
   1  15  11 -0.0810 1.16673   2
   0  -3  12 -3.3846 3.76282  -1
   0  -3  12 -3.3846 3.76282   2
   1  -3  12 4.29693 1.58313   2
   2  -3  12 -0.6641 0.91696   2
  -1  -2  12 -0.5227 1.13820   2
   0  -2  12 26.8239 2.29793  -1
   0  -2  12 26.8239 2.29793   2
   1  -2  12 3.41939 0.86188   2
   2  -2  12 0.68125 1.30739   2
  -1  -1  12 -0.1767 1.11310   2
   0  -1  12 12.3337 1.90166  -1
   0  -1  12 12.3337 1.90166   2
   1  -1  12 -1.2266 7.02763  -1
  -1  -1  11 -1.2266 7.02763   2
   2  -1  12 2.69390 1.40856   2
  -2   0  12 2.00996 0.63219   2
  -1   0  12 3.91256 1.28353   2
  -1   0  12 36.0235 6.45665  -1
   1   0  13 36.0235 6.45665   2
   0   0  12 7.17588 1.84436  -1
   0   0  12 7.17588 1.84436   2
   1   0  12 9.16512 4.73879  -1
  -1   0  11 9.16512 4.73879   2
   2   0  12 0.11898 1.43002   2
   3   0  12 35.4453 2.17456   2
  -2   1  12 1.43317 0.87951   2
  -1   1  12 -3.5801 6.73896  -1
   1   1  13 -3.5801 6.73896   2
  -1   1  12 0.55463 1.61266   2
   0   1  12 3.16335 1.88260  -1
   0   1  12 3.16335 1.88260   2
   1   1  12 61.8048 5.73585  -1
  -1   1  11 61.8048 5.73585   2
   2   1  12 3.55481 1.10002   2
   2   1  12 4.23683 7.51695  -1
  -2   1  10 4.23683 7.51695   2
   3   1  12 6.65680 1.15957   2
  -2   2  12 0.33847 0.69456   2
  -1   2  12 15.5581 7.43282  -1
   1   2  13 15.5581 7.43282   2
   0   2  12 2.17009 1.93451  -1
   0   2  12 2.17009 1.93451   2
   1   2  12 16.0854 21.2334  -1
  -1   2  11 16.0854 21.2334   2
   2   2  12 -6.6074 7.38684  -1
  -2   2  10 -6.6074 7.38684   2
   2   2  12 12.0330 1.25941   2
   3   2  12 -7.1210 5.01838  -1
  -3   2  10 -7.1210 5.01838   2
  -2   3  12 -1.1493 0.87529   2
  -1   3  12 28.5493 5.98394  -1
   1   3  13 28.5493 5.98394   2
   0   3  12 17.0793 4.26088  -1
   0   3  12 17.0793 4.26088   2
   2   3  12 5.86082 0.97866   2
   2   3  12 47.4575 8.28597  -1
  -2   3  10 47.4575 8.28597   2
   3   3  12 4.79248 5.48300  -1
  -3   3  10 4.79248 5.48300   2
   3   3  12 0.53497 0.86670   2
  -2   4  12 2.66918 1.23521   2
  -1   4  12 12.6595 5.15792  -1
   1   4  13 12.6595 5.15792   2
   0   4  12 -6.0188 2.80156  -1
   0   4  12 -6.0188 2.80156   2
   2   4  12 19.8132 7.87694  -1
  -2   4  10 19.8132 7.87694   2
   2   4  12 9.24573 1.11705   2
   3   4  12 19.1999 3.33440  -1
  -3   4  10 19.1999 3.33440   2
  -2   5  12 -0.9454 1.14573   2
  -1   5  12 -0.3872 4.68285  -1
   1   5  13 -0.3872 4.68285   2
   0   5  12 326.974 9.90025  -1
   0   5  12 326.974 9.90025   2
   1   5  12 26.7259 15.9585  -1
  -1   5  11 26.7259 15.9585   2
   2   5  12 4.07422 1.04544   2
   2   5  12 8.40299 6.63328  -1
  -2   5  10 8.40299 6.63328   2
   3   5  12 17.6659 4.58938  -1
  -3   5  10 17.6659 4.58938   2
  -2   6  12 4.08260 1.47983   2
  -1   6  12 33.3885 6.20537  -1
   1   6  13 33.3885 6.20537   2
   0   6  12 -10.652 1.96255  -1
   0   6  12 -10.652 1.96255   2
   1   6  12 10.6453 16.5072  -1
  -1   6  11 10.6453 16.5072   2
   2   6  12 17.8965 1.65399   2
   2   6  12 51.6435 7.16949  -1
  -2   6  10 51.6435 7.16949   2
   3   6  12 18.3452 5.39021  -1
  -3   6  10 18.3452 5.39021   2
   3   6  12 8.87985 0.99456   2
  -2   7  12 1.42108 0.92163   2
  -1   7  12 11.5112 5.44541  -1
   1   7  13 11.5112 5.44541   2
   0   7  12 74.6008 6.14868  -1
   0   7  12 74.6008 6.14868   2
   1   7  12 167.943 6.95644   2
   2   7  12 18.7552 6.95889  -1
  -2   7  10 18.7552 6.95889   2
   3   7  12 -0.0007 0.90109   2
  -1   8  12 11.0263 5.03661  -1
   1   8  13 11.0263 5.03661   2
   0   8  12 -0.9812 4.08642  -1
   0   8  12 -0.9812 4.08642   2
   1   8  12 476.438 408.314   2
   2   8  12 7.15161 1.16491   2
   2   8  12 -1.2438 6.97985  -1
  -2   8  10 -1.2438 6.97985   2
   3   8  12 -0.8986 0.86941   2
  -2   9  12 3.23964 0.95731   2
  -2   9  12 12.9532 7.13962  -1
   2   9  14 12.9532 7.13962   2
  -1   9  12 13.7819 6.82284  -1
   1   9  13 13.7819 6.82284   2
   0   9  12 8.23240 3.18951  -1
   0   9  12 8.23240 3.18951   2
   1   9  12 20.5117 4.35092  -1
  -1   9  11 20.5117 4.35092   2
   2   9  12 1.66345 1.01529   2
   3   9  12 18.5813 1.27715   2
  -2  10  12 1.90548 0.81121   2
  -2  10  12 60.3741 6.27259  -1
   2  10  14 60.3741 6.27259   2
  -1  10  12 14.6139 6.21119  -1
   1  10  13 14.6139 6.21119   2
   0  10  12 8.46103 3.95901  -1
   0  10  12 8.46103 3.95901   2
   1  10  12 17.4768 9.30376  -1
  -1  10  11 17.4768 9.30376   2
   2  10  12 5.22732 1.00406   2
   3  10  12 1.48693 1.02417   2
  -2  11  12 -0.6361 0.79818   2
  -1  11  12 23.8340 1.74177   2
   0  11  12 1.62601 5.75345  -1
   0  11  12 1.62601 5.75345   2
   1  11  12 -5.8775 7.63792  -1
  -1  11  11 -5.8775 7.63792   2
   2  11  12 0.66732 0.84175   2
   2  11  12 8.66964 4.59422  -1
  -2  11  10 8.66964 4.59422   2
  -2  12  12 0.87646 0.54376   2
  -1  12  12 -3.3449 5.74654  -1
   1  12  13 -3.3449 5.74654   2
   0  12  12 13.1725 4.00483  -1
   0  12  12 13.1725 4.00483   2
   1  12  12 1.20238 1.65420   2
   2  12  12 2.61679 1.09298   2
  -1  13  12 1.05223 0.87029   2
   0  13  12 7.63767 2.59043  -1
   0  13  12 7.63767 2.59043   2
   1  13  12 1.74975 1.56167   2
   1  13  12 7.58455 5.86712  -1
  -1  13  11 7.58455 5.86712   2
   2  13  12 1.60254 1.07581   2
  -1  14  12 -4.9887 3.64249  -1
   1  14  13 -4.9887 3.64249   2
   0  14  12 7.34169 1.90901  -1
   0  14  12 7.34169 1.90901   2
   1  14  12 1.31745 1.12766   2
   0  -2  13 -0.8457 2.29554  -1
   0  -2  13 -0.8457 2.29554   2
   1  -2  13 2.03606 1.28178   2
  -1  -1  13 2.40447 0.61105   2
   0  -1  13 9.06805 1.56586  -1
   0  -1  13 9.06805 1.56586   2
   1  -1  13 0.26901 1.05222   2
   2  -1  13 27.4276 3.75916  -1
  -2  -2  11 27.4276 3.75916   2
   2  -1  13 12.1430 1.15159   2
  -1   0  13 0.69723 0.79436   2
   0   0  13 69.8344 3.43099  -1
   0   0  13 69.8344 3.43099   2
   2   0  13 7.39831 1.43582   2
  -1   1  13 2.06982 0.98587   2
   0   1  13 13.0868 2.90871  -1
   0   1  13 13.0868 2.90871   2
   2   1  13 3.67409 1.09979   2
  -2   2  13 1.53211 0.64391   2
  -1   2  13 3.42534 0.97754   2
   0   2  13 40.4152 2.51364  -1
   0   2  13 40.4152 2.51364   2
   1   2  13 1.09299 4.47200  -1
  -1   2  12 1.09299 4.47200   2
   2   2  13 0.47600 0.98300   2
   3   2  13 5.87271 1.35603   2
  -2   3  13 2.27321 0.80126   2
  -1   3  13 52.7172 7.62352  -1
   1   3  14 52.7172 7.62352   2
  -1   3  13 3.28348 1.22211   2
   0   3  13 8.49460 1.94370  -1
   0   3  13 8.49460 1.94370   2
   1   3  13 17.0955 4.70146  -1
  -1   3  12 17.0955 4.70146   2
   2   3  13 -0.9890 1.38229   2
   3   3  13 4.76461 1.16385   2
  -2   4  13 -0.0560 0.73121   2
   0   4  13 4.19423 2.11945  -1
   0   4  13 4.19423 2.11945   2
   1   4  13 26.4948 4.93332  -1
  -1   4  12 26.4948 4.93332   2
   2   4  13 5.69268 1.48523   2
   2   4  13 13.7852 7.49337  -1
  -2   4  11 13.7852 7.49337   2
   3   4  13 11.1521 1.30880   2
  -2   5  13 3.72116 1.24678   2
   0   5  13 14.1195 2.29470  -1
   0   5  13 14.1195 2.29470   2
   1   5  13 1.97471 4.04614  -1
  -1   5  12 1.97471 4.04614   2
   2   5  13 1.40337 1.17142   2
   2   5  13 6.42436 7.48308  -1
  -2   5  11 6.42436 7.48308   2
   3   5  13 3.62185 1.06682   2
  -2   6  13 1.19729 0.89235   2
  -1   6  13 39.8829 3.46830   2
   0   6  13 26.6475 2.45959  -1
   0   6  13 26.6475 2.45959   2
   1   6  13 23.1360 4.85825  -1
  -1   6  12 23.1360 4.85825   2
   2   6  13 7.36455 1.20348   2
   2   6  13 26.1252 7.68065  -1
  -2   6  11 26.1252 7.68065   2
   3   6  13 7.85098 1.06130   2
  -2   7  13 3.56949 0.90869   2
  -1   7  13 1.28120 5.88430  -1
   1   7  14 1.28120 5.88430   2
   0   7  13 131.557 5.26424  -1
   0   7  13 131.557 5.26424   2
   1   7  13 13.7423 4.98585  -1
  -1   7  12 13.7423 4.98585   2
   2   7  13 6.33645 6.73506  -1
  -2   7  11 6.33645 6.73506   2
   3   7  13 1.46584 0.83976   2
   3   7  13 29.3714 6.38919  -1
  -3   7  10 29.3714 6.38919   2
  -2   8  13 0.05192 0.84760   2
  -1   8  13 11.2337 5.74738  -1
   1   8  14 11.2337 5.74738   2
   0   8  13 16.8107 3.83522  -1
   0   8  13 16.8107 3.83522   2
   1   8  13 5.54578 5.65005  -1
  -1   8  12 5.54578 5.65005   2
   2   8  13 6.72596 1.25660   2
   3   8  13 8.04892 2.21145   2
  -2   9  13 -0.1061 0.86422   2
   0   9  13 3.98287 2.99026  -1
   0   9  13 3.98287 2.99026   2
   1   9  13 42.0010 7.22232  -1
  -1   9  12 42.0010 7.22232   2
   2   9  13 6.87536 1.26007   2
   3   9  13 2.33766 1.07949   2
  -2  10  13 8.34474 2.18912   2
  -1  10  13 2.93492 1.09382   2
   0  10  13 1.01111 3.29735  -1
   0  10  13 1.01111 3.29735   2
   1  10  13 20.9406 7.74893  -1
  -1  10  12 20.9406 7.74893   2
   2  10  13 -0.3593 1.04914   2
  -1  11  13 11.1481 1.26922   2
   0  11  13 5.47878 6.18907  -1
   0  11  13 5.47878 6.18907   2
   1  11  13 15.2274 2.15601   2
   2  11  13 1.89289 2.16841   2
  -1  12  13 -0.1674 0.61615   2
   0  12  13 6.33903 2.60878  -1
   0  12  13 6.33903 2.60878   2
   1  12  13 13.1048 6.35790  -1
  -1  12  12 13.1048 6.35790   2
   2  12  13 0.42714 0.86020   2
   0  13  13 1.19368 1.89010  -1
   0  13  13 1.19368 1.89010   2
   1  13  13 0.14424 1.52025   2
   0  14  13 0.28305 1.50531  -1
   0  14  13 0.28305 1.50531   2
   0   0  14 5.91246 3.25539  -1
   0   0  14 5.91246 3.25539   2
   1   0  14 5.72452 1.32459   2
   0   1  14 11.0920 2.73866  -1
   0   1  14 11.0920 2.73866   2
   1   1  14 -0.7219 0.99424   2
   2   1  14 19.4404 2.02358   2
  -1   2  14 -0.2223 0.65850   2
   0   2  14 25.6994 1.85700  -1
   0   2  14 25.6994 1.85700   2
   1   2  14 5.08179 1.38701   2
   2   2  14 1.49516 2.21121   2
  -1   3  14 1.38349 0.71986   2
   0   3  14 0.53929 1.86183  -1
   0   3  14 0.53929 1.86183   2
   2   3  14 -0.1841 1.15653   2
  -1   4  14 -0.0783 0.94687   2
   0   4  14 3.18103 3.02524  -1
   0   4  14 3.18103 3.02524   2
   1   4  14 -0.4976 1.88549   2
   1   4  14 53.0089 5.13336  -1
  -1   4  13 53.0089 5.13336   2
   2   4  14 -1.2070 0.89358   2
  -1   5  14 15.0228 5.32408  -1
   1   5  15 15.0228 5.32408   2
  -1   5  14 13.2538 2.26562   2
   0   5  14 4.82031 3.04412  -1
   0   5  14 4.82031 3.04412   2
   1   5  14 13.3496 3.36840   2
   1   5  14 30.4920 5.09950  -1
  -1   5  13 30.4920 5.09950   2
   2   5  14 6.59040 1.13001   2
  -1   6  14 115.345 8.50841  -1
   1   6  15 115.345 8.50841   2
   0   6  14 4.57144 3.86368  -1
   0   6  14 4.57144 3.86368   2
   1   6  14 1.20295 2.41584   2
   2   6  14 18.0192 1.46186   2
  -1   7  14 24.3439 5.80257  -1
   1   7  15 24.3439 5.80257   2
   0   7  14 0.19604 1.01555   2
   1   7  14 17.6904 7.21836  -1
  -1   7  13 17.6904 7.21836   2
   2   7  14 2.55732 0.91309   2
  -1   8  14 2.41173 4.77606  -1
   1   8  15 2.41173 4.77606   2
   0   8  14 1.93934 1.05846   2
   1   8  14 22.7803 7.06159  -1
  -1   8  13 22.7803 7.06159   2
   2   8  14 4.65276 1.09413   2
   2   8  14 36.3053 6.03740  -1
  -2   8  12 36.3053 6.03740   2
  -1   9  14 0.46658 0.72378   2
  -1   9  14 23.5548 4.02693  -1
   1   9  15 23.5548 4.02693   2
   0   9  14 1.29944 5.51531  -1
   0   9  14 1.29944 5.51531   2
   1   9  14 30.0737 6.72299  -1
  -1   9  13 30.0737 6.72299   2
   1   9  14 5.13914 1.72069   2
   0  10  14 5.07945 2.80640  -1
   0  10  14 5.07945 2.80640   2
   1  10  14 1.35062 1.25066   2
  -1  11  14 1.70358 0.63554   2
   0  11  14 2.07474 3.42380  -1
   0  11  14 2.07474 3.42380   2
   1  11  14 9.61139 1.46072   2
   2  11  14 2.25275 0.93347   2
  -1  12  14 2.79204 1.97722   2
   0  12  14 0.59119 1.61181   2
   1  12  14 -1.1597 1.57941   2
   0  13  14 5.96773 2.21107  -1
   0  13  14 5.96773 2.21107   2
   1  13  14 0.31989 1.21077   2
   1  13  14 7.59044 4.07854  -1
  -1  13  13 7.59044 4.07854   2
   0   2  15 2.82160 2.97926  -1
   0   2  15 2.82160 2.97926   2
   1   2  15 1.62922 1.03361   2
   0   3  15 6.61595 2.60584  -1
   0   3  15 6.61595 2.60584   2
   1   3  15 0.00581 1.23324   2
   0   4  15 1.20739 0.61316   2
   1   4  15 0.00213 0.99388   2
   2   4  15 2.02102 0.94971   2
  -1   5  15 2.36240 0.59533   2
   0   5  15 -1.0353 4.28980  -1
   0   5  15 -1.0353 4.28980   2
   2   5  15 20.8945 1.61744   2
  -1   6  15 1.89512 0.60357   2
   0   6  15 14.9202 3.30505  -1
   0   6  15 14.9202 3.30505   2
   1   6  15 133.158 8.67459  -1
  -1   6  14 133.158 8.67459   2
   2   6  15 0.45798 1.39508   2
  -1   7  15 3.39765 2.15240   2
   0   7  15 0.52932 3.20898  -1
   0   7  15 0.52932 3.20898   2
   1   7  15 11.9316 5.62754  -1
  -1   7  14 11.9316 5.62754   2
   2   7  15 0.97682 1.06628   2
  -1   8  15 1.21937 0.60503   2
   0   8  15 1.84433 2.58691  -1
   0   8  15 1.84433 2.58691   2
   1   8  15 2.63849 5.82530  -1
  -1   8  14 2.63849 5.82530   2
   2   8  15 4.88126 1.05999   2
  -1   9  15 0.88076 0.59421   2
   0   9  15 -4.1131 3.54835  -1
   0   9  15 -4.1131 3.54835   2
   2   9  15 0.41115 1.40079   2
   0  10  15 18.7920 4.97471  -1
   0  10  15 18.7920 4.97471   2
   1  10  15 0.33222 1.63899   2
   0  11  15 1.80047 1.42425   2
   1  11  15 1.51596 1.47936   2
   1   6  16 8.28274 1.07550   2
   1   7  16 2.01548 0.73102   2
   1   8  16 -0.0404 0.73894   2
   0   0   0    0.00    0.00   0
;
_shelx_hkl_checksum   11239
